# Supplementary material for: Proteasomes accumulate in the plant apoplast where they participate in microbe-associated molecular pattern (MAMP)-triggered pathogen defense
Source: Nat Commun. 2025 Feb 14;16:1634. doi: 10.1038/s41467-025-56594-3 (PMC11829042; doi:10.1038/s41467-025-56594-3)
Supplement: Supplementary file 4 — Supplementary Data 1-8 [file 41467_2025_56594_MOESM4_ESM.xlsx]

## Sheet: Supplementary Data 1
Supplementary Data 1. Total list of 2,921 proteins (minus Rubisco) detected here by MS in the CL samples that match the APF.
Accession	Description	CL, 1	CL, 2	CL, 3	CL, 4		Average	Location
AT3G01500.1	ARABIDOPSIS THALIANA SALICYLIC ACID-BINDING PROTEIN 3	2.77523e+11	2.73495e+11	2.74735e+11	2.83527e+11		2.7732e+11	APF/Chloroplast
AT2G39730.1	RCA, RUBISCO ACTIVASE	2.29209e+11	2.39812e+11	2.31589e+11	2.18136e+11		2.29686e+11	Chloroplast
AT3G12780.1	PGK1, PGKP1, PHOSPHOGLYCERATE KINASE 1	2.08528e+11	2.11174e+11	2.04245e+11	2.08811e+11		2.08189e+11	Chloroplast
AT3G26650.1	GAPA1, GLYCERALDEHYDE 3-PHOSPHATE DEHYDROGENASE A SUBUNIT,	1.97731e+11	1.91063e+11	1.89698e+11	2.06418e+11		1.96228e+11	Chloroplast
AT1G42970.1	GLYCERALDEHYDE-3-PHOSPHATE DEHYDROGENASE B SUBUNIT	1.83505e+11	1.835e+11	1.73463e+11	1.9044e+11		1.82727e+11	Chloroplast
AT3G60750.1	Transketolase [Source:NCBI gene (formerly Entrezgene);Acc:825246]	1.67598e+11	1.79139e+11	1.78139e+11	1.72392e+11		1.74317e+11	Chloroplast
AT4G38970.1	ATFBA2, FBA2, FRUCTOSE-BISPHOSPHATE ALDOLASE 2	1.5701e+11	1.73976e+11	1.56719e+11	1.62715e+11		1.62605e+11	Chloroplast
AT5G26000.1	BETA GLUCOSIDASE 38, BGLU38, TGG1, THIOGLUCOSIDE GLUCOHYDROLASE 1	1.29941e+11	1.42279e+11	1.33842e+11	1.28665e+11		1.33682e+11	APF/Chloroplast
AT5G04140	glutamate synthase 1 [Source:NCBI gene (formerly Entrezgene);Acc:830292]	1.06467e+11	1.07992e+11	1.07066e+11	1.01941e+11		1.05867e+11	Chloroplast/APF
ATCG00480.1	ATP SYNTHASE SUBUNIT BETA, ATPB, CF1BETA, PB	1.01875e+11	1.04345e+11	9.69223e+10	9.88195e+10		1.0049e+11	Chloroplast
AT5G17920.1	5-METHYLTETRAHYDROPTEROYLTRIGLUTAMATE HOMOCYSTEINE METHYLTRANSFERASE 1	1.00142e+11	9.90875e+10	9.60029e+10	1.02533e+11		9.94413e+10	APF/Cyto
AT3G14210.1	GDSL-like lipase/acylhydrolase superfamily protein [Source:NCBI gene (formerly Entrezgene);Acc:820639]	9.56725e+10	1.06198e+11	1.01174e+11	9.16267e+10		9.86677e+10	APF
AT4G33010.1	glycine decarboxylase P-protein 1 [Source:NCBI gene (formerly Entrezgene);Acc:829438]	9.67462e+10	1.01449e+11	1.01827e+11	9.14846e+10		9.78768e+10	Chloroplast/APF
AT1G37130.1	ARABIDOPSIS NITRATE REDUCTASE 2, NR2	9.83612e+10	8.74102e+10	9.3824e+10	9.12969e+10		9.27231e+10	Cyto
AT1G32060.1	PHOSPHORIBULOKINASE, PRK. An essential enzyme of the Calvin-Benson-Bassham (CBB) cycle (photosynthetic carbon fixation).	8.60368e+10	8.75268e+10	8.58733e+10	8.51277e+10		8.61411e+10	Chloroplast
AT1G13440.1	GLYCERALDEHYDE-3-PHOSPHATE DEHYDROGENASE C-2, GLYCERALDEHYDE-3-PHOSPHATE DEHYDROGENASE C2	8.09952e+10	8.31452e+10	7.68192e+10	9.1114e+10		8.30184e+10	Chloroplast
AT3G14415.3	Aldolase-type TIM barrel family protein [Source:NCBI gene (formerly Entrezgene);Acc:820664]	8.55885e+10	7.58797e+10	7.95817e+10	8.91827e+10		8.25582e+10	APF
AT5G35630.1	GLN2, GLUTAMINE SYNTHETASE 2, GLUTAMINE SYNTHETASE LIKE 1, GS2	7.81573e+10	7.88421e+10	7.60854e+10	8.97074e+10		8.06981e+10	Chloroplast
ATCG00120.1	ATP SYNTHASE SUBUNIT ALPHA	7.65338e+10	8.04395e+10	7.32145e+10	7.38645e+10		7.60131e+10	Chloroplast
AT3G62030.2	rotamase CYP 4 [Source:NCBI gene (formerly Entrezgene);Acc:825376]	7.82038e+10	7.39685e+10	7.0212e+10	8.1646e+10		7.60076e+10	Chloroplast/APF
AT1G23310.1	glutamate:glyoxylate aminotransferase [Source:NCBI gene (formerly Entrezgene);Acc:838940]	7.41526e+10	7.91209e+10	7.48655e+10	7.08775e+10		7.47541e+10	Chloroplast/APF
AT1G09340.2	Heteroglycan-interacting protein 1.3	7.24229e+10	7.48977e+10	6.66517e+10	7.31721e+10		7.17861e+10	Golgi/APF
AT3G55800.1	SBPASE, SEDOHEPTULOSE-BISPHOSPHATASE	6.71767e+10	6.69714e+10	6.49495e+10	6.85863e+10		6.6921e+10	Chloroplast
AT1G06680.1	OXYGEN-EVOLVING ENHANCER PROTEIN 2, PHOTOSYSTEM II SUBUNIT P-1, PSBP-1, PSII-P	6.27879e+10	6.65944e+10	6.19752e+10	6.35825e+10		6.3735e+10	Chloroplast
AT4G37930.1	SERINE TRANSHYDROXYMETHYLTRANSFERASE 1, SHM1	6.32604e+10	5.83994e+10	5.32173e+10	6.8196e+10		6.07683e+10	Chloroplast
AT4G05180.1	PHOTOSYSTEM II SUBUNIT Q-2, PSBQ, PSBQ-2, PSII-Q	5.62643e+10	6.16096e+10	5.72101e+10	5.61626e+10		5.78117e+10	Chloroplast
AT3G11630.1	Thioredoxin superfamily protein [Source:NCBI gene (formerly Entrezgene);Acc:820335]	5.0211e+10	5.29489e+10	5.25017e+10	5.74098e+10		5.32679e+10	Chloroplast/APF
AT4G21280.1	photosystem II subunit QA [Source:NCBI gene (formerly Entrezgene);Acc:827877]	5.32766e+10	5.507e+10	4.83988e+10	5.20321e+10		5.21944e+10	Chloroplast
AT2G21330.1	fructose-bisphosphate aldolase 1 [Source:NCBI gene (formerly Entrezgene);Acc:816672]	4.86556e+10	5.17415e+10	5.12755e+10	5.06431e+10		5.05789e+10	Chloroplast/APF
AT5G14740.7	BETA CA2, BETA CARBONIC ANHYDRASE 2, CA18, CA2, CARBONIC ANHYDRASE 18	4.57367e+10	4.98458e+10	4.82356e+10	4.75265e+10		4.78361e+10	Chloroplast
AT1G11860.3		4.67816e+10	4.85085e+10	4.49154e+10	4.74936e+10		4.69248e+10	APF
AT5G25980.2	BETA GLUCOSIDASE 37, BGLU37, GLUCOSIDE GLUCOHYDROLASE 2, TGG2	4.43056e+10	5.13703e+10	4.85873e+10	4.28056e+10		4.67672e+10	APF/Vac
AT3G14420.2	Aldolase-type TIM barrel family protein [Source:NCBI gene (formerly Entrezgene);Acc:820665]	4.719e+10	4.42162e+10	4.40575e+10	4.70944e+10		4.56395e+10	APF
AT2G13360.1	alanine:glyoxylate aminotransferase [Source:NCBI gene (formerly Entrezgene);Acc:815822]	4.5099e+10	4.34482e+10	4.61329e+10	4.39876e+10		4.46669e+10	Mito/APF
AT3G54050.1	high cyclic electron flow 1 [Source:NCBI gene (formerly Entrezgene);Acc:824572]	4.25833e+10	4.72545e+10	4.46306e+10	4.18333e+10		4.40754e+10	Chloroplast/APF
AT4G35090.1	catalase 2 [Source:NCBI gene (formerly Entrezgene);Acc:829661]	4.19444e+10	4.81246e+10	4.21313e+10	4.19968e+10		4.35493e+10	Peroxisome
AT1G68010.1	hydroxypyruvate reductase [Source:NCBI gene (formerly Entrezgene);Acc:843129]	4.26718e+10	4.57656e+10	4.24273e+10	4.21634e+10		4.32571e+10	Chloroplast/APF
AT3G50820.1	photosystem II subunit O-2 [Source:NCBI gene (formerly Entrezgene);Acc:824246]	4.1927e+10	4.20071e+10	4.41772e+10	3.99082e+10		4.20049e+10	Chloroplast
AT4G20360.2	RAB GTPase homolog E1B [Source:NCBI gene (formerly Entrezgene);Acc:827784]	4.00183e+10	3.7995e+10	3.68893e+10	4.52859e+10		4.00471e+10	APF
AT1G20340.1	Cupredoxin superfamily protein [Source:NCBI gene (formerly Entrezgene);Acc:838622]	3.77448e+10	3.79247e+10	4.10903e+10	4.30572e+10		3.99543e+10	Chloroplast
AT4G13940.1	S-adenosyl-L-homocysteine hydrolase [Source:NCBI gene (formerly Entrezgene);Acc:827028]	4.05318e+10	3.94575e+10	3.83258e+10	3.98299e+10		3.95363e+10	Plasma membrane
AT3G45140.1	lipoxygenase 2 [Source:NCBI gene (formerly Entrezgene);Acc:823650]	3.65529e+10	3.92282e+10	4.18651e+10	3.35947e+10		3.78102e+10	Chloroplast
AT1G56070.2	Ribosomal protein S5/Elongation factor G/III/V family protein [Source:NCBI gene (formerly Entrezgene);Acc:842058]	3.35403e+10	3.62174e+10	3.34282e+10	3.35872e+10		3.41933e+10	Ribosome
AT5G53460.1	NADH-dependent glutamate synthase 1 [Source:NCBI gene (formerly Entrezgene);Acc:835427]	3.22927e+10	4.35305e+10	3.18589e+10	2.73165e+10		3.37497e+10	Chloroplast
AT1G20620.1		3.11245e+10	3.48796e+10	3.28588e+10	3.02834e+10		3.22866e+10	APF
AT5G50920.1	CLPC homologue 1 [Source:NCBI gene (formerly Entrezgene);Acc:835165]	3.04645e+10	3.49856e+10	3.08971e+10	3.10145e+10		3.18404e+10	Chloroplast
AT4G23600.1		3.03636e+10	3.30279e+10	3.23891e+10	2.92466e+10		3.12568e+10	APF
AT3G63140.1	chloroplast stem-loop binding protein of 41 kDa [Source:NCBI gene (formerly Entrezgene);Acc:825489]	3.21671e+10	3.07279e+10	3.0263e+10	3.15952e+10		3.11883e+10	APF
AT2G28000.1	chaperonin-60alpha [Source:NCBI gene (formerly Entrezgene);Acc:817344]	3.16271e+10	3.01314e+10	3.03911e+10	3.17685e+10		3.09795e+10	Chloroplast/APF
AT4G24280.1	chloroplast heat shock protein 70-1 [Source:NCBI gene (formerly Entrezgene);Acc:828531]	3.02426e+10	3.2889e+10	2.91796e+10	3.03865e+10		3.06744e+10	Chloroplast
AT5G36700.1	2-phosphoglycolate phosphatase 1 [Source:NCBI gene (formerly Entrezgene);Acc:833635]	2.8354e+10	3.03556e+10	2.78949e+10	2.8489e+10		2.87734e+10	Chloroplast
AT5G02500.1	heat shock cognate protein 70-1 [Source:NCBI gene (formerly Entrezgene);Acc:831020]	2.72084e+10	2.71428e+10	2.63926e+10	2.93759e+10		2.75299e+10	Golgi/APF
AT1G55490.5	chaperonin 60 beta [Source:NCBI gene (formerly Entrezgene);Acc:841996]	2.61727e+10	2.47831e+10	2.58592e+10	2.73318e+10		2.60367e+10	APF
AT3G55440.1	triosephosphate isomerase [Source:NCBI gene (formerly Entrezgene);Acc:824710]	2.3857e+10	2.82627e+10	2.42214e+10	2.34087e+10		2.49374e+10	Cyto/APF
AT5G20720.2	chaperonin 20 [Source:NCBI gene (formerly Entrezgene);Acc:832195]	2.74683e+10	2.31215e+10	2.21112e+10	2.65405e+10		2.48104e+10	APF
AT3G27830.2	ribosomal protein L12-A [Source:NCBI gene (formerly Entrezgene);Acc:822403]	2.50427e+10	2.44211e+10	2.47911e+10	2.47251e+10		2.4745e+10	Chloroplast
AT1G04410.1	Lactate/malate dehydrogenase family protein [Source:NCBI gene (formerly Entrezgene);Acc:839527]	2.35732e+10	2.53873e+10	2.3434e+10	2.34744e+10		2.39672e+10	Chloroplast/APF
AT1G19570.1	dehydroascorbate reductase [Source:NCBI gene (formerly Entrezgene);Acc:838544]	2.27056e+10	2.50471e+10	2.42429e+10	2.26592e+10		2.36637e+10	APF
AT1G62750.1	Translation elongation factor EFG/EF2 protein [Source:NCBI gene (formerly Entrezgene);Acc:842573]	2.44654e+10	2.24532e+10	2.27203e+10	2.46447e+10		2.35709e+10	APF
AT2G30860.1	glutathione S-transferase PHI 9 [Source:NCBI gene (formerly Entrezgene);Acc:817636]	2.25895e+10	2.46825e+10	2.32583e+10	2.31227e+10		2.34132e+10	APF
AT3G52930.1	Aldolase superfamily protein [Source:NCBI gene (formerly Entrezgene);Acc:824459]	2.21964e+10	2.3569e+10	2.17326e+10	2.35199e+10		2.27545e+10	APF
AT1G04820.1		2.30794e+10	2.38967e+10	2.3323e+10	1.96773e+10		2.24941e+10	Extracellular/Cell wall
AT3G04790.1	Ribose 5-phosphate isomerase, type A protein [Source:NCBI gene (formerly Entrezgene);Acc:819639]	2.16507e+10	2.0382e+10	2.11654e+10	2.24974e+10		2.14239e+10	Chloroplast
AT1G12900.5	glyceraldehyde 3-phosphate dehydrogenase A subunit 2 [Source:NCBI gene (formerly Entrezgene);Acc:837848]	2.09023e+10	1.96296e+10	2.12425e+10	2.12482e+10		2.07556e+10	APF
AT1G07890.1	ascorbate peroxidase 1 [Source:NCBI gene (formerly Entrezgene);Acc:837304]	1.93716e+10	2.20884e+10	2.12335e+10	1.9674e+10		2.05919e+10	Extracellular/Cell wall
AT5G08680.1	ATP synthase alpha/beta family protein [Source:NCBI gene (formerly Entrezgene);Acc:830769]	1.89963e+10	2.16512e+10	2.04172e+10	1.97269e+10		2.01979e+10	Mitochondrion
AT2G43750.1	O-acetylserine (thiol) lyase B [Source:NCBI gene (formerly Entrezgene);Acc:818978]	2.01584e+10	2.05357e+10	1.95271e+10	2.03653e+10		2.01466e+10	APF
AT5G19220.1	ADP glucose pyrophosphorylase large subunit 1 [Source:NCBI gene (formerly Entrezgene);Acc:832042]	1.87607e+10	2.11232e+10	1.92962e+10	1.96467e+10		1.97067e+10	Chloroplast
AT4G31990	aspartate aminotransferase 5 [Source:NCBI gene (formerly Entrezgene);Acc:829330]	1.91755e+10	2.02256e+10	1.93225e+10	1.96554e+10		1.95948e+10	APF
AT5G62700.1		1.99253e+10	1.88705e+10	2.10468e+10	1.84203e+10		1.95657e+10
AT3G08580.1	ADP/ATP carrier 1 [Source:NCBI gene (formerly Entrezgene);Acc:820005]	1.88808e+10	1.74097e+10	2.06732e+10	1.79892e+10		1.87382e+10	Chloroplast
AT5G09810.1	actin 7 [Source:NCBI gene (formerly Entrezgene);Acc:830841]	1.83662e+10	1.97143e+10	2.03723e+10	1.64827e+10		1.87339e+10	Chloroplast
AT1G65930.1	cytosolic NADP+-dependent isocitrate dehydrogenase [Source:NCBI gene (formerly Entrezgene);Acc:842905]	1.84525e+10	1.96187e+10	1.74944e+10	1.93402e+10		1.87265e+10	APF
AT2G42600.2	phosphoenolpyruvate carboxylase 2 [Source:NCBI gene (formerly Entrezgene);Acc:818860]	1.98623e+10	1.73099e+10	1.80233e+10	1.85282e+10		1.84309e+10	Chloroplast
AT4G09000	ral regulatory factor 1 [Source:NCBI gene (formerly Entrezgene);Acc:826479]	1.87733e+10	1.85357e+10	1.81955e+10	1.80156e+10		1.83801e+10	APF
AT4G02520.1	glutathione S-transferase PHI 2 [Source:NCBI gene (formerly Entrezgene);Acc:827931]	1.74024e+10	1.9202e+10	1.79665e+10	1.8461e+10		1.8258e+10	Chloroplast/APF
AT1G48030.5	mitochondrial lipoamide dehydrogenase 1 [Source:NCBI gene (formerly Entrezgene);Acc:841221]	1.78482e+10	1.73521e+10	1.78635e+10	1.78634e+10		1.77318e+10	APF
AT1G07940.4	GTP binding Elongation factor Tu family protein [Source:NCBI gene (formerly Entrezgene);Acc:837309]	1.79571e+10	1.6947e+10	1.7197e+10	1.87741e+10		1.77188e+10	Chloroplast
AT2G36530.1	Enolase [Source:NCBI gene (formerly Entrezgene);Acc:818226]	1.80197e+10	1.68586e+10	1.67652e+10	1.85709e+10		1.75536e+10	APF
AT5G09660.1	peroxisomal NAD-malate dehydrogenase 2 [Source:NCBI gene (formerly Entrezgene);Acc:830825]	1.75353e+10	1.73774e+10	1.7493e+10	1.62088e+10		1.71536e+10	APF
AT3G44310.1	nitrilase 1 [Source:NCBI gene (formerly Entrezgene);Acc:823556]	1.71385e+10	1.67205e+10	1.47872e+10	1.68702e+10		1.63791e+10	APF
AT4G14880.3	O-acetylserine (thiol) lyase (OAS-TL) [Source:NCBI gene (formerly Entrezgene);Acc:827145]	1.60054e+10	1.57656e+10	1.52233e+10	1.6934e+10		1.59821e+10	APF
AT3G19170.1	presequence protease 1 [Source:NCBI gene (formerly Entrezgene);Acc:821451]	1.51557e+10	1.75974e+10	1.52993e+10	1.55325e+10		1.58962e+10	APF
AT5G48300.1	ADP glucose pyrophosphorylase 1 [Source:NCBI gene (formerly Entrezgene);Acc:834883]	1.53717e+10	1.68455e+10	1.49324e+10	1.51218e+10		1.55679e+10	APF
AT1G78900.1	vacuolar ATP synthase subunit A [Source:NCBI gene (formerly Entrezgene);Acc:844228]	1.50245e+10	1.6051e+10	1.57114e+10	1.41653e+10		1.52381e+10	Chloroplast
AT3G52960.1	Thioredoxin superfamily protein [Source:NCBI gene (formerly Entrezgene);Acc:824462]	1.59254e+10	1.37532e+10	1.44072e+10	1.63532e+10		1.51098e+10	Chloroplast
AT4G23670.1	Polyketide cyclase/dehydrase and lipid transport superfamily protein	1.32534e+10	1.79399e+10	1.47857e+10	1.29837e+10		1.47407e+10
AT5G54810.1	tryptophan synthase beta-subunit 1 [Source:NCBI gene (formerly Entrezgene);Acc:835571]	2.40024e+10	4.6126e+09	4.31332e+09	2.58866e+10		1.47037e+10	Chloroplast
AT3G52880.1	monodehydroascorbate reductase 1 [Source:NCBI gene (formerly Entrezgene);Acc:824454]	1.35019e+10	1.59295e+10	1.38907e+10	1.48991e+10		1.45553e+10	APF
AT1G53240.1	Lactate/malate dehydrogenase family protein [Source:NCBI gene (formerly Entrezgene);Acc:841757]	1.46059e+10	1.45551e+10	1.41896e+10	1.48607e+10		1.45528e+10	Chloroplast
AT2G36880.1	methionine adenosyltransferase 3 [Source:NCBI gene (formerly Entrezgene);Acc:818260]	1.46101e+10	1.25712e+10	1.37771e+10	1.57915e+10		1.41875e+10	ER
AT2G35370.1	glycine decarboxylase complex H [Source:NCBI gene (formerly Entrezgene);Acc:818104]	1.39493e+10	1.4127e+10	1.40263e+10	1.43635e+10		1.41165e+10	Mitochondrion
AT1G13930.1	oleosin-B3-like protein [Source:NCBI gene (formerly Entrezgene);Acc:837953]	1.28311e+10	1.49353e+10	1.69955e+10	1.15672e+10		1.40822e+10	Extracellular/Cell wall
AT1G16880.1	uridylyltransferase-like protein [Source:NCBI gene (formerly Entrezgene);Acc:838259]	1.39886e+10	1.30474e+10	1.43047e+10	1.49744e+10		1.40788e+10	Chloroplast
AT3G17390.1	S-adenosylmethionine synthetase family protein [Source:NCBI gene (formerly Entrezgene);Acc:821003]	1.42252e+10	1.33759e+10	1.21964e+10	1.59072e+10		1.39262e+10	Plasma membrane
AT4G18440.1	L-Aspartase-like family protein [Source:NCBI gene (formerly Entrezgene);Acc:827575]	1.34337e+10	1.45021e+10	1.37672e+10	1.34539e+10		1.37892e+10	Chloroplast
AT5G66190.1	ferredoxin-NADP[+]-oxidoreductase 1 [Source:NCBI gene (formerly Entrezgene);Acc:836751]	1.49713e+10	1.09374e+10	1.1294e+10	1.71099e+10		1.35781e+10	APF
AT2G37660.1	NAD(P)-binding Rossmann-fold superfamily protein [Source:NCBI gene (formerly Entrezgene);Acc:818343]	1.26417e+10	1.38404e+10	1.2604e+10	1.45664e+10		1.34131e+10	APF
AT1G65960.2	GAD2, GLUTAMATE DECARBOXYLASE 2	1.30194e+10	1.33387e+10	1.32135e+10	1.26078e+10		1.30449e+10
AT5G54770.1	thiazole biosynthetic enzyme, chloroplast (ARA6) (THI1) (THI4) [Source:NCBI gene (formerly Entrezgene);Acc:835567]	1.26328e+10	1.29901e+10	1.32221e+10	1.32683e+10		1.30283e+10	Chloroplast
AT1G53310.1	triosephosphate isomerase [Source:NCBI gene (formerly Entrezgene);Acc:824710]	1.30266e+10	1.44355e+10	1.13409e+10	1.32403e+10		1.30108e+10	APF
AT5G42980.1	thioredoxin 3 [Source:NCBI gene (formerly Entrezgene);Acc:834313]	1.28965e+10	1.22321e+10	1.25976e+10	1.37386e+10		1.28662e+10	Chloroplast
AT1G03680.1	thioredoxin M-type 1 [Source:NCBI gene (formerly Entrezgene);Acc:839436]	1.23448e+10	1.24343e+10	1.21468e+10	1.30076e+10		1.24834e+10	APF
AT4G13930.1	serine hydroxymethyltransferase 4 [Source:NCBI gene (formerly Entrezgene);Acc:827027]	1.21446e+10	1.25217e+10	1.18585e+10	1.27765e+10		1.23253e+10	Plasma membrane
AT2G05710.1	aconitase 3 [Source:NCBI gene (formerly Entrezgene);Acc:815120]	1.23118e+10	1.26996e+10	1.19334e+10	1.19426e+10		1.22219e+10	Chloroplast
AT2G25450.1		1.16855e+10	1.02387e+10	1.2004e+10	1.45251e+10		1.21133e+10
AT3G48420.1	Haloacid dehalogenase-like hydrolase (HAD) superfamily protein [Source:NCBI gene (formerly Entrezgene);Acc:824000]	1.19283e+10	1.27002e+10	1.18809e+10	1.19215e+10		1.21077e+10	Chloroplast
AT1G35720.1	annexin 1 [Source:NCBI gene (formerly Entrezgene);Acc:840476]	1.09614e+10	1.31562e+10	1.22066e+10	1.12381e+10		1.18906e+10	APF
AT5G43940.1	GroES-like zinc-binding dehydrogenase family protein [Source:NCBI gene (formerly Entrezgene);Acc:834417]	1.18695e+10	1.16464e+10	1.21473e+10	1.1688e+10		1.18378e+10	Peroxisome
AT3G03250.2	UDP-GLUCOSE PYROPHOSPHORYLASE 1 [Source:NCBI gene (formerly Entrezgene);Acc:821313]	1.1754e+10	1.1835e+10	1.17533e+10	1.19291e+10		1.18178e+10	Plasma membrane
AT4G29060.1	elongation factor Ts family protein [Source:NCBI gene (formerly Entrezgene);Acc:829027]	1.14109e+10	1.16888e+10	1.10197e+10	1.20052e+10		1.15312e+10	Chloroplast
AT1G29910.1	chlorophyll A/B binding protein 3 [Source:NCBI gene (formerly Entrezgene);Acc:839869]	1.10979e+10	1.17179e+10	1.30769e+10	1.00715e+10		1.1491e+10	Chloroplast
AT1G70730.3	Phosphoglucomutase/phosphomannomutase family protein [Source:NCBI gene (formerly Entrezgene);Acc:843410]	1.18168e+10	1.04589e+10	1.16013e+10	1.19567e+10		1.14584e+10	Mitochondrion
AT3G09820.1	adenosine kinase 1 [Source:NCBI gene (formerly Entrezgene);Acc:820140]	1.05966e+10	1.17208e+10	1.09397e+10	1.10062e+10		1.10658e+10	APF
AT4G27520.1	early nodulin-like protein 2 [Source:NCBI gene (formerly Entrezgene);Acc:828861]	1.02558e+10	1.09579e+10	1.08988e+10	1.21109e+10		1.10558e+10	APF
AT2G21170.3	triosephosphate isomerase [Source:NCBI gene (formerly Entrezgene);Acc:816652]	1.06004e+10	1.17196e+10	9.82497e+09	1.17286e+10		1.09684e+10	APF
AT4G26530.3		1.06e+10	1.03738e+10	1.0442e+10	1.24498e+10		1.09664e+10
AT3G48730.1	glutamate-1-semialdehyde 2,1-aminomutase 2 [Source:NCBI gene (formerly Entrezgene);Acc:824034]	1.03202e+10	1.19201e+10	1.05388e+10	1.05939e+10		1.08433e+10	Chloroplast
AT5G56030.1	heat shock protein 81-2 [Source:NCBI gene (formerly Entrezgene);Acc:835701]	1.14863e+10	7.69217e+09	1.41873e+10	9.85516e+09		1.08052e+10	Mitochondrion
AT4G09320.1	nucleoside diphosphate kinase [Source:NCBI gene (formerly Entrezgene);Acc:826515]	1.10545e+10	1.05758e+10	1.04205e+10	1.11327e+10		1.07959e+10	APF
AT5G06290.1	2-cysteine peroxiredoxin B [Source:NCBI gene (formerly Entrezgene);Acc:830517]	1.09085e+10	1.02132e+10	1.07132e+10	1.11044e+10		1.07348e+10	APF
AT2G16600.1	rotamase CYP 3 [Source:NCBI gene (formerly Entrezgene);Acc:816161]	1.04692e+10	1.0509e+10	1.01112e+10	1.17609e+10		1.07126e+10	Chloroplast
AT5G16710.1	dehydroascorbate reductase 1 [Source:NCBI gene (formerly Entrezgene);Acc:831532]	1.05886e+10	1.11604e+10	1.048e+10	1.03134e+10		1.06356e+10	Chloroplast
AT1G20020.1	ferredoxin-NADP[+]-oxidoreductase 2 [Source:NCBI gene (formerly Entrezgene);Acc:838591]	1.09389e+10	9.98788e+09	9.66103e+09	1.18079e+10		1.05989e+10	APF
AT5G61410.1	D-ribulose-5-phosphate-3-epimerase [Source:NCBI gene (formerly Entrezgene);Acc:836262]	1.03884e+10	1.04136e+10	9.78093e+09	1.16936e+10		1.05691e+10	APF
AT2G07698.1	ATPase, F1 complex, alpha subunit protein [Source:NCBI gene (formerly Entrezgene);Acc:815374]	1.03023e+10	1.10544e+10	1.06009e+10	1.01491e+10		1.05267e+10	Chloroplast
AT1G78370.1	glutathione S-transferase TAU 20 [Source:NCBI gene (formerly Entrezgene);Acc:844173]	1.06906e+10	1.05302e+10	1.01073e+10	1.0646e+10		1.04935e+10	APF
AT1G79550.2	phosphoglycerate kinase [Source:NCBI gene (formerly Entrezgene);Acc:844293]	1.07991e+10	9.33521e+09	1.02586e+10	1.14315e+10		1.04561e+10	APF
AT2G24200.1	Cytosol aminopeptidase family protein [Source:NCBI gene (formerly Entrezgene);Acc:816954]	9.75512e+09	1.06348e+10	1.05509e+10	1.04864e+10		1.03568e+10	Chloroplast
AT5G55220.1	trigger factor type chaperone family protein [Source:NCBI gene (formerly Entrezgene);Acc:835615]	1.05597e+10	1.10337e+10	9.74615e+09	1.00481e+10		1.03469e+10	Chloroplast
AT1G78380.1	glutathione S-transferase TAU 19 [Source:NCBI gene (formerly Entrezgene);Acc:844174]	1.06018e+10	9.86572e+09	9.98138e+09	1.06564e+10		1.02763e+10	Chloroplast
AT2G24270		9.87657e+09	1.08538e+10	1.009e+10	1.02478e+10		1.0267e+10
AT5G51820.1	phosphoglucomutase [Source:NCBI gene (formerly Entrezgene);Acc:835257]	1.10204e+10	9.66734e+09	1.03205e+10	9.92527e+09		1.02334e+10	APF
AT1G03475.1	Coproporphyrinogen III oxidase [Source:NCBI gene (formerly Entrezgene);Acc:839489]	9.88971e+09	9.72746e+09	1.02939e+10	1.07617e+10		1.01682e+10	APF
AT1G18080.1	Transducin/WD40 repeat-like superfamily protein [Source:NCBI gene (formerly Entrezgene);Acc:838388]	9.62436e+09	1.12156e+10	9.44963e+09	1.02867e+10		1.01441e+10	Ribosome
AT2G30870.1	glutathione S-transferase PHI 10 [Source:NCBI gene (formerly Entrezgene);Acc:817637]	1.02814e+10	1.00355e+10	1.05536e+10	9.5122e+09		1.00957e+10	APF
AT5G04590.1	sulfite reductase [Source:NCBI gene (formerly Entrezgene);Acc:830336]	1.19095e+10	8.09794e+09	7.96778e+09	1.21844e+10		1.00399e+10	APF
AT5G09650.1	pyrophosphorylase 6 [Source:NCBI gene (formerly Entrezgene);Acc:830824]	9.61735e+09	1.0837e+10	9.51936e+09	1.01019e+10		1.00189e+10	Chloroplast
AT4G33760.1	tRNA synthetase class II (D, K and N) family protein [Source:NCBI gene (formerly Entrezgene);Acc:829518]	1.02153e+10	1.01409e+10	9.5911e+09	9.91308e+09		9.9651e+09	Chloroplast
AT3G03780.2	methionine synthase 2 [Source:NCBI gene (formerly Entrezgene);Acc:821147]	9.86256e+09	1.05696e+10	9.50292e+09	9.68696e+09		9.90551e+09	APF
AT4G16155.1	dihydrolipoamide dehydrogenase [Source:NCBI gene (formerly Entrezgene);Acc:827307]	1.44181e+10	2.99003e+09	3.14822e+09	1.90349e+10		9.8978e+09	Chloroplast
AT3G46970.1		9.88655e+09	1.00668e+10	1.07954e+10	8.77776e+09		9.88163e+09
AT1G76030.1	ATPase, V1 complex, subunit B protein [Source:NCBI gene (formerly Entrezgene);Acc:843934]	9.28723e+09	1.02109e+10	9.62633e+09	1.01184e+10		9.81072e+09	Mitochondrion
AT1G63770	Peptidase M1 family protein [Source:NCBI gene (formerly Entrezgene);Acc:842681]	9.62267e+09	9.63015e+09	9.25705e+09	1.00859e+10		9.64895e+09	APF
AT1G80380.2	P-loop containing nucleoside triphosphate hydrolases superfamily protein [Source:NCBI gene (formerly Entrezgene);Acc:844378]	9.61922e+09	9.90952e+09	9.72705e+09	9.06238e+09		9.57955e+09	Chloroplast
AT3G61440.1	cysteine synthase C1 [Source:NCBI gene (formerly Entrezgene);Acc:825317]	9.21001e+09	1.01172e+10	9.24152e+09	9.27439e+09		9.46077e+09	Chloroplast
AT2G04030.1	Chaperone protein htpG family protein [Source:NCBI gene (formerly Entrezgene);Acc:814930]	9.54241e+09	9.10893e+09	9.27171e+09	9.83451e+09		9.43939e+09	Chloroplast
AT1G23740.1	Oxidoreductase, zinc-binding dehydrogenase family protein [Source:NCBI gene (formerly Entrezgene);Acc:838984]	9.14433e+09	9.66783e+09	9.33446e+09	9.33768e+09		9.37107e+09	APF
AT4G18480.1	P-loop containing nucleoside triphosphate hydrolases superfamily protein [Source:NCBI gene (formerly Entrezgene);Acc:827580]	9.37077e+09	9.30159e+09	8.30252e+09	1.01651e+10		9.28501e+09	Chloroplast
AT3G18780.3		8.444e+09	1.02265e+10	1.07999e+10	7.62898e+09		9.27483e+09
AT5G23120.2	photosystem II stability/assembly factor, chloroplast (HCF136) [Source:NCBI gene (formerly Entrezgene);Acc:832376]	9.40174e+09	8.73881e+09	8.94572e+09	9.72537e+09		9.20291e+09	Chloroplast
AT5G30510.1	ribosomal protein S1 [Source:NCBI gene (formerly Entrezgene);Acc:833138]	8.86925e+09	9.36826e+09	9.0735e+09	9.40734e+09		9.17959e+09	Chloroplast
AT1G43670.1		8.67721e+09	9.90688e+09	9.13474e+09	8.94987e+09		9.16717e+09
AT1G72370.1	40s ribosomal protein SA [Source:NCBI gene (formerly Entrezgene);Acc:843569]	9.23785e+09	8.96017e+09	9.69505e+09	8.76486e+09		9.16448e+09	Ribosome
AT4G08870.1	Arginase/deacetylase superfamily protein [Source:NCBI gene (formerly Entrezgene);Acc:826458]	8.78874e+09	9.41699e+09	8.56937e+09	9.72855e+09		9.12591e+09	Chloroplast
AT5G08280.1	hydroxymethylbilane synthase [Source:NCBI gene (formerly Entrezgene);Acc:830724]	9.22495e+09	8.90096e+09	8.90118e+09	9.29263e+09		9.07993e+09	APF
AT5G11670.1	NADP-malic enzyme 2 [Source:NCBI gene (formerly Entrezgene);Acc:831039]	8.85537e+09	8.81349e+09	9.104e+09	9.16939e+09		8.98556e+09	APF
AT5G14780.1	formate dehydrogenase [Source:NCBI gene (formerly Entrezgene);Acc:831330]	8.45438e+09	1.00218e+10	9.00965e+09	8.10065e+09		8.89663e+09	Chloroplast
AT4G09650.1	F-type H+-transporting ATPase subunit delta [Source:NCBI gene (formerly Entrezgene);Acc:826551]	9.17762e+09	8.91822e+09	8.73086e+09	8.63984e+09		8.86663e+09	Chloroplast
AT1G32470.1	Single hybrid motif superfamily protein [Source:NCBI gene (formerly Entrezgene);Acc:840141]	8.72144e+09	8.91921e+09	8.44417e+09	9.27908e+09		8.84097e+09	Mitochondrion
AT3G59970.3		8.04115e+09	9.4452e+09	8.85121e+09	8.43497e+09		8.69313e+09
AT1G63940.2	monodehydroascorbate reductase 6 [Source:NCBI gene (formerly Entrezgene);Acc:842697]	8.18453e+09	9.29695e+09	8.73442e+09	8.35051e+09		8.6416e+09	Chloroplast
AT2G15620.1	nitrite reductase 1 [Source:NCBI gene (formerly Entrezgene);Acc:816055]	9.31009e+09	8.17297e+09	8.46633e+09	8.5561e+09		8.62637e+09	APF
AT2G47730.1	glutathione S-transferase phi 8 [Source:NCBI gene (formerly Entrezgene);Acc:819386]	8.36472e+09	8.92038e+09	8.29743e+09	8.80166e+09		8.59605e+09	Chloroplast
AT3G58610.2	ketol-acid reductoisomerase [Source:NCBI gene (formerly Entrezgene);Acc:825030]	8.50217e+09	7.97499e+09	7.79021e+09	9.80991e+09		8.51932e+09	APF
AT4G03520.1	Thioredoxin superfamily protein [Source:NCBI gene (formerly Entrezgene);Acc:825653]	8.4463e+09	8.68872e+09	7.66583e+09	9.20037e+09		8.50031e+09	Chloroplast
AT1G11840.4	glyoxalase/bleomycin resistance protein/dioxygenase superfamily protein [Source:NCBI gene (formerly Entrezgene);Acc:837731]	8.54663e+09	8.48433e+09	8.46913e+09	8.21353e+09		8.4284e+09	Extracellular/Cell wall
AT5G15970.1		6.8414e+09	8.88498e+09	1.09981e+10	6.50346e+09		8.30698e+09
AT2G38230.1	pyridoxine biosynthesis 1.1 [Source:NCBI gene (formerly Entrezgene);Acc:818402]	8.34274e+09	8.56055e+09	7.9843e+09	8.12428e+09		8.25297e+09	Chloroplast
AT1G09780.1	Phosphoglycerate mutase, 2,3-bisphosphoglycerate-independent [Source:NCBI gene (formerly Entrezgene);Acc:837507]	8.21933e+09	7.83033e+09	7.88829e+09	9.01304e+09		8.23775e+09	Extracellular/Cell wall
AT5G65620.2	Zincin-like metalloproteases family protein [Source:NCBI gene (formerly Entrezgene);Acc:836688]	7.85889e+09	8.34845e+09	8.29186e+09	8.35551e+09		8.21368e+09	Chloroplast
AT1G43170	ribosomal protein 1 [Source:NCBI gene (formerly Entrezgene);Acc:840916]	9.10338e+09	5.43036e+09	1.08327e+10	7.45557e+09		8.20551e+09	Ribosome
AT2G26080.1	glycine decarboxylase P-protein 2 [Source:NCBI gene (formerly Entrezgene);Acc:817149]	8.22475e+09	7.71754e+09	8.53612e+09	7.70264e+09		8.04526e+09	Chloroplast
AT4G02770.1	photosystem I subunit D-1 [Source:NCBI gene (formerly Entrezgene);Acc:828183]	7.03219e+09	9.03587e+09	8.52435e+09	7.45437e+09		8.0117e+09	Chloroplast
AT3G13920.4		8.35046e+09	7.86725e+09	7.70449e+09	8.08981e+09		8.003e+09
AT1G76150.1	enoyl-CoA hydratase 2 [Source:NCBI gene (formerly Entrezgene);Acc:843947]	8.5073e+09	6.55497e+09	8.30593e+09	8.06361e+09		7.85795e+09	Peroxisome
AT5G49910.1	chloroplast heat shock protein 70-2 [Source:NCBI gene (formerly Entrezgene);Acc:835054]	7.94365e+09	7.38542e+09	7.59488e+09	8.15073e+09		7.76867e+09	APF
AT5G63310.1	nucleoside diphosphate kinase 2 [Source:NCBI gene (formerly Entrezgene);Acc:836451]	7.61586e+09	8.40773e+09	7.24568e+09	7.02213e+09		7.57285e+09	Chloroplast
AT4G10340.1	light harvesting complex of photosystem II 5 [Source:NCBI gene (formerly Entrezgene);Acc:826626]	7.66337e+09	6.81823e+09	9.29535e+09	6.44674e+09		7.55592e+09	Chloroplast
AT3G15360.1	thioredoxin M-type 4 [Source:NCBI gene (formerly Entrezgene);Acc:820775]	7.69671e+09	7.7955e+09	7.28852e+09	7.41354e+09		7.54857e+09	Chloroplast
AT4G38740.1	None	7.59738e+09	7.14088e+09	7.06135e+09	8.30515e+09		7.52619e+09	APF
AT3G08530.1	Clathrin, heavy chain [Source:NCBI gene (formerly Entrezgene);Acc:820001]	8.14577e+09	6.44677e+09	7.73136e+09	7.36467e+09		7.42214e+09	Plasma membrane
AT5G35360	acetyl Co-enzyme a carboxylase biotin carboxylase subunit [Source:NCBI gene (formerly Entrezgene);Acc:833497]	7.31896e+09	7.41686e+09	7.13051e+09	7.5323e+09		7.34966e+09	Chloroplast
AT5G58330.1	lactate/malate dehydrogenase family protein [Source:NCBI gene (formerly Entrezgene);Acc:835945]	7.06734e+09	7.0929e+09	7.02996e+09	7.64581e+09		7.209e+09	APF
AT1G05190.1	RIBOSOMAL PROTEIN UL6C, RPL6, UL6C	8.48354e+09	5.30824e+09	6.29892e+09	8.66709e+09		7.18945e+09	Chloroplast
AT5G60600.1	4-hydroxy-3-methylbut-2-enyl diphosphate synthase [Source:NCBI gene (formerly Entrezgene);Acc:836181]	7.55596e+09	6.70124e+09	7.15986e+09	7.27305e+09		7.17253e+09	Chloroplast
AT4G34870.1	rotamase cyclophilin 5 [Source:NCBI gene (formerly Entrezgene);Acc:829639]	7.91032e+09	5.52624e+09	6.92172e+09	8.26208e+09		7.15509e+09	APF
AT5G66570.1	MANGANESE-STABILIZING PROTEIN 1, MSP-1	6.25339e+09	7.60446e+09	7.78342e+09	6.75082e+09		7.09802e+09	Chloroplast
AT5G02240.1	NAD(P)-binding Rossmann-fold superfamily protein [Source:NCBI gene (formerly Entrezgene);Acc:830851]	6.69824e+09	7.52397e+09	6.89905e+09	7.12103e+09		7.06057e+09	APF
AT4G39260.1	cold, circadian rhythm, and RNA binding 1 [Source:NCBI gene (formerly Entrezgene);Acc:830082]	6.42214e+09	7.8126e+09	6.89976e+09	6.84226e+09		6.99419e+09	Peroxisome
AT1G33140.1	Ribosomal protein L6 family [Source:NCBI gene (formerly Entrezgene);Acc:840211]	7.41178e+09	6.1625e+09	6.80517e+09	7.55525e+09		6.98368e+09	Ribosome
AT3G14067.1		6.82663e+09	6.94574e+09	6.81373e+09	7.24624e+09		6.95809e+09	APF
AT4G01310.1	Ribosomal L5P family protein [Source:NCBI gene (formerly Entrezgene);Acc:827947]	7.24972e+09	6.11657e+09	7.3959e+09	6.96014e+09		6.93058e+09	Chloroplast
AT4G20850.1		7.48499e+09	6.21057e+09	6.16056e+09	7.73033e+09		6.89661e+09
AT1G02560.1	nuclear encoded CLP protease 5 [Source:NCBI gene (formerly Entrezgene);Acc:839433]	7.41216e+09	6.80176e+09	5.76729e+09	7.47509e+09		6.86408e+09	Extracellular/Cell wall
AT5G07090.1	Ribosomal protein S4 (RPS4A) family protein [Source:NCBI gene (formerly Entrezgene);Acc:830600]	7.54624e+09	4.295e+09	8.90985e+09	6.09382e+09		6.71123e+09	Ribosome
AT2G01250.1	Ribosomal protein L30/L7 family protein [Source:NCBI gene (formerly Entrezgene);Acc:814652]	7.94825e+09	4.75691e+09	7.73974e+09	6.259e+09		6.67598e+09	Ribosome
AT1G56190.1	Phosphoglycerate kinase family protein [Source:NCBI gene (formerly Entrezgene);Acc:842072]	6.81405e+09	6.62382e+09	6.47337e+09	6.67235e+09		6.6459e+09	Chloroplast
AT3G15730.1	phospholipase D alpha 1 [Source:NCBI gene (formerly Entrezgene);Acc:820816]	5.99161e+09	6.79592e+09	6.91502e+09	6.53163e+09		6.55854e+09	Chloroplast
AT1G66200.1	transmembrane protein [Source:NCBI gene (formerly Entrezgene);Acc:838896]	5.7612e+09	7.07131e+09	6.16711e+09	6.87577e+09		6.46885e+09	APF
AT4G13430.1	isopropyl malate isomerase large subunit 1 [Source:NCBI gene (formerly Entrezgene);Acc:826975]	6.41589e+09	6.16971e+09	6.20847e+09	6.69131e+09		6.37135e+09	Chloroplast
AT3G09840.1	cell division cycle 48a	6.3737e+09	6.32886e+09	6.39048e+09	6.24808e+09		6.33528e+09	Proteasome
AT1G52400.3	beta glucosidase 18 [Source:NCBI gene (formerly Entrezgene);Acc:841670]	5.9792e+09	6.81437e+09	6.563e+09	5.78442e+09		6.28525e+09	Extracellular/Cell wall
ATCG00800.1	None	6.35701e+09	6.18607e+09	6.70529e+09	5.73359e+09		6.24549e+09	Chloroplast
AT3G16640.1	translationally controlled tumor protein [Source:NCBI gene (formerly Entrezgene);Acc:820916]	6.03764e+09	6.83612e+09	6.01095e+09	6.01908e+09		6.22595e+09	APF
AT1G66970.1	SHV3-like 2 [Source:NCBI gene (formerly Entrezgene);Acc:843015]	6.13448e+09	6.3496e+09	6.18415e+09	6.22832e+09		6.22414e+09	APF
AT3G22890.1	ATP sulfurylase 1 [Source:NCBI gene (formerly Entrezgene);Acc:821861]	6.30767e+09	5.96982e+09	5.88281e+09	6.6996e+09		6.21497e+09	Chloroplast
AT3G63490.1	Ribosomal protein L1p/L10e family [Source:NCBI gene (formerly Entrezgene);Acc:825524]	6.24536e+09	5.84572e+09	6.05404e+09	6.66904e+09		6.20354e+09	Chloroplast
AT5G35100.3		5.92576e+09	6.88927e+09	5.98935e+09	5.94626e+09		6.18766e+09
AT2G31610.1	Ribosomal protein S3 family protein [Source:NCBI gene (formerly Entrezgene);Acc:817719]	6.59888e+09	5.29792e+09	6.65707e+09	6.04804e+09		6.15048e+09	Ribosome
AT5G45390.1	CLP protease P4 [Source:NCBI gene (formerly Entrezgene);Acc:834575]	6.16873e+09	6.26761e+09	5.93539e+09	6.10209e+09		6.11845e+09	Chloroplast
AT2G25080.1	glutathione peroxidase 1 [Source:NCBI gene (formerly Entrezgene);Acc:817046]	6.09243e+09	5.9371e+09	5.8677e+09	6.46442e+09		6.09041e+09	Chloroplast
AT1G10760.3	Pyruvate phosphate dikinase, PEP/pyruvate binding domain-containing protein [Source:NCBI gene (formerly Entrezgene);Acc:837619]	6.11765e+09	6.14967e+09	6.5107e+09	5.50234e+09		6.07009e+09	Chloroplast
AT1G16080.1	nuclear protein [Source:NCBI gene (formerly Entrezgene);Acc:838178]	5.8326e+09	6.64503e+09	6.16919e+09	5.53743e+09		6.04606e+09	APF
AT4G24770.1	31-kDa RNA binding protein [Source:NCBI gene (formerly Entrezgene);Acc:828579]	5.91277e+09	4.81274e+09	9.20848e+09	4.12098e+09		6.01374e+09	Chloroplast
AT2G20420.1	ATP citrate lyase (ACL) family protein [Source:NCBI gene (formerly Entrezgene);Acc:816561]	5.58806e+09	6.54061e+09	5.78231e+09	6.0853e+09		5.99907e+09	Mitochondrion
AT2G25140.1	casein lytic proteinase B4 [Source:NCBI gene (formerly Entrezgene);Acc:817052]	3.17283e+09	1.21378e+10	3.28665e+09	5.26134e+09		5.96466e+09	Chloroplast
AT5G19770.1		5.42199e+09	6.13429e+09	6.90556e+09	5.09368e+09		5.88888e+09
AT1G32990.1	plastid ribosomal protein l11 [Source:NCBI gene (formerly Entrezgene);Acc:840194]	6.05773e+09	5.9508e+09	5.62636e+09	5.88503e+09		5.87998e+09	Chloroplast
AT2G37190.1	Ribosomal protein L11 family protein [Source:NCBI gene (formerly Entrezgene);Acc:818295]	5.66011e+09	6.10862e+09	5.85469e+09	5.87887e+09		5.87558e+09	Ribosome
AT2G10940.1	Bifunctional inhibitor/lipid-transfer protein/seed storage 2S albumin superfamily protein [Source:NCBI gene (formerly Entrezgene);Acc:815558]	6.32982e+09	5.45539e+09	5.24358e+09	6.03135e+09		5.76504e+09	APF
AT5G28840.1		5.43257e+09	6.3684e+09	5.58006e+09	5.61043e+09		5.74786e+09
AT1G79920.1		5.69995e+09	5.71276e+09	5.81827e+09	5.65514e+09		5.72153e+09
AT3G26060	Thioredoxin superfamily protein [Source:NCBI gene (formerly Entrezgene);Acc:822203]	5.59602e+09	6.08755e+09	5.34833e+09	5.78048e+09		5.70309e+09	Chloroplast
AT2G40490.1	Uroporphyrinogen decarboxylase [Source:NCBI gene (formerly Entrezgene);Acc:818644]	5.9038e+09	4.9523e+09	5.66904e+09	6.25791e+09		5.69576e+09	Chloroplast
AT4G35830.1	aconitase 1 [Source:NCBI gene (formerly Entrezgene);Acc:829737]	5.85751e+09	5.32946e+09	5.73002e+09	5.8657e+09		5.69567e+09	APF
AT2G30970.1	aspartate aminotransferase 1 [Source:NCBI gene (formerly Entrezgene);Acc:817648]	5.44711e+09	5.6324e+09	5.88307e+09	5.59337e+09		5.63899e+09	Peroxisome
AT3G29320.1	Glycosyl transferase, family 35 [Source:NCBI gene (formerly Entrezgene);Acc:822590]	5.54519e+09	6.17788e+09	5.68342e+09	5.12022e+09		5.63168e+09	Chloroplast
AT5G51970.2	GroES-like zinc-binding alcohol dehydrogenase family protein [Source:NCBI gene (formerly Entrezgene);Acc:835272]	5.28437e+09	6.18747e+09	5.7638e+09	5.22625e+09		5.61547e+09	Mitochondrion
AT1G09310.1	plant/protein (Protein of unknown function, DUF538) [Source:NCBI gene (formerly Entrezgene);Acc:837452]	5.45305e+09	5.47948e+09	5.56197e+09	5.94107e+09		5.60889e+09	APF
AT4G33680.1	Pyridoxal phosphate (PLP)-dependent transferases superfamily protein [Source:NCBI gene (formerly Entrezgene);Acc:829510]	5.77061e+09	5.63951e+09	5.3853e+09	5.53326e+09		5.58217e+09	Chloroplast
AT2G47390.1		5.28142e+09	5.88593e+09	5.65667e+09	5.3723e+09		5.54908e+09
AT2G47400.1	CP12 domain-containing protein 1 [Source:NCBI gene (formerly Entrezgene);Acc:819353]	3.51435e+09	7.08548e+09	7.70015e+09	3.62e+09		5.47999e+09	Chloroplast
AT3G23990.1	heat shock protein 60 [Source:NCBI gene (formerly Entrezgene);Acc:821983]	5.75457e+09	5.35157e+09	5.08317e+09	5.72817e+09		5.47937e+09	Ribosome
AT1G29900.1	carbamoyl phosphate synthetase B [Source:NCBI gene (formerly Entrezgene);Acc:839868]	5.48493e+09	5.74111e+09	5.16946e+09	5.50222e+09		5.47443e+09	Chloroplast
AT2G42540.2	cold-regulated 15a [Source:NCBI gene (formerly Entrezgene);Acc:818854]	5.51859e+09	4.34656e+09	6.26495e+09	5.75986e+09		5.47249e+09	Chloroplast
AT3G54660.1	glutathione reductase [Source:NCBI gene (formerly Entrezgene);Acc:824631]	5.65034e+09	5.13119e+09	5.3708e+09	5.69025e+09		5.46065e+09	Chloroplast
AT1G69830.1	alpha-amylase-like 3 [Source:NCBI gene (formerly Entrezgene);Acc:843319]	5.29453e+09	5.33906e+09	5.4377e+09	5.43991e+09		5.3778e+09	Extracellular/Cell wall
AT2G34480.2	Ribosomal protein L18ae/LX family protein [Source:NCBI gene (formerly Entrezgene);Acc:818011]	6.30286e+09	4.1217e+09	6.65175e+09	4.39841e+09		5.36868e+09	Ribosome
AT5G62790	1-deoxy-D-xylulose 5-phosphate reductoisomerase [Source:NCBI gene (formerly Entrezgene);Acc:836400]	5.30401e+09	5.43112e+09	5.22045e+09	5.48475e+09		5.36008e+09	Chloroplast
AT3G09630.1	Ribosomal protein L4/L1 family [Source:NCBI gene (formerly Entrezgene);Acc:820120]	5.88587e+09	3.48091e+09	7.86264e+09	4.12131e+09		5.33768e+09	Ribosome
AT2G27710.2	60S acidic ribosomal protein family [Source:NCBI gene (formerly Entrezgene);Acc:817317]	5.13755e+09	5.14543e+09	5.51493e+09	5.33697e+09		5.28372e+09	Ribosome
AT2G36460.1	Aldolase superfamily protein [Source:NCBI gene (formerly Entrezgene);Acc:818220]	6.25491e+09	5.03613e+09	4.96794e+09	4.71967e+09		5.24466e+09	Mitochondrion
AT4G09020.1	isoamylase 3 [Source:NCBI gene (formerly Entrezgene);Acc:826481]	5.89398e+09	6.28085e+09	4.44611e+09	4.27338e+09		5.22358e+09	Chloroplast
AT4G04640.1	ATPase, F1 complex, gamma subunit protein [Source:NCBI gene (formerly Entrezgene);Acc:825797]	4.60989e+09	5.59511e+09	5.62631e+09	5.03876e+09		5.21752e+09	Chloroplast
AT1G71720.1	Nucleic acid-binding proteins superfamily [Source:NCBI gene (formerly Entrezgene);Acc:843502]	4.93255e+09	5.86785e+09	5.00555e+09	4.93847e+09		5.1861e+09	Chloroplast
AT4G11150.1		4.65598e+09	6.29412e+09	5.0656e+09	4.57871e+09		5.1486e+09
AT3G48000.1	aldehyde dehydrogenase 2B4 [Source:NCBI gene (formerly Entrezgene);Acc:823955]	4.75409e+09	5.60279e+09	5.22837e+09	4.78407e+09		5.09233e+09	Mitochondrion
AT3G44890.1	ribosomal protein L9 [Source:NCBI gene (formerly Entrezgene);Acc:823623]	5.15849e+09	5.07333e+09	5.14702e+09	4.94629e+09		5.08129e+09	Chloroplast
AT3G62410.1	CP12 domain-containing protein 2 [Source:NCBI gene (formerly Entrezgene);Acc:825414]	3.71044e+09	6.88494e+09	5.85367e+09	3.79263e+09		5.06042e+09	Chloroplast
AT1G15140.1	FAD/NAD(P)-binding oxidoreductase [Source:NCBI gene (formerly Entrezgene);Acc:838079]	5.00912e+09	4.8185e+09	5.07962e+09	5.31029e+09		5.05438e+09	Chloroplast/Extracellular
AT1G10630.2	ADP-ribosylation factor A1F [Source:NCBI gene (formerly Entrezgene);Acc:837606]	5.35003e+09	3.64496e+09	5.6325e+09	5.51057e+09		5.03452e+09	Extracellular/Cell wall
AT2G40840.1		5.03763e+09	4.79216e+09	5.45027e+09	4.84302e+09		5.03077e+09
AT2G42590.3	ral regulatory factor 9 [Source:NCBI gene (formerly Entrezgene);Acc:818859]	4.94847e+09	5.39275e+09	4.94659e+09	4.76983e+09		5.01441e+09	Plasma membrane
AT2G37220.1	RNA-binding (RRM/RBD/RNP motifs) family protein [Source:NCBI gene (formerly Entrezgene);Acc:818299]	4.56782e+09	5.97809e+09	4.67034e+09	4.83145e+09		5.01193e+09	Chloroplast
AT3G26450.1		4.86446e+09	5.15354e+09	5.08248e+09	4.72549e+09		4.95649e+09
AT4G11010.1	nucleoside diphosphate kinase 3 [Source:NCBI gene (formerly Entrezgene);Acc:826702]	4.60782e+09	5.5106e+09	4.82687e+09	4.63299e+09		4.89457e+09	Chloroplast
AT3G47520.1	malate dehydrogenase [Source:NCBI gene (formerly Entrezgene);Acc:823906]	4.83553e+09	4.86513e+09	5.07517e+09	4.74092e+09		4.87919e+09	APF
AT3G17820.1	glutamine synthetase 1.3 [Source:NCBI gene (formerly Entrezgene);Acc:821050]	4.24e+09	5.04251e+09	4.74948e+09	5.4218e+09		4.86344e+09	Chloroplast
ATCG00780.1	None	4.72985e+09	5.25365e+09	4.38816e+09	4.99707e+09		4.84218e+09	Chloroplast
AT5G53490.4	Tetratricopeptide repeat (TPR)-like superfamily protein [Source:NCBI gene (formerly Entrezgene);Acc:835431]	4.59459e+09	5.323e+09	4.78024e+09	4.6428e+09		4.83516e+09	Extracellular/Cell wall
AT4G23100.3	glutamate-cysteine ligase [Source:NCBI gene (formerly Entrezgene);Acc:828409]	5.12588e+09	4.43149e+09	4.76232e+09	4.97765e+09		4.82433e+09	Chloroplast
AT4G14040.1		4.84205e+09	5.11377e+09	4.21597e+09	5.03946e+09		4.80281e+09
AT3G09440.3	Heat shock protein 70 (Hsp 70) family protein [Source:NCBI gene (formerly Entrezgene);Acc:820102]	4.9091e+09	4.54558e+09	4.49212e+09	5.24015e+09		4.79674e+09	APF
AT1G78570.1	rhamnose biosynthesis 1 [Source:NCBI gene (formerly Entrezgene);Acc:844193]	4.8373e+09	4.84052e+09	4.62663e+09	4.86287e+09		4.79183e+09	Mitochondrion
AT4G33090.1	aminopeptidase M1 [Source:NCBI gene (formerly Entrezgene);Acc:829446]	4.98487e+09	4.68539e+09	4.64005e+09	4.84684e+09		4.78929e+09	ER
AT1G31330.1	photosystem I subunit F [Source:NCBI gene (formerly Entrezgene);Acc:840021]	4.68586e+09	4.2712e+09	5.81834e+09	4.27321e+09		4.76215e+09	Chloroplast
AT3G63190.1	ribosome recycling factor, chloroplast [Source:NCBI gene (formerly Entrezgene);Acc:825494]	4.83774e+09	4.42936e+09	4.62191e+09	5.05353e+09		4.73563e+09	Chloroplast
AT2G33800.1	Ribosomal protein S5 family protein [Source:NCBI gene (formerly Entrezgene);Acc:817947]	4.85189e+09	4.49281e+09	4.70262e+09	4.82133e+09		4.71716e+09	Chloroplast
AT4G29840.1	Pyridoxal-5'-phosphate-dependent enzyme family protein [Source:NCBI gene (formerly Entrezgene);Acc:829106]	4.6688e+09	4.76336e+09	4.77583e+09	4.63179e+09		4.70995e+09	Chloroplast
AT3G02730.1	thioredoxin F-type 1 [Source:NCBI gene (formerly Entrezgene);Acc:821260]	4.48017e+09	4.61168e+09	4.44273e+09	5.03703e+09		4.6429e+09	Chloroplast
AT1G61520.1	PSI type III chlorophyll a/b-binding protein [Source:NCBI gene (formerly Entrezgene);Acc:842446]	3.86921e+09	5.38365e+09	5.55098e+09	3.72604e+09		4.63247e+09	Chloroplast
AT1G55480.1	protein containing PDZ domain, a K-box domain, and a TPR region [Source:NCBI gene (formerly Entrezgene);Acc:841995]	4.33796e+09	5.06695e+09	4.69374e+09	4.39932e+09		4.62449e+09	Chloroplast
AT1G09750.1	AMP-dependent synthetase and ligase family protein [Source:NCBI gene (formerly Entrezgene);Acc:824060]	4.66109e+09	4.76919e+09	4.40453e+09	4.57816e+09		4.60324e+09	APF
AT5G35170.1	adenylate kinase family protein [Source:NCBI gene (formerly Entrezgene);Acc:833471]	4.44763e+09	4.74677e+09	4.84406e+09	4.36958e+09		4.60201e+09	Chloroplast
AT1G67280.1	Glyoxalase/Bleomycin resistance protein/Dioxygenase superfamily protein [Source:NCBI gene (formerly Entrezgene);Acc:843048]	4.3651e+09	4.79207e+09	4.0224e+09	5.22348e+09		4.60076e+09	Chloroplast
AT1G19920.1	Pseudouridine synthase/archaeosine transglycosylase-like family protein [Source:NCBI gene (formerly Entrezgene);Acc:838580]	4.9973e+09	4.32932e+09	4.26953e+09	4.77229e+09		4.59211e+09	Chloroplast
AT3G20390.2	endoribonuclease L-PSP family protein [Source:NCBI gene (formerly Entrezgene);Acc:821584]	4.62114e+09	4.34187e+09	4.55414e+09	4.81994e+09		4.58427e+09	Chloroplast
AT1G34030.1	Ribosomal protein S13/S18 family [Source:NCBI gene (formerly Entrezgene);Acc:840300]	5.55222e+09	2.75634e+09	6.02088e+09	3.8418e+09		4.54281e+09	Ribosome
AT5G02790.1	Glutathione S-transferase family protein [Source:NCBI gene (formerly Entrezgene);Acc:831798]	4.54761e+09	4.58048e+09	4.35318e+09	4.64432e+09		4.5314e+09	Plasma membrane
AT5G20010.1	RAS-related nuclear protein-1 [Source:NCBI gene (formerly Entrezgene);Acc:832123]	4.77881e+09	3.99194e+09	4.59273e+09	4.75538e+09		4.52972e+09	APF
AT5G15200.1	Ribosomal protein S4 [Source:NCBI gene (formerly Entrezgene);Acc:831372]	5.40172e+09	2.94182e+09	5.78715e+09	3.97178e+09		4.52562e+09	Ribosome
AT5G20290.1	Ribosomal protein S8e family protein [Source:NCBI gene (formerly Entrezgene);Acc:832151]	5.04739e+09	3.01905e+09	6.12638e+09	3.90248e+09		4.52383e+09	Ribosome
AT3G53900.2	uracil phosphoribosyltransferase [Source:NCBI gene (formerly Entrezgene);Acc:824557]	4.7094e+09	4.25535e+09	4.90316e+09	4.19335e+09		4.51532e+09	Chloroplast
AT2G42530.1	cold regulated 15b [Source:NCBI gene (formerly Entrezgene);Acc:818853]	4.62442e+09	3.60513e+09	5.02735e+09	4.65156e+09		4.47712e+09	Chloroplast
AT3G57610.1	adenylosuccinate synthase [Source:NCBI gene (formerly Entrezgene);Acc:824930]	4.02961e+09	4.54243e+09	4.5373e+09	4.70469e+09		4.45351e+09	APF
AT1G17290.1	alanine aminotransferas [Source:NCBI gene (formerly Entrezgene);Acc:838301]	4.44569e+09	4.33525e+09	4.52566e+09	4.49557e+09		4.45054e+09	Mitochondrion
AT5G64040.1	photosystem I reaction center subunit PSI-N, chloroplast, putative / PSI-N, putative (PSAN) [Source:NCBI gene (formerly Entrezgene);Acc:836525]	4.06288e+09	4.41888e+09	4.97864e+09	4.29893e+09		4.43983e+09	Chloroplast
AT1G47128.1	Granulin repeat cysteine protease family protein [Source:NCBI gene (formerly Entrezgene);Acc:841122]	4.17111e+09	4.63926e+09	4.47533e+09	4.46205e+09		4.43694e+09	APF
AT4G20260.4	plasma-membrane associated cation-binding protein 1 [Source:NCBI gene (formerly Entrezgene);Acc:827773]	4.24022e+09	4.7305e+09	4.31359e+09	4.31113e+09		4.39886e+09	Plasma membrane
AT5G13630.1	magnesium-chelatase subunit chlH, chloroplast, putative / Mg-protoporphyrin IX chelatase, putative (CHLH) [Source:NCBI gene (formerly Entrezgene);Acc:831207]	4.58479e+09	3.78766e+09	4.52542e+09	4.64576e+09		4.38591e+09	Chloroplast
AT1G02930.1	glutathione S-transferase 6 [Source:NCBI gene (formerly Entrezgene);Acc:839515]	4.08277e+09	4.59747e+09	4.62217e+09	4.14362e+09		4.36151e+09	Extracellular/Cell wall
AT5G15650.1	reversibly glycosylated polypeptide 2 [Source:NCBI gene (formerly Entrezgene);Acc:831419]	3.99966e+09	4.60855e+09	4.04165e+09	4.79135e+09		4.3603e+09	Ribosome
AT2G37270.1	ribosomal protein 5B [Source:NCBI gene (formerly Entrezgene);Acc:818304]	4.6332e+09	4.17756e+09	4.24998e+09	4.36413e+09		4.35622e+09	Ribosome
AT2G42740.1	ribosomal protein large subunit 16A [Source:NCBI gene (formerly Entrezgene);Acc:818874]	4.93588e+09	2.96514e+09	4.99026e+09	4.49349e+09		4.34619e+09	Ribosome
AT2G24940.1		2.8099e+09	2.78026e+09	2.8931e+09	8.86167e+09		4.33623e+09
AT3G07390.1	S-locus lectin protein kinase family protein [Source:NCBI gene (formerly Entrezgene);Acc:828837]	4.32917e+09	4.74922e+09	4.19708e+09	4.05944e+09		4.33373e+09	Extracellular/Cell wall
ATCG00680.1	None	4.33334e+09	3.10356e+09	6.58147e+09	3.26731e+09		4.32142e+09	Chloroplast
AT3G01480.1	cyclophilin 38 [Source:NCBI gene (formerly Entrezgene);Acc:821137]	3.87945e+09	4.88921e+09	4.66138e+09	3.78809e+09		4.30453e+09	Chloroplast
AT4G08390.5	stromal ascorbate peroxidase [Source:NCBI gene (formerly Entrezgene);Acc:826396]	4.10516e+09	4.57506e+09	4.4376e+09	4.08689e+09		4.30118e+09	Chloroplast
AT3G08030.1	Cell wall DUF642	4.04565e+09	4.56083e+09	4.33949e+09	4.23082e+09		4.2942e+09	Extracellular/Cell wall
AT3G62870.1	Ribosomal protein L7Ae/L30e/S12e/Gadd45 family protein [Source:NCBI gene (formerly Entrezgene);Acc:825462]	4.58533e+09	3.06006e+09	6.09235e+09	3.41677e+09		4.28863e+09	Ribosome
AT1G50480.1	10-formyltetrahydrofolate synthetase [Source:NCBI gene (formerly Entrezgene);Acc:841470]	4.27098e+09	4.69574e+09	4.11841e+09	4.05495e+09		4.28502e+09	APF
AT2G47110.1		4.69065e+09	3.37819e+09	5.16282e+09	3.82981e+09		4.26537e+09
AT1G29880.1	glycyl-tRNA synthetase / glycine-tRNA ligase [Source:NCBI gene (formerly Entrezgene);Acc:839866]	4.44573e+09	4.38625e+09	4.08328e+09	4.1233e+09		4.25964e+09	Chloroplast
AT4G16720.1	Ribosomal protein L23/L15e family protein [Source:NCBI gene (formerly Entrezgene);Acc:827375]	4.73447e+09	2.9988e+09	5.66805e+09	3.60821e+09		4.25238e+09	Ribosome
AT4G24620.1	phosphoglucose isomerase 1 [Source:NCBI gene (formerly Entrezgene);Acc:828564]	3.99398e+09	4.67955e+09	4.28422e+09	4.0191e+09		4.24422e+09	Chloroplast
AT2G27680.1	NAD(P)-linked oxidoreductase superfamily protein [Source:NCBI gene (formerly Entrezgene);Acc:817314]	4.3083e+09	4.18192e+09	4.36898e+09	4.09118e+09		4.23759e+09	Chloroplast
AT3G52380.1	chloroplast RNA-binding protein 33 [Source:NCBI gene (formerly Entrezgene);Acc:824403]	4.10039e+09	4.30779e+09	4.58189e+09	3.93937e+09		4.23236e+09	Chloroplast
AT2G35840.2	Sucrose-6F-phosphate phosphohydrolase family protein [Source:NCBI gene (formerly Entrezgene);Acc:818157]	4.09023e+09	4.73786e+09	3.83652e+09	4.25575e+09		4.23009e+09	ER
AT1G49760.2		4.09017e+09	4.80933e+09	4.08984e+09	3.92638e+09		4.22893e+09
AT3G02360.1	6-phosphogluconate dehydrogenase family protein [Source:NCBI gene (formerly Entrezgene);Acc:821163]	4.15945e+09	4.56992e+09	4.1636e+09	4.02046e+09		4.22836e+09	Chloroplast
AT3G44860.1		4.67743e+09	3.44166e+09	4.80127e+09	3.96864e+09		4.22225e+09
AT1G07770.3	ribosomal protein S15A [Source:NCBI gene (formerly Entrezgene);Acc:837291]	4.44064e+09	4.11359e+09	3.96711e+09	4.3656e+09		4.22173e+09	Ribosome
AT5G13510.1	Ribosomal protein L10 family protein [Source:NCBI gene (formerly Entrezgene);Acc:831195]	3.9186e+09	4.8322e+09	4.02584e+09	4.09126e+09		4.21698e+09	Chloroplast
AT5G40370.1	Glutaredoxin family protein [Source:NCBI gene (formerly Entrezgene);Acc:834035]	3.9734e+09	4.31779e+09	4.21482e+09	4.29696e+09		4.20074e+09	Plasma membrane
AT3G60770.1	Ribosomal protein S13/S15 [Source:NCBI gene (formerly Entrezgene);Acc:825248]	4.99066e+09	2.76772e+09	5.62275e+09	3.40907e+09		4.19755e+09	Ribosome
AT1G08200.1		4.14719e+09	4.10644e+09	4.04844e+09	4.46069e+09		4.19069e+09	APF
AT2G19940.2		4.12296e+09	3.85427e+09	4.41576e+09	4.3246e+09		4.1794e+09
AT4G11600.1	glutathione peroxidase 6 [Source:NCBI gene (formerly Entrezgene);Acc:826765]	4.0132e+09	4.55989e+09	4.06191e+09	3.91278e+09		4.13694e+09	Chloroplast
AT2G05990.2	NAD(P)-binding Rossmann-fold superfamily protein [Source:NCBI gene (formerly Entrezgene);Acc:815152]	3.83595e+09	4.44243e+09	3.97005e+09	4.27754e+09		4.13149e+09	Chloroplast
AT3G47070.1	thylakoid soluble phosphoprotein [Source:NCBI gene (formerly Entrezgene);Acc:823860]	3.88318e+09	4.65161e+09	4.11491e+09	3.59655e+09		4.06156e+09	Chloroplast
AT3G14930.2	Uroporphyrinogen decarboxylase [Source:NCBI gene (formerly Entrezgene);Acc:820722]	3.9417e+09	4.26886e+09	4.18449e+09	3.82593e+09		4.05524e+09	Chloroplast
AT1G62780.1	dimethylallyl, adenosine tRNA methylthiotransferase [Source:NCBI gene (formerly Entrezgene);Acc:842577]	4.24808e+09	4.46273e+09	3.64151e+09	3.7697e+09		4.0305e+09	Chloroplast
AT2G43560.1	FKBP-like peptidyl-prolyl cis-trans isomerase family protein [Source:NCBI gene (formerly Entrezgene);Acc:818958]	4.13581e+09	4.30048e+09	3.85532e+09	3.78256e+09		4.01854e+09	Chloroplast
AT5G19550.1	aspartate aminotransferase 2 [Source:NCBI gene (formerly Entrezgene);Acc:832075]	4.14249e+09	3.91525e+09	3.93597e+09	4.00463e+09		3.99959e+09	Mitochondrion
AT1G59900.1	pyruvate dehydrogenase complex E1 alpha subunit [Source:NCBI gene (formerly Entrezgene);Acc:842284]	4.068e+09	4.05956e+09	3.89836e+09	3.95469e+09		3.99515e+09	Mitochondrion
AT3G23940.1	dehydratase family [Source:NCBI gene (formerly Entrezgene);Acc:821977]	4.0369e+09	4.01794e+09	4.06608e+09	3.85614e+09		3.99426e+09	Chloroplast
AT1G80600.1	HOPW1-1-interacting 1 [Source:NCBI gene (formerly Entrezgene);Acc:844399]	4.07663e+09	3.90681e+09	4.04517e+09	3.94795e+09		3.99414e+09	Chloroplast
AT1G31180.2	isopropylmalate dehydrogenase 3 [Source:NCBI gene (formerly Entrezgene);Acc:840006]	4.02389e+09	3.8343e+09	3.95603e+09	4.07568e+09		3.97248e+09	Chloroplast
AT5G66530.1	Galactose mutarotase-like superfamily protein [Source:NCBI gene (formerly Entrezgene);Acc:836785]	3.97122e+09	3.71871e+09	4.21033e+09	3.97791e+09		3.96954e+09	APF
ATCG00160.1	None	4.70001e+09	2.8479e+09	4.68855e+09	3.60159e+09		3.95951e+09	Chloroplast
AT5G22800.2	Alanyl-tRNA synthetase, class IIc [Source:NCBI gene (formerly Entrezgene);Acc:832343]	3.96259e+09	3.52646e+09	4.0636e+09	4.23332e+09		3.94649e+09	Chloroplast
AT3G22200.2	Pyridoxal phosphate (PLP)-dependent transferases superfamily protein [Source:NCBI gene (formerly Entrezgene);Acc:821784]	3.96591e+09	4.09009e+09	3.75908e+09	3.91595e+09		3.93276e+09	Mitochondrion
AT5G50850.1	Transketolase family protein [Source:NCBI gene (formerly Entrezgene);Acc:835157]	3.84094e+09	4.06821e+09	3.78991e+09	3.98601e+09		3.92127e+09	Mitochondrion
AT2G44350.2	Citrate synthase family protein [Source:NCBI gene (formerly Entrezgene);Acc:819042]	3.86471e+09	4.03751e+09	3.8701e+09	3.88123e+09		3.91339e+09	Chloroplast
AT2G38540.1	lipid transfer protein 1 [Source:NCBI gene (formerly Entrezgene);Acc:818436]	4.63051e+09	3.1195e+09	3.89764e+09	3.99434e+09		3.9105e+09	APF
AT3G25530.1		3.91802e+09	3.65143e+09	3.88732e+09	3.99622e+09		3.86325e+09
AT4G29350.1	profilin 2 [Source:NCBI gene (formerly Entrezgene);Acc:829056]	3.884e+09	3.43489e+09	4.04211e+09	4.05669e+09		3.85442e+09	Chloroplast
ATCG00020.1	None	4.3089e+09	1.98415e+09	5.50764e+09	3.5059e+09		3.82665e+09	Chloroplast
AT3G08740.1	elongation factor P (EF-P) family protein [Source:NCBI gene (formerly Entrezgene);Acc:820021]	3.87819e+09	3.62349e+09	3.74385e+09	4.05223e+09		3.82444e+09	Chloroplast
AT4G35450.5	ankyrin repeat-containing protein 2 [Source:NCBI gene (formerly Entrezgene);Acc:829697]	3.53877e+09	4.10983e+09	3.93936e+09	3.69739e+09		3.82134e+09	Chloroplast
AT3G10410.1		3.67018e+09	4.52992e+09	3.71104e+09	3.37105e+09		3.82055e+09	Extracellular/Cell wall
AT3G06650.1		3.89871e+09	3.55943e+09	3.80031e+09	3.91387e+09		3.79308e+09
AT1G15820.1	light harvesting complex photosystem II subunit 6 [Source:NCBI gene (formerly Entrezgene);Acc:838151]	3.74031e+09	3.48213e+09	4.45008e+09	3.41638e+09		3.77223e+09	Chloroplast
AT1G76080.1	chloroplastic drought-induced stress protein of 32 kD [Source:NCBI gene (formerly Entrezgene);Acc:843940]	3.90489e+09	3.48459e+09	3.41921e+09	4.27797e+09		3.77166e+09	Chloroplast
AT3G25520.3	ribosomal protein L5 [Source:NCBI gene (formerly Entrezgene);Acc:822138]	4.16336e+09	2.34932e+09	5.22053e+09	3.26988e+09		3.75077e+09	Ribosome
AT3G47650.1	DnaJ/Hsp40 cysteine-rich domain superfamily protein [Source:NCBI gene (formerly Entrezgene);Acc:823919]	3.88228e+09	2.9442e+09	4.053e+09	3.98737e+09		3.71671e+09	Chloroplast
ATCG00340.1	None	3.5941e+09	2.88227e+09	5.51174e+09	2.87374e+09		3.71546e+09	Chloroplast
AT5G01530.1	light harvesting complex photosystem II [Source:NCBI gene (formerly Entrezgene);Acc:830325]	3.40056e+09	3.54078e+09	4.9754e+09	2.89775e+09		3.70362e+09	Chloroplast
AT3G12290.1	Amino acid dehydrogenase family protein [Source:NCBI gene (formerly Entrezgene);Acc:820409]	3.95555e+09	3.56961e+09	3.3785e+09	3.88627e+09		3.69748e+09	Chloroplast
AT3G55410.2	2-oxoglutarate dehydrogenase, E1 component [Source:NCBI gene (formerly Entrezgene);Acc:824707]	3.54338e+09	3.90045e+09	3.67723e+09	3.57802e+09		3.67477e+09	Mitochondrion
ATCG00270.1	None	3.6323e+09	2.78591e+09	5.5502e+09	2.73065e+09		3.67477e+09	Chloroplast
AT3G46040.1	ribosomal protein S15A D [Source:NCBI gene (formerly Entrezgene);Acc:823747]	3.74965e+09	3.54635e+09	3.66827e+09	3.7347e+09		3.67474e+09	Ribosome
ATCG00380.1	None	4.26389e+09	2.45923e+09	4.82836e+09	3.13341e+09		3.67122e+09	Chloroplast
AT2G45470.1	FASCICLIN-like arabinogalactan protein 8 [Source:NCBI gene (formerly Entrezgene);Acc:819155]	3.54262e+09	3.63242e+09	3.95056e+09	3.48179e+09		3.65185e+09	APF
AT1G68590.1	Ribosomal protein PSRP-3/Ycf65 [Source:NCBI gene (formerly Entrezgene);Acc:843189]	3.56129e+09	4.03321e+09	3.39012e+09	3.56677e+09		3.63785e+09	Chloroplast
AT5G44340.1	tubulin beta chain 4 [Source:NCBI gene (formerly Entrezgene);Acc:834459]	3.54383e+09	3.68012e+09	3.97814e+09	3.3203e+09		3.6306e+09	Tubulin
AT1G70410	beta carbonic anhydrase 4 [Source:NCBI gene (formerly Entrezgene);Acc:843377]	3.57582e+09	3.47049e+09	3.99042e+09	3.44773e+09		3.62112e+09	Chloroplast
AT2G44650.1	chloroplast chaperonin 10 [Source:NCBI gene (formerly Entrezgene);Acc:819073]	3.71538e+09	3.35128e+09	3.69045e+09	3.72546e+09		3.62064e+09	Chloroplast
AT4G27090.1	Ribosomal protein L14 [Source:NCBI gene (formerly Entrezgene);Acc:828817]	3.58762e+09	2.49736e+09	3.71208e+09	4.62257e+09		3.6049e+09	Ribosome
AT3G49010.2	breast basic conserved 1 [Source:NCBI gene (formerly Entrezgene);Acc:824062]	4.02101e+09	2.48022e+09	5.08992e+09	2.81257e+09		3.60093e+09	Ribosome
AT5G38480.1	ral regulatory factor 3 [Source:NCBI gene (formerly Entrezgene);Acc:833836]	3.1931e+09	4.09566e+09	3.80966e+09	3.26085e+09		3.58982e+09	Chloroplast
AT3G52990.1		3.66556e+09	3.62727e+09	3.5907e+09	3.38544e+09		3.56724e+09
AT1G20010.1	tubulin beta-5 chain [Source:NCBI gene (formerly Entrezgene);Acc:838590]	3.44798e+09	3.43152e+09	3.88991e+09	3.49774e+09		3.56679e+09	Tubulin
AT2G41530.1	O-Glycosyl hydrolases family 17 protein [Source:NCBI gene (formerly Entrezgene);Acc:842784]	3.41487e+09	3.94218e+09	3.47016e+09	3.43225e+09		3.56487e+09	APF
AT3G29360.2		3.58665e+09	3.43781e+09	3.19601e+09	3.90762e+09		3.53202e+09
AT2G18020.1	Ribosomal protein L2 family [Source:NCBI gene (formerly Entrezgene);Acc:816314]	3.82255e+09	2.34871e+09	5.07947e+09	2.86115e+09		3.52797e+09	Ribosome
AT1G09620.1	ATP binding/leucine-tRNA ligases/aminoacyl-tRNA ligase [Source:NCBI gene (formerly Entrezgene);Acc:837489]	3.88198e+09	3.33054e+09	3.60535e+09	3.26295e+09		3.5202e+09	Chloroplast
AT3G04840.1	Ribosomal protein S3Ae [Source:NCBI gene (formerly Entrezgene);Acc:819644]	4.01446e+09	2.33193e+09	4.65197e+09	3.08188e+09		3.52006e+09	Ribosome
AT3G09200.1	Ribosomal protein L10 family protein [Source:NCBI gene (formerly Entrezgene);Acc:820076]	3.56045e+09	2.93955e+09	3.82876e+09	3.74016e+09		3.51723e+09	Ribosome
AT2G21620.1	Adenine nucleotide alpha hydrolases-like superfamily protein [Source:NCBI gene (formerly Entrezgene);Acc:816700]	4.60214e+09	2.18375e+09	1.77816e+09	5.47918e+09		3.51081e+09	Plasma membrane
AT2G29450.1	glutathione S-transferase tau 5 [Source:NCBI gene (formerly Entrezgene);Acc:817494]	3.48071e+09	3.32835e+09	3.29159e+09	3.91791e+09		3.50464e+09	Peroxisome
AT4G09010.3	ascorbate peroxidase 4 [Source:NCBI gene (formerly Entrezgene);Acc:826480]	3.30634e+09	3.68508e+09	3.69131e+09	3.26661e+09		3.48734e+09	Chloroplast
AT3G53580.1	diaminopimelate epimerase family protein [Source:NCBI gene (formerly Entrezgene);Acc:824526]	3.61433e+09	3.39251e+09	3.37752e+09	3.51821e+09		3.47564e+09	Chloroplast
AT5G10450.4	G-box regulating factor 6 [Source:NCBI gene (formerly Entrezgene);Acc:830909]	3.36864e+09	3.38818e+09	3.59468e+09	3.45731e+09		3.4522e+09	Plasma membrane
AT2G24020.1	Putative BCR, YbaB family COG0718 [Source:NCBI gene (formerly Entrezgene);Acc:816936]	3.30107e+09	3.61246e+09	3.5418e+09	3.32112e+09		3.44411e+09	Chloroplast
AT3G17210.2	heat stable protein 1 [Source:NCBI gene (formerly Entrezgene);Acc:820980]	3.29202e+09	3.60424e+09	3.47409e+09	3.40391e+09		3.44356e+09	Plasma membrane
AT1G48600		3.38321e+09	3.51739e+09	3.48614e+09	3.28992e+09		3.41917e+09
AT5G17710.2	Co-chaperone GrpE family protein [Source:NCBI gene (formerly Entrezgene);Acc:831638]	3.26464e+09	3.4642e+09	3.35716e+09	3.57938e+09		3.41634e+09	Chloroplast
AT5G11880.1	Pyridoxal-dependent decarboxylase family protein [Source:NCBI gene (formerly Entrezgene);Acc:831061]	3.31111e+09	3.29686e+09	3.37325e+09	3.6199e+09		3.40028e+09	Chloroplast
AT5G50950.1	FUMARASE 2 [Source:NCBI gene (formerly Entrezgene);Acc:835168]	3.40214e+09	3.25809e+09	3.66394e+09	3.24792e+09		3.39302e+09	Mitochondrion
AT1G72150.1	PATELLIN 1 [Source:NCBI gene (formerly Entrezgene);Acc:843546]	2.99684e+09	3.65734e+09	3.53218e+09	3.27241e+09		3.36469e+09	APF
AT2G41680.1	NADPH-dependent thioredoxin reductase C [Source:NCBI gene (formerly Entrezgene);Acc:818766]	3.18616e+09	3.5883e+09	3.37709e+09	3.28316e+09		3.35868e+09	Chloroplast
AT4G30920.1	Cytosol aminopeptidase family protein [Source:NCBI gene (formerly Entrezgene);Acc:829216]	4.14674e+09	2.48497e+09	2.56166e+09	4.22102e+09		3.3536e+09	Chloroplast
AT1G21750.1	PDI-like 1-1 [Source:NCBI gene (formerly Entrezgene);Acc:838779]	3.33335e+09	3.42594e+09	3.41535e+09	3.20594e+09		3.34515e+09	ER
AT5G27850.1	Ribosomal protein L18e/L15 superfamily protein [Source:NCBI gene (formerly Entrezgene);Acc:832848]	3.80022e+09	2.25073e+09	4.40651e+09	2.88656e+09		3.33601e+09	Ribosome
AT3G48990.1	AMP-dependent synthetase and ligase family protein [Source:NCBI gene (formerly Entrezgene);Acc:824060]	3.41047e+09	3.29706e+09	3.34239e+09	3.28145e+09		3.33284e+09	APF
AT1G04420.1	NAD(P)-linked oxidoreductase superfamily protein [Source:NCBI gene (formerly Entrezgene);Acc:839524]	3.28483e+09	3.33825e+09	3.31534e+09	3.36314e+09		3.32539e+09	Extracellular/Cell wall
AT2G09990.1	Ribosomal protein S5 domain 2-like superfamily protein [Source:NCBI gene (formerly Entrezgene);Acc:815456]	3.94208e+09	2.19134e+09	4.31466e+09	2.79917e+09		3.31181e+09	Ribosome
AT2G35410.1	RNA-binding (RRM/RBD/RNP motifs) family protein [Source:NCBI gene (formerly Entrezgene);Acc:818107]	3.13972e+09	3.24983e+09	3.66435e+09	3.15396e+09		3.30197e+09	Chloroplast
AT2G41840.1	Ribosomal protein S5 family protein [Source:NCBI gene (formerly Entrezgene);Acc:818784]	3.81245e+09	2.14593e+09	4.32806e+09	2.89213e+09		3.29464e+09	Ribosome
AT4G38220.2	Peptidase M20/M25/M40 family protein [Source:NCBI gene (formerly Entrezgene);Acc:829978]	3.07406e+09	3.35618e+09	3.24778e+09	3.48797e+09		3.2915e+09	ER
AT2G32060.2	Ribosomal protein L7Ae/L30e/S12e/Gadd45 family protein [Source:NCBI gene (formerly Entrezgene);Acc:817766]	3.54656e+09	2.93679e+09	3.26588e+09	3.36501e+09		3.27856e+09	Ribosome
AT3G06050.1	peroxiredoxin IIF [Source:NCBI gene (formerly Entrezgene);Acc:819778]	3.32321e+09	3.27276e+09	3.14282e+09	3.35973e+09		3.27463e+09	Mitochondrion
AT5G45680.1	FK506-binding protein 13 [Source:NCBI gene (formerly Entrezgene);Acc:834607]	3.17744e+09	3.84438e+09	3.13795e+09	2.92306e+09		3.27071e+09	Chloroplast
AT4G25050.2	acyl carrier protein 4 [Source:NCBI gene (formerly Entrezgene);Acc:828608]	2.83887e+09	3.86191e+09	3.77905e+09	2.58979e+09		3.2674e+09	Chloroplast
AT5G14590.1	Isocitrate/isopropylmalate dehydrogenase family protein [Source:NCBI gene (formerly Entrezgene);Acc:831311]	4.33551e+09	1.44676e+09	1.44763e+09	5.79393e+09		3.25595e+09	Chloroplast
AT3G14290.1	20S proteasome alpha subunit E2 [Source:NCBI gene (formerly Entrezgene);Acc:820649]	3.19512e+09	3.37595e+09	3.23503e+09	3.19289e+09		3.24975e+09	Proteasome
AT2G21250.1	NAD(P)-linked oxidoreductase superfamily protein [Source:NCBI gene (formerly Entrezgene);Acc:816664]	3.43598e+09	3.00075e+09	3.13397e+09	3.37626e+09		3.23674e+09	Mitochondrion
AT2G42130.4	Plastid-lipid associated protein PAP / fibrillin family protein [Source:NCBI gene (formerly Entrezgene);Acc:818813]	3.2731e+09	3.61971e+09	3.08725e+09	2.92065e+09		3.22518e+09	Chloroplast
ATCG00280.1	None	3.11351e+09	2.45932e+09	4.82938e+09	2.42096e+09		3.20579e+09	Chloroplast
ATCG00470.1	None	3.15691e+09	3.0401e+09	3.5525e+09	3.05648e+09		3.2015e+09	Chloroplast
AT1G09130.3	ATP-dependent caseinolytic (Clp) protease/crotonase family protein [Source:NCBI gene (formerly Entrezgene);Acc:837432]	3.00177e+09	3.20379e+09	3.09627e+09	3.37668e+09		3.16963e+09	Extracellular/Cell wall
AT1G23190.1	Phosphoglucomutase/phosphomannomutase family protein [Source:NCBI gene (formerly Entrezgene);Acc:838927]	3.33231e+09	3.03324e+09	2.84288e+09	3.41734e+09		3.15644e+09	Plasma membrane
AT2G01140.1	Aldolase superfamily protein [Source:NCBI gene (formerly Entrezgene);Acc:814643]	3.1852e+09	2.98686e+09	3.23975e+09	3.18655e+09		3.14959e+09	Chloroplast
AT4G15000.1	Ribosomal L27e protein family [Source:NCBI gene (formerly Entrezgene);Acc:827159]	3.43955e+09	2.25328e+09	4.24927e+09	2.49881e+09		3.11023e+09	Ribosome
AT1G65980.1	thioredoxin-dependent peroxidase 1 [Source:NCBI gene (formerly Entrezgene);Acc:842910]	3.30495e+09	2.76548e+09	3.21747e+09	3.11135e+09		3.09981e+09	Chloroplast
AT4G26970.1	aconitase 2 [Source:NCBI gene (formerly Entrezgene);Acc:828805]	2.92691e+09	3.43112e+09	3.06982e+09	2.95188e+09		3.09493e+09	Chloroplast
AT5G46290.1	3-ketoacyl-acyl carrier protein synthase I [Source:NCBI gene (formerly Entrezgene);Acc:834671]	2.78104e+09	3.5042e+09	3.39321e+09	2.65025e+09		3.08217e+09	Chloroplast
AT2G43030.1	Ribosomal protein L3 family protein [Source:NCBI gene (formerly Entrezgene);Acc:818905]	3.31712e+09	2.3939e+09	4.23592e+09	2.38088e+09		3.08196e+09	Chloroplast
AT3G16520.3		3.13469e+09	3.21432e+09	3.15069e+09	2.80454e+09		3.07606e+09
AT5G15320.1		3.39858e+09	2.87317e+09	2.96805e+09	3.04073e+09		3.07013e+09
ATCG00820.1	None	3.07466e+09	2.77126e+09	2.97434e+09	3.43276e+09		3.06326e+09	Ribosome
AT5G65430.3		2.54358e+09	3.89428e+09	3.09128e+09	2.67828e+09		3.05185e+09
AT3G08590.1	plant/protein (Protein of unknown function, DUF538) [Source:NCBI gene (formerly Entrezgene);Acc:837452]	3.05527e+09	2.9584e+09	2.90319e+09	3.1778e+09		3.02366e+09	APF
AT5G34850.1		2.78955e+09	3.35736e+09	2.95247e+09	2.9657e+09		3.01627e+09	Extracellular/Cell wall
AT3G02080.1	Ribosomal protein S19e family protein [Source:NCBI gene (formerly Entrezgene);Acc:821120]	3.67206e+09	2.24016e+09	3.31962e+09	2.80732e+09		3.00979e+09	Ribosome
AT3G10920.1	manganese superoxide dismutase 1 [Source:NCBI gene (formerly Entrezgene);Acc:820263]	2.85189e+09	3.09707e+09	2.78665e+09	3.24094e+09		2.99414e+09	Mitochondrion
AT5G52310.1		2.39483e+09	3.49198e+09	3.70003e+09	2.32237e+09		2.9773e+09
AT3G52150.1	RNA-binding (RRM/RBD/RNP motifs) family protein [Source:NCBI gene (formerly Entrezgene);Acc:824379]	3.13728e+09	2.7274e+09	2.9305e+09	3.1091e+09		2.97607e+09	Chloroplast
AT3G01390.4	vacuolar membrane ATPase 10 [Source:NCBI gene (formerly Entrezgene);Acc:821130]	2.66916e+09	3.46247e+09	3.00089e+09	2.74548e+09		2.9695e+09	Plasma membrane
AT2G27020.2	20S proteasome alpha subunit G1 [Source:NCBI gene (formerly Entrezgene);Acc:817244]	2.9954e+09	2.83819e+09	3.0058e+09	3.03464e+09		2.96851e+09	Proteasome
AT3G10520.1		2.89066e+09	3.07644e+09	2.86261e+09	3.00661e+09		2.95908e+09
AT4G00490.1	beta-amylase 2 [Source:NCBI gene (formerly Entrezgene);Acc:827959]	2.97379e+09	3.08379e+09	3.15853e+09	2.61173e+09		2.95696e+09	Extracellular/Cell wall
AT3G52180.1	dual specificity protein phosphatase (DsPTP1) family protein [Source:NCBI gene (formerly Entrezgene);Acc:824383]	2.91802e+09	3.03727e+09	2.91759e+09	2.88202e+09		2.93872e+09	Chloroplast
AT1G50320.1	thioredoxin X [Source:NCBI gene (formerly Entrezgene);Acc:841454]	3.04814e+09	2.96039e+09	2.96712e+09	2.7718e+09		2.93686e+09	Chloroplast
AT5G14320.1	Ribosomal protein S13/S18 family [Source:NCBI gene (formerly Entrezgene);Acc:831282]	3.2022e+09	2.21218e+09	3.82202e+09	2.50981e+09		2.93655e+09	Chloroplast
AT1G14810.1	semialdehyde dehydrogenase family protein [Source:NCBI gene (formerly Entrezgene);Acc:838046]	2.94328e+09	2.83213e+09	2.8886e+09	3.08036e+09		2.93609e+09	Chloroplast
AT5G09590.1	mitochondrial HSO70 2 [Source:NCBI gene (formerly Entrezgene);Acc:830818]	3.16306e+09	2.60135e+09	2.55956e+09	3.37348e+09		2.92437e+09	Mitochondrion
AT3G47370.1	Ribosomal protein S10p/S20e family protein [Source:NCBI gene (formerly Entrezgene);Acc:823891]	3.20025e+09	2.1353e+09	3.33898e+09	2.99163e+09		2.91654e+09	Ribosome
AT5G03630.1	Pyridine nucleotide-disulfide oxidoreductase family protein [Source:NCBI gene (formerly Entrezgene);Acc:831774]	2.62988e+09	3.0296e+09	2.74734e+09	3.24512e+09		2.91299e+09	Chloroplast
AT2G21660.1	cold, circadian rhythm, and rna binding 2 [Source:NCBI gene (formerly Entrezgene);Acc:816705]	2.8819e+09	2.97626e+09	2.7594e+09	3.02863e+09		2.91155e+09	Chloroplast
AT1G22300.1	ral regulatory factor 10 [Source:NCBI gene (formerly Entrezgene);Acc:838837]	2.70114e+09	3.37639e+09	2.9042e+09	2.63746e+09		2.9048e+09	Mitochondrion
AT1G74920.1	aldehyde dehydrogenase 10A8 [Source:NCBI gene (formerly Entrezgene);Acc:843831]	2.87771e+09	3.08385e+09	2.88988e+09	2.73797e+09		2.89735e+09	Chloroplast
AT1G29670.2	glyceraldehyde 3-phosphate dehydrogenase A subunit 2 [Source:NCBI gene (formerly Entrezgene);Acc:837848]	2.69301e+09	3.25149e+09	2.94139e+09	2.6928e+09		2.89467e+09	APF
AT1G30580.1		2.87271e+09	2.92678e+09	2.80338e+09	2.91392e+09		2.8792e+09
AT1G48850.1	chorismate synthase, putative / 5-enolpyruvylshikimate-3-phosphate phospholyase [Source:NCBI gene (formerly Entrezgene);Acc:841307]	3.34808e+09	2.02192e+09	2.32439e+09	3.79905e+09		2.87336e+09	Chloroplast
AT4G37000.1	accelerated cell death 2 (ACD2) [Source:NCBI gene (formerly Entrezgene);Acc:829854]	2.71325e+09	3.0394e+09	2.74512e+09	2.90781e+09		2.8514e+09	Chloroplast
AT5G26570.1	chloroplastidic phosphoglucan, water dikinase (ATGWD3) [Source:NCBI gene (formerly Entrezgene);Acc:832706]	3.01331e+09	2.38698e+09	2.69895e+09	3.21473e+09		2.82849e+09	Chloroplast
AT5G16970.1		2.74271e+09	2.90332e+09	2.98758e+09	2.60609e+09		2.80993e+09
AT1G01090.1	pyruvate dehydrogenase E1 alpha [Source:NCBI gene (formerly Entrezgene);Acc:839429]	2.94328e+09	2.1403e+09	2.63653e+09	3.30555e+09		2.75642e+09	Chloroplast
AT1G74470.1	Pyridine nucleotide-disulfide oxidoreductase family protein [Source:NCBI gene (formerly Entrezgene);Acc:843788]	3.22398e+09	2.40821e+09	2.70707e+09	2.6629e+09		2.75054e+09	Chloroplast
AT2G23600.2		2.62622e+09	2.97575e+09	2.83306e+09	2.53411e+09		2.74229e+09
AT2G33370.1	Ribosomal protein L14p/L23e family protein [Source:NCBI gene (formerly Entrezgene);Acc:817900]	3.33741e+09	1.69453e+09	3.57492e+09	2.33122e+09		2.73452e+09	Ribosome
AT5G10360.1	Ribosomal protein S6e [Source:NCBI gene (formerly Entrezgene);Acc:830900]	3.00846e+09	2.05642e+09	3.72747e+09	2.13411e+09		2.73161e+09	Ribosome
AT3G12490	cystatin B [Source:NCBI gene (formerly Entrezgene);Acc:820428]	2.77017e+09	2.68478e+09	2.72801e+09	2.74056e+09		2.73088e+09	Extracellular/Cell wall
AT5G42020.3	Heat shock protein 70 (Hsp 70) family protein [Source:NCBI gene (formerly Entrezgene);Acc:834207]	2.61048e+09	2.62918e+09	3.09924e+09	2.5823e+09		2.7303e+09	ER
AT4G33470.1	histone deacetylase 14 [Source:NCBI gene (formerly Entrezgene);Acc:829484]	3.9177e+09	2.3139e+08	2.11521e+08	6.52607e+09		2.72167e+09	Chloroplast
AT5G59880.1	actin depolymerizing factor 3 [Source:NCBI gene (formerly Entrezgene);Acc:836110]	2.58766e+09	2.58535e+09	2.47327e+09	3.09702e+09		2.68582e+09	Chloroplast
AT1G69740.1	Aldolase superfamily protein [Source:NCBI gene (formerly Entrezgene);Acc:843310]	2.66396e+09	2.74652e+09	2.46421e+09	2.81831e+09		2.67325e+09	Chloroplast
AT4G39330.1	cinnamyl alcohol dehydrogenase 9 [Source:NCBI gene (formerly Entrezgene);Acc:830088]	2.66765e+09	2.61645e+09	2.6147e+09	2.72817e+09		2.65674e+09	APF
ATCG00350.1	None	2.53028e+09	1.97136e+09	4.16454e+09	1.93241e+09		2.64965e+09	Chloroplast
AT4G21860.3	methionine sulfoxide reductase B 2 [Source:NCBI gene (formerly Entrezgene);Acc:828274]	2.57303e+09	2.97388e+09	2.57248e+09	2.45064e+09		2.64251e+09	Chloroplast
AT3G13930.1	Dihydrolipoamide acetyltransferase, long form protein [Source:NCBI gene (formerly Entrezgene);Acc:820606]	2.63708e+09	2.68502e+09	2.50728e+09	2.6998e+09		2.63229e+09	Chloroplast
AT2G47450.1	chloroplast signal recognition particle component (CAO) [Source:NCBI gene (formerly Entrezgene);Acc:819358]	2.18988e+09	3.70193e+09	2.60303e+09	2.00052e+09		2.62384e+09	Chloroplast
AT1G07320.1	PLASTID RIBOSOMAL PROTEIN L4	3.21285e+09	1.57483e+09	3.58733e+09	2.10174e+09		2.61919e+09	Chloroplast
AT1G79440.1	aldehyde dehydrogenase 5F1 [Source:NCBI gene (formerly Entrezgene);Acc:844282]	2.47056e+09	2.90753e+09	2.64804e+09	2.43361e+09		2.61494e+09	Chloroplast
AT5G54600.1	Translation protein SH3-like family protein [Source:NCBI gene (formerly Entrezgene);Acc:835549]	2.70324e+09	2.35992e+09	2.61977e+09	2.77678e+09		2.61493e+09	Chloroplast
AT1G31190.1	myo-inositol monophosphatase like 1 [Source:NCBI gene (formerly Entrezgene);Acc:840007]	2.50182e+09	2.76201e+09	2.64522e+09	2.46871e+09		2.59444e+09	Chloroplast
AT3G23600.1	alpha/beta-Hydrolases superfamily protein [Source:NCBI gene (formerly Entrezgene);Acc:821939]	2.27802e+09	2.63049e+09	2.60612e+09	2.81688e+09		2.58288e+09	APF
AT4G30530.1	Class I glutamine amidotransferase-like superfamily protein [Source:NCBI gene (formerly Entrezgene);Acc:829176]	2.48251e+09	2.88745e+09	2.7416e+09	2.21975e+09		2.58283e+09	Plasma membrane
AT2G30110.1	ubiquitin-activating enzyme 1 [Source:NCBI gene (formerly Entrezgene);Acc:817562]	2.65449e+09	2.46301e+09	2.66096e+09	2.53924e+09		2.57943e+09	Peroxisome
AT3G19480.1	D-3-phosphoglycerate dehydrogenase [Source:NCBI gene (formerly Entrezgene);Acc:821482]	2.66644e+09	2.47318e+09	2.5235e+09	2.63382e+09		2.57423e+09	Chloroplast
AT2G18960.1	H[+]-ATPase 1 [Source:NCBI gene (formerly Entrezgene);Acc:816413]	2.77301e+09	1.80064e+09	3.42827e+09	2.25972e+09		2.56541e+09	Plasma membrane
AT3G25920.1	ribosomal protein L15 [Source:NCBI gene (formerly Entrezgene);Acc:822189]	2.88923e+09	1.79291e+09	3.53275e+09	2.03349e+09		2.5621e+09	Chloroplast
AT2G43910.1	HARMLESS TO OZONE LAYER 1 [Source:NCBI gene (formerly Entrezgene);Acc:818995]	2.5071e+09	2.56424e+09	2.59415e+09	2.56122e+09		2.55668e+09	Plasma membrane
ATCG00770.1	None	2.8486e+09	1.81242e+09	3.09985e+09	2.43812e+09		2.54975e+09	Chloroplast
AT5G47190.1	Ribosomal protein L19 family protein [Source:NCBI gene (formerly Entrezgene);Acc:834765]	2.87242e+09	1.86352e+09	3.20522e+09	2.24081e+09		2.54549e+09	Chloroplast
AT2G39800.4		2.75834e+09	2.44162e+09	2.42196e+09	2.49393e+09		2.52896e+09
AT2G44160.1		2.44053e+09	2.73781e+09	2.42137e+09	2.49816e+09		2.52447e+09
AT1G05560.1		2.5534e+09	2.55012e+09	2.62998e+09	2.35955e+09		2.52326e+09
AT1G24020.2		2.60692e+09	2.32974e+09	2.47934e+09	2.63382e+09		2.51246e+09
AT5G42740.1		2.3288e+09	2.82227e+09	2.51091e+09	2.36216e+09		2.50604e+09
AT3G49120.1	transmembrane protein [Source:NCBI gene (formerly Entrezgene);Acc:5008204]	2.13122e+09	3.05845e+09	2.85102e+09	1.95916e+09		2.49996e+09	APF
AT1G27450.3	adenine phosphoribosyl transferase 1 [Source:NCBI gene (formerly Entrezgene);Acc:839636]	2.51754e+09	2.56489e+09	2.14912e+09	2.74958e+09		2.49528e+09	Chloroplast
AT3G01910.1	sulfite oxidase [Source:NCBI gene (formerly Entrezgene);Acc:820118]	2.50963e+09	2.7072e+09	2.55781e+09	2.19868e+09		2.49333e+09	Peroxisome
AT1G02500.1		2.42811e+09	2.18845e+09	2.41444e+09	2.91726e+09		2.48707e+09	Extracellular/Cell wall
AT1G20440.1		2.71717e+09	1.68817e+09	3.24544e+09	2.2952e+09		2.48649e+09
AT1G74050.1	Ribosomal protein L6 family protein [Source:NCBI gene (formerly Entrezgene);Acc:843744]	2.78827e+09	1.69728e+09	3.22229e+09	2.22508e+09		2.48323e+09	Ribosome
AT3G04120.1	glyceraldehyde-3-phosphate dehydrogenase C subunit 1 [Source:NCBI gene (formerly Entrezgene);Acc:819567]	2.46428e+09	2.46369e+09	2.63402e+09	2.35575e+09		2.47943e+09	APF
AT5G24300.1	Glycogen/starch synthases, ADP-glucose type [Source:NCBI gene (formerly Entrezgene);Acc:832497]	2.42376e+09	2.7312e+09	2.46569e+09	2.26185e+09		2.47062e+09	Chloroplast
AT4G35260.1	isocitrate dehydrogenase 1 [Source:NCBI gene (formerly Entrezgene);Acc:829679]	2.50746e+09	2.195e+09	2.2873e+09	2.85179e+09		2.46039e+09	Mitochondrion
ATCG01060.1	None	2.22472e+09	2.73984e+09	2.70312e+09	2.15026e+09		2.45448e+09	Chloroplast
AT3G18490.1	Eukaryotic aspartyl protease family protein [Source:NCBI gene (formerly Entrezgene);Acc:821379]	1.84958e+09	2.92848e+09	2.76905e+09	2.24684e+09		2.44849e+09	Extracellular/Cell wall
AT4G25370.1	Double Clp-N motif protein [Source:NCBI gene (formerly Entrezgene);Acc:828640]	2.38212e+09	2.51486e+09	2.34783e+09	2.52988e+09		2.44367e+09	Chloroplast
AT1G66580.1	senescence associated 24 [Source:NCBI gene (formerly Entrezgene);Acc:842976]	2.8235e+09	1.46695e+09	3.34087e+09	2.11736e+09		2.43717e+09	Ribosome
AT4G15530.6	pyruvate orthophosphate dikinase [Source:NCBI gene (formerly Entrezgene);Acc:827226]	2.69175e+09	2.44991e+09	2.33307e+09	2.27343e+09		2.43704e+09	Chloroplast
AT3G13120.1	Ribosomal protein S10p/S20e family protein [Source:NCBI gene (formerly Entrezgene);Acc:820500]	2.51167e+09	2.42002e+09	2.31704e+09	2.48504e+09		2.43344e+09	Chloroplast
AT4G04020.1	fibrillin [Source:NCBI gene (formerly Entrezgene);Acc:825714]	1.96553e+09	3.01482e+09	2.48175e+09	2.24764e+09		2.42743e+09	Chloroplast
AT4G02530.2	chloroplast thylakoid lumen protein [Source:NCBI gene (formerly Entrezgene);Acc:827927]	2.46664e+09	2.55634e+09	2.3109e+09	2.32828e+09		2.41554e+09	Chloroplast
AT1G76100.2	plastocyanin 1 [Source:NCBI gene (formerly Entrezgene);Acc:843942]	2.38101e+09	2.07793e+09	2.4129e+09	2.76742e+09		2.40982e+09	Chloroplast
AT3G58140.1	phenylalanyl-tRNA synthetase class IIc family protein [Source:NCBI gene (formerly Entrezgene);Acc:824983]	2.3427e+09	2.4734e+09	2.55598e+09	2.24796e+09		2.40501e+09	Chloroplast
AT4G24830.1	arginosuccinate synthase family [Source:NCBI gene (formerly Entrezgene);Acc:828586]	2.48209e+09	2.54999e+09	2.37592e+09	2.21181e+09		2.40495e+09	Chloroplast
AT4G00570.1	NAD-dependent malic enzyme 2 [Source:NCBI gene (formerly Entrezgene);Acc:828222]	2.40714e+09	2.42937e+09	2.3424e+09	2.43214e+09		2.40276e+09	Mitochondrion
AT5G03290.1	isocitrate dehydrogenase V [Source:NCBI gene (formerly Entrezgene);Acc:831884]	2.35694e+09	2.58664e+09	2.2587e+09	2.3959e+09		2.39954e+09	Mitochondrion
AT5G46110.4	Glucose-6-phosphate/phosphate translocator-like protein [Source:NCBI gene (formerly Entrezgene);Acc:834652]	2.47786e+09	1.96019e+09	3.17591e+09	1.93088e+09		2.38621e+09	Chloroplast
AT5G20630.1	triosephosphate isomerase [Source:NCBI gene (formerly Entrezgene);Acc:816652]	1.94907e+09	2.92706e+09	2.80999e+09	1.85118e+09		2.38433e+09	APF
AT1G12410.1	CLP protease proteolytic subunit 2 [Source:NCBI gene (formerly Entrezgene);Acc:837797]	2.46555e+09	2.42471e+09	2.29237e+09	2.34367e+09		2.38157e+09	Extracellular/Cell wall
AT5G48220.1	Aldolase-type TIM barrel family protein [Source:NCBI gene (formerly Entrezgene);Acc:834875]	2.49214e+09	2.30623e+09	2.20468e+09	2.48144e+09		2.37112e+09	Chloroplast
ATCG01240.1	None	2.75139e+09	1.7443e+09	3.07591e+09	1.87676e+09		2.36209e+09	Chloroplast
AT4G12420.1	Cupredoxin superfamily protein [Source:NCBI gene (formerly Entrezgene);Acc:826851]	2.25691e+09	2.70772e+09	2.4387e+09	2.03941e+09		2.36069e+09	APF
AT3G28940.1	AIG2-like (avirulence induced family protein [Source:NCBI gene (formerly Entrezgene);Acc:822530]	2.01982e+09	2.74502e+09	2.36562e+09	2.31012e+09		2.36014e+09	Plasma membrane
AT4G12800.2	photosystem I subunit l [Source:NCBI gene (formerly Entrezgene);Acc:826892]	1.92928e+09	2.57079e+09	2.98061e+09	1.94043e+09		2.35528e+09	Chloroplast
AT1G27400.1	Ribosomal protein L22p/L17e family protein [Source:NCBI gene (formerly Entrezgene);Acc:839630]	2.71584e+09	1.57382e+09	2.9674e+09	2.14473e+09		2.35045e+09	Ribosome
AT3G21055.2	photosystem II subunit T [Source:NCBI gene (formerly Entrezgene);Acc:821657]	2.25124e+09	2.29002e+09	2.42604e+09	2.42023e+09		2.34688e+09	Chloroplast
AT2G20610.1	Tyrosine transaminase family protein [Source:NCBI gene (formerly Entrezgene);Acc:816585]	2.46859e+09	2.22758e+09	2.39056e+09	2.29778e+09		2.34613e+09	Mitochondrion
AT5G15090.1	voltage dependent anion channel 3 [Source:NCBI gene (formerly Entrezgene);Acc:831361]	2.19963e+09	2.35963e+09	2.38291e+09	2.44081e+09		2.34575e+09	Chloroplast
AT4G17090.1	chloroplast beta-amylase [Source:NCBI gene (formerly Entrezgene);Acc:827419]	2.12748e+09	2.64488e+09	2.28947e+09	2.26864e+09		2.33262e+09	Extracellular/Cell wall
AT3G23810.1		2.31313e+09	2.33106e+09	2.15318e+09	2.5066e+09		2.32599e+09
AT1G35680.1	Ribosomal protein L21 [Source:NCBI gene (formerly Entrezgene);Acc:840472]	2.25249e+09	2.32485e+09	2.31328e+09	2.38417e+09		2.3187e+09	Chloroplast
AT1G70890.1	MLP-like protein 43 [Source:NCBI gene (formerly Entrezgene);Acc:843427]	2.1566e+09	2.44679e+09	2.38825e+09	2.26339e+09		2.31376e+09	Chloroplast
AT5G10920.1	L-Aspartase-like family protein [Source:NCBI gene (formerly Entrezgene);Acc:830959]	2.13251e+09	2.4716e+09	2.328e+09	2.28445e+09		2.30414e+09	Chloroplast
AT5G41670.4	6-phosphogluconate dehydrogenase family protein [Source:NCBI gene (formerly Entrezgene);Acc:834169]	2.55784e+09	2.08269e+09	2.15078e+09	2.35884e+09		2.28754e+09	Chloroplast
AT4G39970.1	Haloacid dehalogenase-like hydrolase (HAD) superfamily protein [Source:NCBI gene (formerly Entrezgene);Acc:830158]	2.03497e+09	2.62035e+09	2.36493e+09	2.12658e+09		2.28671e+09	Chloroplast
AT3G48930.1	Nucleic acid-binding, OB-fold-like protein [Source:NCBI gene (formerly Entrezgene);Acc:824054]	2.64596e+09	1.46284e+09	2.72537e+09	2.28909e+09		2.28081e+09	Ribosome
AT4G02450.1	HSP20-like chaperones superfamily protein [Source:NCBI gene (formerly Entrezgene);Acc:828006]	2.26408e+09	1.95247e+09	2.16165e+09	2.71373e+09		2.27298e+09	Plasma membrane
AT5G43830.1		2.22002e+09	2.18585e+09	1.90713e+09	2.77669e+09		2.27242e+09
AT4G02930.1	GTP binding Elongation factor Tu family protein [Source:NCBI gene (formerly Entrezgene);Acc:828134]	2.1985e+09	2.3783e+09	2.21557e+09	2.29485e+09		2.27181e+09	Mitochondrion
AT5G09900.1	26S proteasome regulatory subunit, putative (RPN5) [Source:NCBI gene (formerly Entrezgene);Acc:830850]	2.32613e+09	2.12565e+09	2.26507e+09	2.36544e+09		2.27057e+09	Proteasome
AT5G14910.2	Heavy metal transport/detoxification superfamily protein [Source:NCBI gene (formerly Entrezgene);Acc:831343]	1.9367e+09	2.45272e+09	2.14841e+09	2.51252e+09		2.26259e+09	Chloroplast
AT4G18810.2	NAD(P)-binding Rossmann-fold superfamily protein [Source:NCBI gene (formerly Entrezgene);Acc:827615]	2.3829e+09	2.1225e+09	2.25899e+09	2.2793e+09		2.26092e+09	Chloroplast
AT3G24830.1	Ribosomal protein L13 family protein [Source:NCBI gene (formerly Entrezgene);Acc:822081]	2.68682e+09	1.49742e+09	2.93156e+09	1.92505e+09		2.26021e+09	Ribosome
AT1G50200.1		2.21853e+09	2.45335e+09	2.21076e+09	2.13565e+09		2.25457e+09
AT1G74260.1	purine biosynthesis 4 [Source:NCBI gene (formerly Entrezgene);Acc:843766]	2.26897e+09	2.31676e+09	2.37206e+09	1.9971e+09		2.23872e+09	Chloroplast
AT2G44050.1	6,7-dimethyl-8-ribityllumazine synthase / DMRL synthase / lumazine synthase / riboflavin synthase [Source:NCBI gene (formerly Entrezgene);Acc:819010]	2.13533e+09	2.22528e+09	2.26786e+09	2.30946e+09		2.23448e+09	Chloroplast
AT1G21680.1	pathosis-related protein 5 [Source:NCBI gene (formerly Entrezgene);Acc:843842]	2.13281e+09	2.3563e+09	2.24745e+09	2.18655e+09		2.23078e+09	Extracellular/Cell wall
AT3G03710.1	polyribonucleotide nucleotidyltransferase [Source:NCBI gene (formerly Entrezgene);Acc:821181]	2.246e+09	2.33041e+09	2.3309e+09	1.99399e+09		2.22533e+09	Chloroplast
ATCG00540.1	None	2.15836e+09	2.18593e+09	2.29095e+09	2.2589e+09		2.22353e+09	Chloroplast
AT1G11910.2		2.12504e+09	2.2034e+09	2.57554e+09	1.98264e+09		2.22166e+09	Extracellular/Cell wall
AT2G21530.1	SMAD/FHA domain-containing protein [Source:NCBI gene (formerly Entrezgene);Acc:816692]	2.02614e+09	2.36438e+09	2.23739e+09	2.25842e+09		2.22158e+09	Chloroplast
AT1G79870.1	D-isomer specific 2-hydroxyacid dehydrogenase family protein [Source:NCBI gene (formerly Entrezgene);Acc:844326]	2.27927e+09	2.31071e+09	2.22825e+09	2.06214e+09		2.22009e+09	Mitochondrion
AT1G20950.1		2.32403e+09	2.15031e+09	2.19324e+09	2.19139e+09		2.21474e+09
AT1G17650.1	glyoxylate reductase 2 [Source:NCBI gene (formerly Entrezgene);Acc:838342]	2.21206e+09	2.36056e+09	2.12317e+09	2.15669e+09		2.21312e+09	Chloroplast
AT5G14200.1	isopropylmalate dehydrogenase 1 [Source:NCBI gene (formerly Entrezgene);Acc:831270]	2.29883e+09	1.9471e+09	2.14773e+09	2.4466e+09		2.21006e+09	Chloroplast
AT1G26630.1		1.93563e+09	2.51091e+09	1.982e+09	2.37814e+09		2.20167e+09
AT5G60360		2.13489e+09	2.19353e+09	2.25236e+09	2.1981e+09		2.19472e+09	Extracellular/Cell wall
AT3G57050.1	cystathionine beta-lyase [Source:NCBI gene (formerly Entrezgene);Acc:824872]	2.34642e+09	2.00946e+09	2.56134e+09	1.85312e+09		2.19259e+09	Chloroplast
ATCG00130.1	None	1.82472e+09	2.59155e+09	2.57943e+09	1.76634e+09		2.19051e+09	Chloroplast
AT3G55330.1	PsbP-like protein 1 [Source:NCBI gene (formerly Entrezgene);Acc:824699]	2.13065e+09	2.25101e+09	2.23441e+09	2.10622e+09		2.18057e+09	Chloroplast
AT2G04700.1	ferredoxin thioredoxin reductase catalytic beta chain family protein [Source:NCBI gene (formerly Entrezgene);Acc:815013]	2.17686e+09	2.35184e+09	2.15887e+09	2.03376e+09		2.18033e+09	Chloroplast
AT1G15690.1	Inorganic H pyrophosphatase family protein [Source:NCBI gene (formerly Entrezgene);Acc:838138]	2.53568e+09	1.37126e+09	3.00542e+09	1.79854e+09		2.17773e+09	Extracellular/Cell wall
ATCG00830.1	None	2.42521e+09	1.38405e+09	2.99232e+09	1.8431e+09		2.16117e+09	Chloroplast
AT1G70580.3	alanine-2-oxoglutarate aminotransferase 2 [Source:NCBI gene (formerly Entrezgene);Acc:843395]	2.19109e+09	2.19328e+09	2.04413e+09	2.16389e+09		2.1481e+09	Chloroplast
AT3G16910.1	acyl-activating enzyme 7 [Source:NCBI gene (formerly Entrezgene);Acc:820946]	2.12513e+09	2.17821e+09	2.20918e+09	2.07894e+09		2.14786e+09	Peroxisome
AT3G61220.3	NAD(P)-binding Rossmann-fold superfamily protein [Source:NCBI gene (formerly Entrezgene);Acc:825294]	2.13516e+09	2.20252e+09	2.16335e+09	2.07801e+09		2.14476e+09	Plasma membrane
AT4G26900.1	HIS HF [Source:NCBI gene (formerly Entrezgene);Acc:828797]	2.20518e+09	2.15415e+09	2.12227e+09	2.09269e+09		2.14357e+09	Chloroplast
AT3G27925.1	DegP protease 1 [Source:NCBI gene (formerly Entrezgene);Acc:822416]	2.01507e+09	2.30458e+09	2.22533e+09	2.00279e+09		2.13694e+09	Chloroplast
AT1G10370.1		2.09587e+09	2.37585e+09	2.12233e+09	1.91584e+09		2.12748e+09
AT5G08570.3	Pyruvate kinase family protein [Source:NCBI gene (formerly Entrezgene);Acc:830758]	2.09921e+09	1.98832e+09	2.012e+09	2.37562e+09		2.11879e+09	Plasma membrane
AT5G04360.1	limit dextrinase [Source:NCBI gene (formerly Entrezgene);Acc:830315]	2.04527e+09	2.23628e+09	2.11852e+09	2.07283e+09		2.11823e+09	Chloroplast
AT2G04390.1	Ribosomal S17 family protein [Source:NCBI gene (formerly Entrezgene);Acc:814978]	2.35686e+09	1.33965e+09	2.69308e+09	2.07919e+09		2.11719e+09	Ribosome
AT2G41790.1	Insulinase (Peptidase family M16) family protein [Source:NCBI gene (formerly Entrezgene);Acc:818778]	2.08431e+09	2.21705e+09	2.14971e+09	2.01227e+09		2.11584e+09	Peroxisome
AT3G25860.1	2-oxoacid dehydrogenases acyltransferase family protein [Source:NCBI gene (formerly Entrezgene);Acc:822181]	2.13897e+09	2.18133e+09	2.17712e+09	1.96591e+09		2.11583e+09	Chloroplast
AT5G66120.2	3-dehydroquinate synthase [Source:NCBI gene (formerly Entrezgene);Acc:836744]	2.2865e+09	1.79028e+09	2.04712e+09	2.29686e+09		2.10519e+09	Chloroplast
AT4G34120.1	Cystathionine beta-synthase (CBS) family protein [Source:NCBI gene (formerly Entrezgene);Acc:829558]	2.16624e+09	2.14427e+09	2.06249e+09	2.0386e+09		2.1029e+09	Chloroplast
AT5G12250.1		1.98526e+09	2.1428e+09	2.29222e+09	1.93507e+09		2.08884e+09
AT3G22960.1	Pyruvate kinase family protein [Source:NCBI gene (formerly Entrezgene);Acc:821870]	2.13217e+09	2.07512e+09	2.02891e+09	2.11653e+09		2.08818e+09	Chloroplast
AT5G42650.1	allene oxide synthase [Source:NCBI gene (formerly Entrezgene);Acc:834273]	2.01361e+09	2.2608e+09	2.28298e+09	1.78517e+09		2.08564e+09	Chloroplast
AT3G24503.1		2.01766e+09	2.14225e+09	2.09316e+09	2.04864e+09		2.07543e+09
AT5G11200		2.30415e+09	1.78045e+09	1.92172e+09	2.28548e+09		2.07295e+09
AT1G75280.1	NmrA-like negative transcriptional regulator family protein [Source:NCBI gene (formerly Entrezgene);Acc:843865]	2.11064e+09	2.06855e+09	2.01601e+09	2.0944e+09		2.0724e+09	Mitochondrion
AT1G23290.1	Ribosomal protein L18e/L15 superfamily protein [Source:NCBI gene (formerly Entrezgene);Acc:838938]	2.40092e+09	1.44567e+09	2.73656e+09	1.69848e+09		2.07041e+09	Ribosome
AT5G58290.1	regulatory particle triple-A ATPase 3 [Source:NCBI gene (formerly Entrezgene);Acc:835941]	1.87009e+09	2.33335e+09	2.15995e+09	1.91435e+09		2.06944e+09	Proteasome
AT1G17100.1		1.77642e+09	2.44611e+09	2.14726e+09	1.88697e+09		2.06419e+09
AT5G36160.1		2.38935e+09	1.59503e+09	2.32343e+09	1.94804e+09		2.06396e+09
AT3G15520.3	Cyclophilin-like peptidyl-prolyl cis-trans isomerase family protein [Source:NCBI gene (formerly Entrezgene);Acc:820791]	2.20636e+09	1.83167e+09	2.0892e+09	2.09733e+09		2.05614e+09	Chloroplast
AT2G43945.1	None	2.03466e+09	2.25701e+09	1.95574e+09	1.96889e+09		2.05408e+09	Chloroplast
AT5G36880.2	acetyl-CoA synthetase [Source:NCBI gene (formerly Entrezgene);Acc:833655]	2.10253e+09	1.909e+09	1.96549e+09	2.228e+09		2.05126e+09	Chloroplast
AT1G79230.1	mercaptopyruvate sulfurtransferase 1 [Source:NCBI gene (formerly Entrezgene);Acc:844264]	2.18971e+09	2.05522e+09	1.95349e+09	1.99808e+09		2.04912e+09	Chloroplast
AT2G21870.1	MALE GAMETOPHYTE DEFECTIVE 1 [Source:NCBI gene (formerly Entrezgene);Acc:816723]	1.92344e+09	2.09989e+09	1.9777e+09	2.19095e+09		2.048e+09	Chloroplast
AT5G19760.1	Mitochondrial substrate carrier family protein [Source:NCBI gene (formerly Entrezgene);Acc:832096]	2.22342e+09	1.63812e+09	2.31428e+09	2.01429e+09		2.04753e+09	Chloroplast
AT1G74970.1	ribosomal protein S9 [Source:NCBI gene (formerly Entrezgene);Acc:843836]	2.3505e+09	1.36174e+09	2.87703e+09	1.58664e+09		2.04398e+09	Chloroplast
AT2G36390.1	starch branching enzyme 2.1 [Source:NCBI gene (formerly Entrezgene);Acc:818212]	1.94343e+09	2.28072e+09	2.14278e+09	1.79661e+09		2.04088e+09	Chloroplast
AT1G77940.1	Ribosomal protein L7Ae/L30e/S12e/Gadd45 family protein [Source:NCBI gene (formerly Entrezgene);Acc:844129]	2.01333e+09	1.88964e+09	2.27522e+09	1.96396e+09		2.03554e+09	Ribosome
AT4G12730.1	FASCICLIN-like arabinogalactan 2 [Source:NCBI gene (formerly Entrezgene);Acc:826885]	1.84628e+09	2.097e+09	1.99191e+09	2.15809e+09		2.02332e+09	Extracellular/Cell wall
AT1G08550.3	non-photochemical quenching 1 [Source:NCBI gene (formerly Entrezgene);Acc:837377]	1.87955e+09	2.14359e+09	2.12847e+09	1.94162e+09		2.02331e+09	Chloroplast
AT1G55670.1	photosystem I subunit G [Source:NCBI gene (formerly Entrezgene);Acc:842016]	2.0123e+09	2.02197e+09	2.03597e+09	2.02199e+09		2.02306e+09	Chloroplast
AT2G45790.1		1.91373e+09	2.27709e+09	1.99173e+09	1.8821e+09		2.01616e+09
AT1G48860.1	RNA 3'-terminal phosphate cyclase/enolpyruvate transferase, alpha/beta [Source:NCBI gene (formerly Entrezgene);Acc:841308]	2.05123e+09	2.03731e+09	1.93099e+09	2.03047e+09		2.0125e+09	Chloroplast
AT5G52520.1	Class II aaRS and biotin synthetases superfamily protein [Source:NCBI gene (formerly Entrezgene);Acc:835328]	1.92086e+09	2.06905e+09	2.02656e+09	2.02987e+09		2.01158e+09	Chloroplast
AT5G66040.1	sulfurtransferase protein 16 [Source:NCBI gene (formerly Entrezgene);Acc:836734]	1.96266e+09	1.95048e+09	2.09538e+09	2.01401e+09		2.00563e+09	Chloroplast
AT1G34430.1	2-oxoacid dehydrogenases acyltransferase family protein [Source:NCBI gene (formerly Entrezgene);Acc:840346]	1.82189e+09	2.09235e+09	2.14101e+09	1.96349e+09		2.00469e+09	Chloroplast
AT5G66140.1	proteasome alpha subunit D2 [Source:NCBI gene (formerly Entrezgene);Acc:836746]	1.92721e+09	1.86961e+09	1.95861e+09	2.231e+09		1.99661e+09	Proteasome
AT5G13980.2	malate dehydrogenase [Source:NCBI gene (formerly Entrezgene);Acc:823906]	2.0164e+09	1.85433e+09	1.97847e+09	2.1236e+09		1.9932e+09	APF
AT1G20200.1	PAM domain (PCI/PINT associated module) protein [Source:NCBI gene (formerly Entrezgene);Acc:838609]	2.02387e+09	2.02678e+09	2.07767e+09	1.84116e+09		1.99237e+09	Proteasome
AT4G37800.1		1.93171e+09	2.37365e+09	1.8397e+09	1.78059e+09		1.98141e+09	Extracellular/Cell wall
AT5G60540.1		1.41016e+09	2.2896e+09	1.74613e+09	2.47615e+09		1.98051e+09
AT3G24170.3	glutathione-disulfide reductase [Source:NCBI gene (formerly Entrezgene);Acc:822003]	1.95253e+09	1.90478e+09	2.02238e+09	2.03013e+09		1.97746e+09	Peroxisome
AT5G27380.1	glutathione synthetase 2 [Source:NCBI gene (formerly Entrezgene);Acc:832797]	2.14311e+09	1.63624e+09	1.78284e+09	2.31648e+09		1.96967e+09	Chloroplast
AT5G63420.1	RNA-metabolising metallo-beta-lactamase family protein [Source:NCBI gene (formerly Entrezgene);Acc:836461]	2.17247e+09	1.91243e+09	2.17944e+09	1.61347e+09		1.96945e+09	Chloroplast
AT2G35040.1	AICARFT/IMPCHase bienzyme family protein [Source:NCBI gene (formerly Entrezgene);Acc:818069]	1.87669e+09	2.02783e+09	1.92421e+09	2.04802e+09		1.96919e+09	Chloroplast
AT5G13650.2	elongation factor family protein [Source:NCBI gene (formerly Entrezgene);Acc:831209]	2.1272e+09	1.84179e+09	1.75066e+09	2.15046e+09		1.96753e+09	Chloroplast
AT1G70820.1	phosphoglucomutase, putative / glucose phosphomutase [Source:NCBI gene (formerly Entrezgene);Acc:843419]	2.02207e+09	1.92345e+09	1.96754e+09	1.93012e+09		1.9608e+09	Chloroplast
AT5G49030.3	tRNA synthetase class I (I, L, M and V) family protein [Source:NCBI gene (formerly Entrezgene);Acc:834962]	1.88197e+09	1.9882e+09	2.12864e+09	1.81869e+09		1.95438e+09	Chloroplast
AT4G03280.1	photosynthetic electron transfer C [Source:NCBI gene (formerly Entrezgene);Acc:827996]	1.69517e+09	2.32183e+09	2.16741e+09	1.63199e+09		1.9541e+09	Chloroplast
AT5G23820.1	MD-2-related lipid recognition domain-containing protein [Source:NCBI gene (formerly Entrezgene);Acc:832447]	1.97176e+09	1.85198e+09	1.85026e+09	2.13716e+09		1.95279e+09	Extracellular/Cell wall
AT5G08300.1	Succinyl-CoA ligase, alpha subunit [Source:NCBI gene (formerly Entrezgene);Acc:830726]	2.0662e+09	1.63707e+09	1.87277e+09	2.23372e+09		1.95244e+09	Mitochondrion
AT1G12240.1	Glycosyl hydrolases family 32 protein [Source:NCBI gene (formerly Entrezgene);Acc:837777]	1.87822e+09	1.99872e+09	1.82608e+09	2.06802e+09		1.94276e+09	ER
AT3G02090.1	Insulinase (Peptidase family M16) protein [Source:NCBI gene (formerly Entrezgene);Acc:821084]	1.77564e+09	2.03488e+09	2.05317e+09	1.9067e+09		1.9426e+09	Chloroplast
AT3G48690.1		1.89504e+09	1.99909e+09	1.94256e+09	1.93165e+09		1.94208e+09
AT1G78300.1	ral regulatory factor 2 [Source:NCBI gene (formerly Entrezgene);Acc:844165]	1.87628e+09	1.88866e+09	1.99392e+09	2.00612e+09		1.94125e+09	Mitochondrion
AT3G54640.1	tryptophan synthase alpha chain [Source:NCBI gene (formerly Entrezgene);Acc:824629]	1.73974e+09	1.34489e+09	2.61383e+09	2.0639e+09		1.94059e+09	Chloroplast
AT4G25740.1	RNA binding Plectin/S10 domain-containing protein [Source:NCBI gene (formerly Entrezgene);Acc:828679]	2.02771e+09	1.79792e+09	2.03743e+09	1.8883e+09		1.93784e+09	Ribosome
AT2G30200.1	EMBRYO DEFECTIVE 3147 [Source:NCBI gene (formerly Entrezgene);Acc:817570]	1.75973e+09	2.147e+09	1.97004e+09	1.84815e+09		1.93123e+09	Chloroplast
AT1G78830.1	Curculin-like (mannose-binding) lectin family protein [Source:NCBI gene (formerly Entrezgene);Acc:844220]	1.99139e+09	1.92373e+09	1.79767e+09	1.99221e+09		1.92625e+09	APF
AT1G09690.1	Translation protein SH3-like family protein [Source:NCBI gene (formerly Entrezgene);Acc:837497]	2.1518e+09	1.49287e+09	2.51306e+09	1.5164e+09		1.91853e+09	Extracellular/Cell wall
AT1G66240.1		1.70462e+09	2.26808e+09	1.89155e+09	1.80077e+09		1.91626e+09
AT1G79850.1	ribosomal protein S17 [Source:NCBI gene (formerly Entrezgene);Acc:844324]	2.25768e+09	1.19122e+09	2.49716e+09	1.7068e+09		1.91321e+09	Chloroplast
AT1G29150.1	non-ATPase subunit 9 [Source:NCBI gene (formerly Entrezgene);Acc:839789]	2.02828e+09	1.9277e+09	1.81081e+09	1.8688e+09		1.9089e+09	Proteasome
AT5G59290.2		2.10144e+09	1.53914e+09	1.90821e+09	2.06453e+09		1.90333e+09
AT3G04550.1	rubisco accumulation factor-like protein [Source:NCBI gene (formerly Entrezgene);Acc:819611]	1.98737e+09	1.9512e+09	1.86052e+09	1.80388e+09		1.90074e+09	Chloroplast
AT1G31812.1	acyl-CoA-binding protein 6 [Source:NCBI gene (formerly Entrezgene);Acc:840069]	1.68247e+09	2.37028e+09	1.79264e+09	1.75649e+09		1.90047e+09	Plasma membrane
AT4G39200.1	Ribosomal protein S25 family protein [Source:NCBI gene (formerly Entrezgene);Acc:830075]	2.06789e+09	1.39257e+09	2.65515e+09	1.48592e+09		1.90038e+09	Ribosome
AT5G12040.1	Nitrilase/cyanide hydratase and apolipoprotein N-acyltransferase family protein [Source:NCBI gene (formerly Entrezgene);Acc:831077]	1.96776e+09	1.76613e+09	1.9221e+09	1.92865e+09		1.89616e+09	Chloroplast
AT2G20580.1	26S proteasome regulatory subunit S2 1A [Source:NCBI gene (formerly Entrezgene);Acc:816580]	1.94112e+09	1.82684e+09	2.04712e+09	1.76649e+09		1.89539e+09	Proteasome
AT2G43090.1	Aconitase/3-isopropylmalate dehydratase protein [Source:NCBI gene (formerly Entrezgene);Acc:818911]	1.78606e+09	2.09761e+09	1.80544e+09	1.88471e+09		1.89345e+09	Chloroplast
AT3G46780.1	plastid transcriptionally active 16 [Source:NCBI gene (formerly Entrezgene);Acc:823831]	1.65074e+09	1.82793e+09	2.2086e+09	1.88372e+09		1.89275e+09	Chloroplast
ATCG00790.1	None	2.07276e+09	1.3021e+09	2.68093e+09	1.49012e+09		1.88648e+09	Chloroplast
AT3G51800.1		2.31667e+09	1.44116e+09	1.96434e+09	1.81523e+09		1.88435e+09
AT5G10860.1	Cystathionine beta-synthase (CBS) family protein [Source:NCBI gene (formerly Entrezgene);Acc:830953]	1.82077e+09	1.72601e+09	1.83457e+09	2.13938e+09		1.88018e+09	Mitochondrion
AT1G12840.1	vacuolar ATP synthase subunit C (VATC) / V-ATPase C subunit / vacuolar proton pump C subunit (DET3) [Source:NCBI gene (formerly Entrezgene);Acc:837840]	1.94412e+09	1.97318e+09	1.95167e+09	1.64451e+09		1.87837e+09	Extracellular/Cell wall
AT4G34620.1	small subunit ribosomal protein 16 [Source:NCBI gene (formerly Entrezgene);Acc:829614]	1.80793e+09	2.00274e+09	1.81334e+09	1.88022e+09		1.87606e+09	Ribosome
AT5G47840.1	adenosine monophosphate kinase [Source:NCBI gene (formerly Entrezgene);Acc:834835]	1.74551e+09	2.13612e+09	1.83172e+09	1.76074e+09		1.86852e+09	Chloroplast
AT3G17240.1	lipoamide dehydrogenase 2 [Source:NCBI gene (formerly Entrezgene);Acc:820984]	1.90561e+09	1.95647e+09	1.80521e+09	1.79711e+09		1.8661e+09	Mitochondrion
AT5G23010.2	methylthioalkylmalate synthase 1 [Source:NCBI gene (formerly Entrezgene);Acc:832365]	1.78862e+09	1.71491e+09	1.93758e+09	1.98695e+09		1.85702e+09	Chloroplast
AT3G61470.1	photosystem I light harvesting complex protein [Source:NCBI gene (formerly Entrezgene);Acc:825320]	1.68461e+09	1.68494e+09	2.48164e+09	1.57396e+09		1.85629e+09	Chloroplast
AT5G14040.1	phosphate transporter 3;1 [Source:NCBI gene (formerly Entrezgene);Acc:831252]	2.00136e+09	1.57592e+09	2.45523e+09	1.382e+09		1.85363e+09	Mitochondrion
AT5G65010.2		1.91695e+09	1.92971e+09	1.80308e+09	1.75608e+09		1.85146e+09
AT1G08360.1	Ribosomal protein L1p/L10e family [Source:NCBI gene (formerly Entrezgene);Acc:837356]	2.04495e+09	1.5293e+09	2.21317e+09	1.60024e+09		1.84692e+09	Ribosome
AT4G34200.1	D-3-phosphoglycerate dehydrogenase [Source:NCBI gene (formerly Entrezgene);Acc:829568]	1.79525e+09	1.92546e+09	1.83929e+09	1.81826e+09		1.84457e+09	Chloroplast
AT3G19450.1		1.96815e+09	1.66957e+09	1.77722e+09	1.96104e+09		1.84399e+09
AT2G20890.1	photosystem II reaction center PSB29 protein [Source:NCBI gene (formerly Entrezgene);Acc:816623]	1.95175e+09	1.84074e+09	1.82836e+09	1.74978e+09		1.84266e+09	Chloroplast
AT5G35590.1	proteasome alpha subunit A1 [Source:NCBI gene (formerly Entrezgene);Acc:833524]	1.96956e+09	1.57202e+09	1.85209e+09	1.95304e+09		1.83668e+09	Proteasome
AT1G48520.1	GLU-ADT subunit B [Source:NCBI gene (formerly Entrezgene);Acc:841273]	1.84011e+09	1.8431e+09	1.76696e+09	1.89567e+09		1.83646e+09	Chloroplast
AT3G52300.1	ATP synthase D chain [Source:NCBI gene (formerly Entrezgene);Acc:824395]	1.79928e+09	1.77992e+09	1.83253e+09	1.91794e+09		1.83242e+09	Chloroplast
AT2G35490.1	Plastid-lipid associated protein PAP / fibrillin family protein [Source:NCBI gene (formerly Entrezgene);Acc:818114]	2.00622e+09	1.58469e+09	1.9357e+09	1.79955e+09		1.83154e+09	Chloroplast
ATCG00660.1	None	2.29615e+09	9.48316e+08	3.24131e+09	8.28891e+08		1.82867e+09	Chloroplast
AT2G05830.1	NagB/RpiA/CoA transferase-like superfamily protein [Source:NCBI gene (formerly Entrezgene);Acc:815134]	1.8396e+09	2.01069e+09	1.79268e+09	1.65167e+09		1.82366e+09	Extracellular/Cell wall
AT2G19760.1	profilin 1 [Source:NCBI gene (formerly Entrezgene);Acc:816495]	1.89074e+09	1.70278e+09	1.78996e+09	1.91087e+09		1.82359e+09	Mitochondrion
AT5G06060.1	NAD(P)-binding Rossmann-fold superfamily protein [Source:NCBI gene (formerly Entrezgene);Acc:830493]	1.86787e+09	1.69765e+09	1.89501e+09	1.81176e+09		1.81808e+09	Plasma membrane
AT1G56450.1	20S proteasome beta subunit G1 [Source:NCBI gene (formerly Entrezgene);Acc:842098]	1.89273e+09	1.7317e+09	1.69952e+09	1.94308e+09		1.81676e+09	Proteasome
AT3G15190.1	chloroplast 30S ribosomal protein S20 [Source:NCBI gene (formerly Entrezgene);Acc:820750]	2.06305e+09	1.16556e+09	2.65126e+09	1.37041e+09		1.81257e+09	Chloroplast
AT5G01410.1	Aldolase-type TIM barrel family protein [Source:NCBI gene (formerly Entrezgene);Acc:831738]	1.67227e+09	2.1192e+09	1.75435e+09	1.67765e+09		1.80587e+09	Plasma membrane
AT4G38460.1	geranylgeranyl reductase [Source:NCBI gene (formerly Entrezgene);Acc:830002]	1.87836e+09	1.60733e+09	1.71717e+09	2.00792e+09		1.80269e+09	Chloroplast
AT5G18170.1	glutamate dehydrogenase 1 [Source:NCBI gene (formerly Entrezgene);Acc:831935]	1.88721e+09	1.84914e+09	1.86201e+09	1.60852e+09		1.80172e+09	Mitochondrion
AT4G33030.1	sulfoquinovosyldiacylglycerol 1 [Source:NCBI gene (formerly Entrezgene);Acc:829440]	1.9292e+09	1.7395e+09	1.71605e+09	1.7752e+09		1.78999e+09	Chloroplast
AT2G44060.1	Late embryosis abundant protein, group 2 [Source:NCBI gene (formerly Entrezgene);Acc:819011]	2.02952e+09	1.23248e+09	1.79614e+09	2.09154e+09		1.78742e+09	Plasma membrane
AT5G24490.1	30S ribosomal protein [Source:NCBI gene (formerly Entrezgene);Acc:832520]	1.7317e+09	1.71547e+09	1.8879e+09	1.81279e+09		1.78696e+09	Chloroplast
AT2G36160.1	Ribosomal protein S11 family protein [Source:NCBI gene (formerly Entrezgene);Acc:818188]	1.97158e+09	1.27231e+09	2.26692e+09	1.63366e+09		1.78612e+09	Ribosome
AT4G39800.1		1.7891e+09	1.74109e+09	1.79785e+09	1.81605e+09		1.78602e+09
AT3G47470.1	light-harvesting chlorophyll-protein complex I subunit A4 [Source:NCBI gene (formerly Entrezgene);Acc:823901]	1.62974e+09	1.7478e+09	2.01256e+09	1.7531e+09		1.7858e+09	Chloroplast
AT1G09795.1	ATP phosphoribosyl transferase 2 [Source:NCBI gene (formerly Entrezgene);Acc:837509]	1.75821e+09	1.74944e+09	1.81475e+09	1.81029e+09		1.78317e+09	Chloroplast
AT5G54270.1	light-harvesting chlorophyll B-binding protein 3 [Source:NCBI gene (formerly Entrezgene);Acc:835515]	1.53098e+09	1.98157e+09	2.10589e+09	1.51266e+09		1.78277e+09	Chloroplast
AT3G04920.1	Ribosomal protein S24e family protein [Source:NCBI gene (formerly Entrezgene);Acc:819652]	2.01174e+09	1.22563e+09	2.34548e+09	1.53436e+09		1.7793e+09	Ribosome
AT1G31230.1	aspartate kinase-homoserine dehydrogenase i [Source:NCBI gene (formerly Entrezgene);Acc:840011]	1.84382e+09	1.81614e+09	1.73889e+09	1.69893e+09		1.77445e+09	Chloroplast
AT5G45170.1	Haloacid dehalogenase-like hydrolase (HAD) superfamily protein [Source:NCBI gene (formerly Entrezgene);Acc:834553]	1.66347e+09	1.96366e+09	1.67309e+09	1.78788e+09		1.77202e+09	Chloroplast
AT4G18100.1	Ribosomal protein L32e [Source:NCBI gene (formerly Entrezgene);Acc:827535]	1.89727e+09	1.22562e+09	2.44524e+09	1.50298e+09		1.76778e+09	Ribosome
AT4G26300.4	Arginyl-tRNA synthetase, class Ic [Source:NCBI gene (formerly Entrezgene);Acc:828736]	1.88527e+09	1.44363e+09	1.71133e+09	2.02548e+09		1.76643e+09	Chloroplast
AT1G48350.1	Ribosomal L18p/L5e family protein [Source:NCBI gene (formerly Entrezgene);Acc:841255]	1.7637e+09	1.4536e+09	1.89206e+09	1.9475e+09		1.76421e+09	Chloroplast
AT1G66430.1	pfkB-like carbohydrate kinase family protein [Source:NCBI gene (formerly Entrezgene);Acc:842961]	1.92498e+09	1.62623e+09	1.53269e+09	1.97289e+09		1.7642e+09	Chloroplast
AT4G25130.1	peptide met sulfoxide reductase 4 [Source:NCBI gene (formerly Entrezgene);Acc:828616]	1.70722e+09	1.68505e+09	1.81221e+09	1.83902e+09		1.76087e+09	Chloroplast
AT5G63570.1	glutamate-1-semialdehyde-2,1-aminomutase [Source:NCBI gene (formerly Entrezgene);Acc:836476]	1.67523e+09	1.85503e+09	1.77036e+09	1.71943e+09		1.75501e+09	APF
AT1G66670.1	CLP protease proteolytic subunit 3 [Source:NCBI gene (formerly Entrezgene);Acc:842985]	1.78651e+09	1.92745e+09	1.68427e+09	1.60919e+09		1.75186e+09	Chloroplast
ATCG00670.1		1.88023e+09	1.45984e+09	1.93019e+09	1.73675e+09		1.75175e+09
AT1G74090.1		1.70546e+09	1.90753e+09	1.72979e+09	1.6437e+09		1.74662e+09
AT1G01050.2		1.84771e+09	1.51318e+09	1.59344e+09	1.98576e+09		1.73502e+09
AT5G14260.2	Rubisco methyltransferase family protein [Source:NCBI gene (formerly Entrezgene);Acc:831276]	1.80723e+09	1.6773e+09	1.66331e+09	1.73264e+09		1.72012e+09	Chloroplast
AT1G03600.1	photosystem II family protein [Source:NCBI gene (formerly Entrezgene);Acc:839449]	1.3836e+09	2.1331e+09	1.85444e+09	1.50141e+09		1.71814e+09	Chloroplast
AT5G08410.2	ferredoxin/thioredoxin reductase subunit A (variable subunit) 2 [Source:NCBI gene (formerly Entrezgene);Acc:830739]	1.73543e+09	1.56605e+09	1.55284e+09	2.00902e+09		1.71583e+09	Chloroplast
AT4G34490.1		1.7619e+09	1.64959e+09	1.80907e+09	1.62781e+09		1.7121e+09
AT3G18060.1		1.90048e+09	1.3685e+09	1.59741e+09	1.96138e+09		1.70694e+09
AT5G04430.1	binding to TOMV RNA 1L (long form) [Source:NCBI gene (formerly Entrezgene);Acc:830322]	1.72074e+09	1.65135e+09	1.68101e+09	1.74157e+09		1.69867e+09	Plasma membrane
AT4G37980.1	cinnamyl alcohol dehydrogenase 7 [Source:NCBI gene (formerly Entrezgene);Acc:829954]	1.76066e+09	1.57276e+09	1.74167e+09	1.70392e+09		1.69475e+09	Plasma membrane
AT3G61110.1	ribosomal protein S27 [Source:NCBI gene (formerly Entrezgene);Acc:825283]	1.83033e+09	1.43709e+09	1.68424e+09	1.75243e+09		1.67602e+09	Ribosome
AT5G63980.1		1.80433e+09	1.51157e+09	1.5014e+09	1.88448e+09		1.67545e+09
AT1G32200.1	phospholipid/glycerol acyltransferase family protein [Source:NCBI gene (formerly Entrezgene);Acc:840112]	1.59456e+09	1.67836e+09	1.72904e+09	1.69475e+09		1.67418e+09	Chloroplast
AT5G27770.1	Ribosomal L22e protein family [Source:NCBI gene (formerly Entrezgene);Acc:832839]	1.92742e+09	1.15287e+09	2.02207e+09	1.57235e+09		1.66868e+09	Ribosome
AT4G01900.1	nitrogen regulatory P-II-like protein [Source:NCBI gene (formerly Entrezgene);Acc:828213]	1.61483e+09	1.9245e+09	1.56155e+09	1.56683e+09		1.66693e+09	Chloroplast
AT5G36210.1	alpha/beta-Hydrolases superfamily protein [Source:NCBI gene (formerly Entrezgene);Acc:833618]	1.39096e+09	1.75905e+09	1.95659e+09	1.55507e+09		1.66542e+09	Extracellular/Cell wall
AT5G23540.1	Mov34/MPN/PAD-1 family protein [Source:NCBI gene (formerly Entrezgene);Acc:832420]	1.83796e+09	1.43978e+09	1.54975e+09	1.78444e+09		1.65298e+09	Proteasome
AT3G53420.1	plasma membrane intrinsic protein 2A [Source:NCBI gene (formerly Entrezgene);Acc:824510]	1.50508e+09	1.73297e+09	2.0691e+09	1.28283e+09		1.6475e+09	Plasma membrane
AT1G74910.2	ADP-glucose pyrophosphorylase family protein [Source:NCBI gene (formerly Entrezgene);Acc:843830]	1.74102e+09	1.54152e+09	1.55637e+09	1.7405e+09		1.64486e+09	Peroxisome
AT5G11520.1	aspartate aminotransferase 3 [Source:NCBI gene (formerly Entrezgene);Acc:831024]	1.76389e+09	1.37138e+09	1.81867e+09	1.61898e+09		1.64323e+09	Chloroplast
AT5G64860.1	disproportionating enzyme [Source:NCBI gene (formerly Entrezgene);Acc:836609]	1.63472e+09	1.6678e+09	1.65962e+09	1.58404e+09		1.63654e+09	Chloroplast
AT3G49680.1	branched-chain aminotransferase 3 [Source:NCBI gene (formerly Entrezgene);Acc:824130]	1.64687e+09	1.68192e+09	1.49813e+09	1.70266e+09		1.6324e+09	Chloroplast
AT5G15450.1	casein lytic proteinase B3 [Source:NCBI gene (formerly Entrezgene);Acc:831398]	1.37541e+09	1.90949e+09	1.7345e+09	1.49751e+09		1.62923e+09	Chloroplast
AT1G11750.2	CLP protease proteolytic subunit 6 [Source:NCBI gene (formerly Entrezgene);Acc:837719]	1.6267e+09	1.64199e+09	1.63226e+09	1.61245e+09		1.62835e+09	Chloroplast
AT1G09430.1		1.60179e+09	1.67826e+09	1.62546e+09	1.6074e+09		1.62823e+09	Extracellular/Cell wall
AT5G12140.1	cystatin-1 [Source:NCBI gene (formerly Entrezgene);Acc:831087]	1.51257e+09	1.44044e+09	1.83244e+09	1.68904e+09		1.61862e+09	Extracellular/Cell wall
AT3G53990.1	Adenine nucleotide alpha hydrolases-like superfamily protein [Source:NCBI gene (formerly Entrezgene);Acc:824566]	1.49205e+09	1.83621e+09	1.64647e+09	1.49017e+09		1.61623e+09	Plasma membrane
AT2G29630.3	thiaminC [Source:NCBI gene (formerly Entrezgene);Acc:817513]	1.67831e+09	1.56606e+09	1.55176e+09	1.66339e+09		1.61488e+09	Chloroplast
AT1G16470.1	proteasome subunit PAB1 [Source:NCBI gene (formerly Entrezgene);Acc:838217]	1.58376e+09	1.57703e+09	1.62466e+09	1.65796e+09		1.61085e+09	Proteasome
AT2G44100.1		1.54124e+09	1.78837e+09	1.62835e+09	1.47464e+09		1.60815e+09
AT5G26360.1		1.65146e+09	1.47175e+09	1.70645e+09	1.59046e+09		1.60503e+09
AT3G14990.1	Class I glutamine amidotransferase-like superfamily protein [Source:NCBI gene (formerly Entrezgene);Acc:820728]	1.50949e+09	1.80165e+09	1.59419e+09	1.51065e+09		1.604e+09	Plasma membrane
AT1G72550.1	tRNA synthetase beta subunit family protein [Source:NCBI gene (formerly Entrezgene);Acc:843587]	1.45614e+09	1.75546e+09	1.56184e+09	1.63606e+09		1.60238e+09	Mitochondrion
AT3G27890.1	NADPH:quinone oxidoreductase [Source:NCBI gene (formerly Entrezgene);Acc:822411]	1.63101e+09	1.69181e+09	1.31018e+09	1.74305e+09		1.59401e+09	Chloroplast
AT2G45990.2	ribosomal RNA small subunit methyltransferase G [Source:NCBI gene (formerly Entrezgene);Acc:819207]	1.54831e+09	1.75075e+09	1.51987e+09	1.54299e+09		1.59048e+09	Chloroplast
AT3G10670.1	non-intrinsic ABC protein 7 [Source:NCBI gene (formerly Entrezgene);Acc:820236]	1.62829e+09	1.5027e+09	1.53009e+09	1.69774e+09		1.5897e+09	Chloroplast
AT3G27740.1	carbamoyl phosphate synthetase A [Source:NCBI gene (formerly Entrezgene);Acc:822396]	1.63139e+09	1.52873e+09	1.54512e+09	1.65166e+09		1.58923e+09	Chloroplast
AT3G63540.1		1.71939e+09	1.22155e+09	1.58193e+09	1.82584e+09		1.58718e+09
ATCG00650.1	None	1.95004e+09	8.52941e+08	2.16747e+09	1.37718e+09		1.58691e+09	Chloroplast
AT5G20080.1	FAD/NAD(P)-binding oxidoreductase [Source:NCBI gene (formerly Entrezgene);Acc:832130]	1.55516e+09	1.58635e+09	1.6118e+09	1.56431e+09		1.57941e+09	Mitochondrion
AT1G78680.1	uclacyanin 2 [Source:NCBI gene (formerly Entrezgene);Acc:819088]	1.4593e+09	1.80637e+09	1.66727e+09	1.37966e+09		1.57815e+09	Extracellular/Cell wall
AT1G74960.3	fatty acid biosynthesis 1 [Source:NCBI gene (formerly Entrezgene);Acc:843835]	1.33145e+09	1.76994e+09	1.78805e+09	1.39126e+09		1.57018e+09	Chloroplast
AT3G26520.1	tonoplast intrinsic protein 2 [Source:NCBI gene (formerly Entrezgene);Acc:822259]	1.49439e+09	1.18212e+09	2.25192e+09	1.34615e+09		1.56864e+09	Chloroplast
AT5G40950.1	ribosomal protein large subunit 27 [Source:NCBI gene (formerly Entrezgene);Acc:834097]	1.66628e+09	1.19405e+09	2.20168e+09	1.20006e+09		1.56552e+09	Chloroplast
AT1G53750.1	regulatory particle triple-A 1A [Source:NCBI gene (formerly Entrezgene);Acc:841812]	1.7194e+09	1.36374e+09	1.25027e+09	1.91733e+09		1.56269e+09	Proteasome
AT5G03940.1	chloroplast signal recognition particle 54 kDa subunit [Source:NCBI gene (formerly Entrezgene);Acc:830273]	2.13834e+09	8.70022e+08	1.2935e+09	1.94372e+09		1.5614e+09	Chloroplast
AT4G34350.1	4-hydroxy-3-methylbut-2-enyl diphosphate reductase [Source:NCBI gene (formerly Entrezgene);Acc:829585]	1.56813e+09	1.55628e+09	1.53052e+09	1.57903e+09		1.55849e+09	Chloroplast
AT1G14250.1		1.60642e+09	1.52983e+09	1.49218e+09	1.59986e+09		1.55708e+09
AT5G42790.1	proteasome alpha subunit F1 [Source:NCBI gene (formerly Entrezgene);Acc:834290]	1.56189e+09	1.3551e+09	1.57823e+09	1.71819e+09		1.55335e+09	Proteasome
AT1G60710.1		1.57469e+09	1.66505e+09	1.41517e+09	1.54812e+09		1.55076e+09
AT4G32520.2	serine hydroxymethyltransferase 3 [Source:NCBI gene (formerly Entrezgene);Acc:829387]	1.54379e+09	1.49459e+09	1.5297e+09	1.63125e+09		1.54984e+09	Chloroplast
AT3G54210.1	Ribosomal protein L17 family protein [Source:NCBI gene (formerly Entrezgene);Acc:824588]	1.81877e+09	1.04155e+09	2.16172e+09	1.17372e+09		1.54894e+09	Chloroplast
AT4G36760.2	aminopeptidase P1 [Source:NCBI gene (formerly Entrezgene);Acc:829829]	1.569e+09	1.67779e+09	1.45637e+09	1.48987e+09		1.54826e+09	ER
AT5G13030.1	selenoprotein O [Source:NCBI gene (formerly Entrezgene);Acc:831143]	1.4863e+09	1.54827e+09	1.56306e+09	1.59155e+09		1.5473e+09	Chloroplast
AT5G20830.3		1.38832e+09	1.56571e+09	1.75322e+09	1.46399e+09		1.54281e+09
AT1G53280.1	Class I glutamine amidotransferase-like superfamily protein [Source:NCBI gene (formerly Entrezgene);Acc:841762]	1.46239e+09	1.62461e+09	1.52878e+09	1.54953e+09		1.54133e+09	Chloroplast
AT5G04740.1	ACT domain-containing protein [Source:NCBI gene (formerly Entrezgene);Acc:830352]	1.57019e+09	1.39701e+09	1.57203e+09	1.59669e+09		1.53398e+09	Chloroplast
AT3G56650.1	thylakoid lumenal protein (Mog1/PsbP/DUF1795-like photosystem II reaction center PsbP family protein) [Source:NCBI gene (formerly Entrezgene);Acc:824832]	1.42767e+09	1.74728e+09	1.59086e+09	1.36587e+09		1.53292e+09	Chloroplast
AT3G56340.1	Ribosomal protein S26e family protein [Source:NCBI gene (formerly Entrezgene);Acc:824801]	1.5948e+09	1.17811e+09	2.15053e+09	1.18187e+09		1.52633e+09	Ribosome
ATCG00750.1	None	1.69452e+09	1.10335e+09	2.12611e+09	1.17081e+09		1.5237e+09	Chloroplast
AT5G06600.1		1.59257e+09	1.38921e+09	1.46883e+09	1.63472e+09		1.52133e+09
AT5G55070.2	Dihydrolipoamide succinyltransferase [Source:NCBI gene (formerly Entrezgene);Acc:835598]	1.57748e+09	1.61453e+09	1.47011e+09	1.41594e+09		1.51951e+09	Ribosome
AT4G09670.1		1.52899e+09	1.42833e+09	1.574e+09	1.53789e+09		1.5173e+09
AT3G48110.1	glycine-tRNA ligase [Source:NCBI gene (formerly Entrezgene);Acc:823966]	1.52173e+09	1.49292e+09	1.44941e+09	1.60429e+09		1.51709e+09	Chloroplast
AT3G18130.1	receptor for activated C kinase 1C [Source:NCBI gene (formerly Entrezgene);Acc:821338]	1.54918e+09	1.43098e+09	1.3515e+09	1.7296e+09		1.51532e+09	Ribosome
AT2G20630.1	PP2C induced by AVRRPM1 [Source:NCBI gene (formerly Entrezgene);Acc:816590]	1.43625e+09	1.67013e+09	1.50636e+09	1.44784e+09		1.51515e+09	Mitochondrion
AT2G43460.1	Ribosomal L38e protein family [Source:NCBI gene (formerly Entrezgene);Acc:818947]	1.66856e+09	1.12631e+09	1.62834e+09	1.62526e+09		1.51212e+09	Ribosome
AT1G13320.1	protein phosphatase 2A subunit A3 [Source:NCBI gene (formerly Entrezgene);Acc:837892]	1.49719e+09	1.57314e+09	1.57168e+09	1.3936e+09		1.5089e+09	Extracellular/Cell wall
AT4G34450.1	coatomer gamma-2 subunit, putative / gamma-2 coat protein, putative / gamma-2 COP [Source:NCBI gene (formerly Entrezgene);Acc:829596]	1.49412e+09	1.54506e+09	1.5906e+09	1.40576e+09		1.50888e+09	Chloroplast
AT5G24400.1	NagB/RpiA/CoA transferase-like superfamily protein [Source:NCBI gene (formerly Entrezgene);Acc:832511]	1.60524e+09	1.25747e+09	1.48522e+09	1.65815e+09		1.50152e+09	Chloroplast
AT2G13560.1	NAD-dependent malic enzyme 1 [Source:NCBI gene (formerly Entrezgene);Acc:815842]	1.45631e+09	1.57515e+09	1.43274e+09	1.53119e+09		1.49885e+09	Mitochondrion
AT1G23820.1		1.45153e+09	1.52389e+09	1.4684e+09	1.54507e+09		1.49723e+09
AT2G03550.1		1.50234e+09	1.55891e+09	1.50432e+09	1.40464e+09		1.49255e+09
ATCG00580.1	None	1.39187e+09	1.57032e+09	1.61518e+09	1.35065e+09		1.48201e+09	Chloroplast
AT1G56500.1	haloacid dehalogenase-like hydrolase family protein [Source:NCBI gene (formerly Entrezgene);Acc:842103]	1.47909e+09	1.50999e+09	1.45461e+09	1.48006e+09		1.48094e+09	Chloroplast
AT1G14980.1	chaperonin 10 [Source:NCBI gene (formerly Entrezgene);Acc:838063]	1.57402e+09	1.35223e+09	1.4802e+09	1.514e+09		1.48011e+09	Extracellular/Cell wall
AT3G02780.1	isopentenyl pyrophosphate:dimethylallyl pyrophosphate isomerase 2 [Source:NCBI gene (formerly Entrezgene);Acc:820960]	1.57535e+09	1.61232e+09	1.28909e+09	1.43896e+09		1.47893e+09	Chloroplast
AT5G23860.2	tubulin beta 8 [Source:NCBI gene (formerly Entrezgene);Acc:832451]	1.46779e+09	1.5792e+09	1.43689e+09	1.39958e+09		1.47086e+09	Tubulin
AT1G63000.1	nucleotide-rhamnose synthase/epimerase-reductase [Source:NCBI gene (formerly Entrezgene);Acc:842603]	1.41322e+09	1.6918e+09	1.35594e+09	1.40956e+09		1.46763e+09	Plasma membrane
AT1G56340.1	calreticulin 1a [Source:NCBI gene (formerly Entrezgene);Acc:842087]	1.5953e+09	8.82244e+08	2.14344e+09	1.23653e+09		1.46438e+09	Mitochondrion
AT5G28500.1	rubisco accumulation factor-like protein [Source:NCBI gene (formerly Entrezgene);Acc:832943]	1.56557e+09	1.40979e+09	1.35032e+09	1.5278e+09		1.46337e+09	Chloroplast
AT4G26690.1	PLC-like phosphodiesterase family protein [Source:NCBI gene (formerly Entrezgene);Acc:828776]	1.59015e+09	1.34516e+09	1.26745e+09	1.64661e+09		1.46235e+09	Plasma membrane
AT3G20050.1		1.50775e+09	1.27176e+09	1.37057e+09	1.69034e+09		1.46011e+09
AT5G62530.1	aldehyde dehydrogenase 12A1 [Source:NCBI gene (formerly Entrezgene);Acc:836373]	1.50011e+09	1.38006e+09	1.52544e+09	1.42611e+09		1.45793e+09	Mitochondrion
AT5G01650.2	Tautomerase/MIF superfamily protein [Source:NCBI gene (formerly Entrezgene);Acc:831707]	1.43565e+09	1.4776e+09	1.42386e+09	1.47809e+09		1.4538e+09	Chloroplast
AT2G17420.1	NADPH-dependent thioredoxin reductase A [Source:NCBI gene (formerly Entrezgene);Acc:816248]	1.40774e+09	1.44896e+09	1.50455e+09	1.44733e+09		1.45215e+09	Mitochondrion
AT3G11830.1		1.4775e+09	1.38014e+09	1.3435e+09	1.5977e+09		1.44971e+09
AT1G80480.1	plastid transcriptionally active 17 [Source:NCBI gene (formerly Entrezgene);Acc:844387]	1.37985e+09	1.52679e+09	1.51279e+09	1.37661e+09		1.44901e+09	Chloroplast
AT5G07440.2	glutamate dehydrogenase 2 [Source:NCBI gene (formerly Entrezgene);Acc:830635]	1.53363e+09	1.37611e+09	1.37072e+09	1.49084e+09		1.44282e+09	Mitochondrion
AT3G46000.1		1.22051e+09	1.86027e+09	1.37977e+09	1.30273e+09		1.44082e+09
AT5G16390.1	chloroplastic acetylcoenzyme A carboxylase 1 [Source:NCBI gene (formerly Entrezgene);Acc:831500]	1.65567e+09	1.41572e+09	1.44072e+09	1.21714e+09		1.43231e+09	Chloroplast
AT1G52230.1	photosystem I subunit H2 [Source:NCBI gene (formerly Entrezgene);Acc:841653]	1.3409e+09	1.54641e+09	1.45004e+09	1.37923e+09		1.42914e+09	Chloroplast
AT4G12060.1	Double Clp-N motif protein [Source:NCBI gene (formerly Entrezgene);Acc:826814]	1.44698e+09	1.34285e+09	1.35827e+09	1.56825e+09		1.42909e+09	Chloroplast
AT5G22580.1	Stress responsive A/B Barrel Domain-containing protein [Source:NCBI gene (formerly Entrezgene);Acc:832321]	1.62057e+09	1.04713e+09	1.39997e+09	1.63281e+09		1.42512e+09	Chloroplast
AT4G32260.1	ATPase, F0 complex, subunit B/B', bacterial/chloroplast [Source:NCBI gene (formerly Entrezgene);Acc:829359]	1.33508e+09	1.27148e+09	1.83864e+09	1.25473e+09		1.42498e+09	Chloroplast
AT3G03960.1		1.41334e+09	1.48727e+09	1.42651e+09	1.36963e+09		1.42419e+09
AT1G30360.1	Early-responsive to dehydration stress protein (ERD4) [Source:NCBI gene (formerly Entrezgene);Acc:839916]	1.34799e+09	1.59885e+09	1.55439e+09	1.19296e+09		1.42355e+09	Extracellular/Cell wall
AT3G23490.2		1.49049e+09	1.48248e+09	1.47442e+09	1.24162e+09		1.42225e+09
AT5G48880.3	peroxisomal 3-keto-acyl-CoA thiolase 2 [Source:NCBI gene (formerly Entrezgene);Acc:834946]	1.45753e+09	1.38032e+09	1.44641e+09	1.40339e+09		1.42191e+09	Peroxisome
AT3G55040.1	glutathione transferase lambda 2 [Source:NCBI gene (formerly Entrezgene);Acc:824670]	1.42042e+09	1.45272e+09	1.43032e+09	1.36704e+09		1.41763e+09	Chloroplast
AT4G28400.1	Protein phosphatase 2C family protein [Source:NCBI gene (formerly Entrezgene);Acc:828957]	1.3153e+09	1.85422e+09	1.34615e+09	1.14987e+09		1.41639e+09	Plasma membrane
AT1G06000.1		1.44743e+09	1.42942e+09	1.41007e+09	1.36938e+09		1.41407e+09	Extracellular/Cell wall
AT3G02530.1		1.34834e+09	1.45302e+09	1.32575e+09	1.52758e+09		1.41367e+09
AT1G77090.1	thylakoid lumenal protein (Mog1/PsbP/DUF1795-like photosystem II reaction center PsbP family protein) [Source:NCBI gene (formerly Entrezgene);Acc:844043]	1.49844e+09	1.32597e+09	1.2958e+09	1.5045e+09		1.40618e+09	Chloroplast
AT4G33510.1	3-deoxy-d-arabino-heptulosonate 7-phosphate synthase [Source:NCBI gene (formerly Entrezgene);Acc:829489]	1.41522e+09	1.38855e+09	1.56831e+09	1.2413e+09		1.40335e+09	Chloroplast
AT5G64050.1	glutamate tRNA synthetase [Source:NCBI gene (formerly Entrezgene);Acc:836526]	1.43005e+09	1.48872e+09	1.28591e+09	1.40645e+09		1.40278e+09	Chloroplast
AT1G21440.2	Phosphoenolpyruvate carboxylase family protein [Source:NCBI gene (formerly Entrezgene);Acc:838742]	1.42411e+09	1.37216e+09	1.35589e+09	1.45513e+09		1.40182e+09	Chloroplast
AT2G44920.2	Tetratricopeptide repeat (TPR)-like superfamily protein [Source:NCBI gene (formerly Entrezgene);Acc:819101]	1.29983e+09	1.57296e+09	1.43587e+09	1.29503e+09		1.40092e+09	Extracellular/Cell wall
AT1G01080.1	RNA-binding (RRM/RBD/RNP motifs) family protein [Source:NCBI gene (formerly Entrezgene);Acc:839463]	1.36044e+09	1.3394e+09	1.34934e+09	1.51438e+09		1.39089e+09	Chloroplast
AT5G16715.1	protein EMBRYO DEFECTIVE 2247 [Source:NCBI gene (formerly Entrezgene);Acc:831533]	1.52825e+09	1.43121e+09	1.33545e+09	1.25322e+09		1.38703e+09	Chloroplast
AT3G01120.1	Pyridoxal phosphate (PLP)-dependent transferases superfamily protein [Source:NCBI gene (formerly Entrezgene);Acc:821292]	1.46492e+09	1.35574e+09	1.27197e+09	1.42311e+09		1.37893e+09	Chloroplast
AT3G20820.1		1.23717e+09	1.95481e+09	1.32377e+09	9.69581e+08		1.37133e+09	APF
AT1G48420.3	D-cysteine desulfhydrase [Source:NCBI gene (formerly Entrezgene);Acc:841263]	1.40429e+09	1.33775e+09	1.53803e+09	1.19135e+09		1.36786e+09	Chloroplast
AT1G45201.3		1.49224e+09	1.07001e+09	1.83649e+09	1.06971e+09		1.36711e+09	Extracellular/Cell wall
AT2G32730.1	26S proteasome regulatory complex, non-ATPase subcomplex, Rpn2/Psmd1 subunit [Source:NCBI gene (formerly Entrezgene);Acc:817833]	1.54605e+09	1.01393e+09	1.55607e+09	1.34436e+09		1.3651e+09	Proteasome
AT3G19710.1		1.28335e+09	1.50943e+09	1.43688e+09	1.22723e+09		1.36423e+09
AT3G60245.1	Zinc-binding ribosomal protein family protein [Source:NCBI gene (formerly Entrezgene);Acc:825195]	1.31097e+09	1.34592e+09	2.19517e+09	5.79848e+08		1.35798e+09	Ribosome
AT1G44575.3	Chlorophyll A-B binding family protein [Source:NCBI gene (formerly Entrezgene);Acc:841033]	1.24114e+09	1.16236e+09	1.81347e+09	1.2067e+09		1.35592e+09	Chloroplast
AT1G75350.1	Ribosomal protein L31 [Source:NCBI gene (formerly Entrezgene);Acc:843871]	1.19077e+09	1.44776e+09	1.29977e+09	1.48139e+09		1.35492e+09	Chloroplast
AT3G13860.1	heat shock protein 60-3A [Source:NCBI gene (formerly Entrezgene);Acc:820599]	1.27347e+09	1.537e+09	1.34867e+09	1.25809e+09		1.35431e+09	Mitochondrion
AT5G03650.1	starch branching enzyme 2.2 [Source:NCBI gene (formerly Entrezgene);Acc:831769]	1.43316e+09	1.23854e+09	1.30056e+09	1.43843e+09		1.35267e+09	Chloroplast
AT2G43710.1	Plant stearoyl-acyl-carrier-protein desaturase family protein [Source:NCBI gene (formerly Entrezgene);Acc:818973]	1.36157e+09	1.4578e+09	1.24001e+09	1.35015e+09		1.35238e+09	Chloroplast
AT5G19820.1		1.65053e+09	8.08921e+08	1.57984e+09	1.36191e+09		1.3503e+09
AT5G08530.1	51 kDa subunit of complex I [Source:NCBI gene (formerly Entrezgene);Acc:830752]	1.39728e+09	1.54228e+09	1.45319e+09	1.00391e+09		1.34917e+09	Mitochondrion
AT1G51980.1	Insulinase (Peptidase family M16) protein [Source:NCBI gene (formerly Entrezgene);Acc:841627]	1.32647e+09	1.42858e+09	1.33077e+09	1.31007e+09		1.34897e+09	Mitochondrion
AT2G18230.1		1.37759e+09	1.04879e+09	1.73148e+09	1.1946e+09		1.33811e+09
AT2G31670.1	Stress responsive alpha-beta barrel domain protein [Source:NCBI gene (formerly Entrezgene);Acc:817723]	1.3251e+09	1.34153e+09	1.35596e+09	1.32706e+09		1.33741e+09	Chloroplast
AT3G23400.1	Plastid-lipid associated protein PAP / fibrillin family protein [Source:NCBI gene (formerly Entrezgene);Acc:821921]	1.21179e+09	1.42144e+09	1.42006e+09	1.29335e+09		1.33666e+09	Chloroplast
AT4G14800.2	20S proteasome beta subunit D2 [Source:NCBI gene (formerly Entrezgene);Acc:827135]	1.40812e+09	1.24989e+09	1.32947e+09	1.3562e+09		1.33592e+09	Proteasome
AT1G53580.1	glyoxalase II 3 [Source:NCBI gene (formerly Entrezgene);Acc:841793]	1.17002e+09	1.52264e+09	1.33694e+09	1.31016e+09		1.33494e+09	Mitochondrion
AT5G20280.1	sucrose phosphate synthase 1F [Source:NCBI gene (formerly Entrezgene);Acc:832150]	1.47009e+09	1.07324e+09	1.67e+09	1.12219e+09		1.33388e+09	Plasma membrane
AT1G22940.1	thiamin biosynthesis protein [Source:NCBI gene (formerly Entrezgene);Acc:838901]	1.45381e+09	1.18111e+09	1.5185e+09	1.15971e+09		1.32828e+09	Chloroplast
AT1G61150.11		2.15499e+09	6.36789e+08	5.38299e+08	1.98098e+09		1.32776e+09
AT1G63970.1	isoprenoid F [Source:NCBI gene (formerly Entrezgene);Acc:842700]	1.29987e+09	1.26653e+09	1.25565e+09	1.47657e+09		1.32466e+09	Chloroplast
AT3G05530.1	regulatory particle triple-A ATPase 5A [Source:NCBI gene (formerly Entrezgene);Acc:819718]	1.31714e+09	1.48647e+09	1.28033e+09	1.21149e+09		1.32386e+09	Proteasome
AT2G33150.1	peroxisomal 3-ketoacyl-CoA thiolase 3 [Source:NCBI gene (formerly Entrezgene);Acc:817876]	1.36252e+09	1.24876e+09	1.3127e+09	1.36804e+09		1.32301e+09	Peroxisome
AT5G17530.3	phosphoglucosamine mutase family protein [Source:NCBI gene (formerly Entrezgene);Acc:831619]	1.52748e+09	1.03418e+09	1.22142e+09	1.50622e+09		1.32232e+09	Chloroplast
AT4G17300.2	Class II aminoacyl-tRNA and biotin synthetases superfamily protein [Source:NCBI gene (formerly Entrezgene);Acc:827443]	1.33237e+09	1.28822e+09	1.31323e+09	1.34951e+09		1.32083e+09	Chloroplast
AT2G38270.1	CAX-interacting protein 2 [Source:NCBI gene (formerly Entrezgene);Acc:818407]	1.32614e+09	1.40901e+09	1.35029e+09	1.19494e+09		1.3201e+09	Chloroplast
AT4G31300.1	N-terminal nucleophile aminohydrolases (Ntn hydrolases) superfamily protein [Source:NCBI gene (formerly Entrezgene);Acc:829257]	1.33306e+09	1.19688e+09	1.12125e+09	1.61555e+09		1.31669e+09	Proteasome
AT2G39460.1	ribosomal protein L23AA [Source:NCBI gene (formerly Entrezgene);Acc:818531]	1.527e+09	9.69756e+08	1.54554e+09	1.2161e+09		1.3146e+09	Ribosome
AT2G47940.1	DEGP protease 2 [Source:NCBI gene (formerly Entrezgene);Acc:819406]	1.31339e+09	1.2812e+09	1.19065e+09	1.4674e+09		1.31316e+09	Chloroplast
AT3G09500.1	Ribosomal L29 family protein [Source:NCBI gene (formerly Entrezgene);Acc:820107]	1.45112e+09	8.22369e+08	1.89462e+09	1.07206e+09		1.31004e+09	Ribosome
AT1G24510.1		1.33029e+09	1.29419e+09	1.15904e+09	1.45082e+09		1.30859e+09
AT1G18540.1	Ribosomal protein L6 family protein [Source:NCBI gene (formerly Entrezgene);Acc:838435]	1.5539e+09	8.11638e+08	1.68993e+09	1.17628e+09		1.30794e+09	Ribosome
AT2G28190.1	copper/zinc superoxide dismutase 2 [Source:NCBI gene (formerly Entrezgene);Acc:817365]	1.24066e+09	1.06197e+09	1.03865e+09	1.89037e+09		1.30791e+09	APF
AT5G27470.1		1.17049e+09	1.39933e+09	1.20783e+09	1.44407e+09		1.30543e+09
AT2G22990.3		1.24371e+09	1.40421e+09	1.16789e+09	1.40544e+09		1.30531e+09	Extracellular/Cell wall
AT1G12230.2	Aldolase superfamily protein [Source:NCBI gene (formerly Entrezgene);Acc:837776]	1.32038e+09	1.28159e+09	1.23679e+09	1.37787e+09		1.30416e+09	Extracellular/Cell wall
AT3G18190.1		1.30333e+09	1.36308e+09	1.27697e+09	1.26304e+09		1.30161e+09
AT3G16470	Mannose-binding lectin superfamily protein [Source:NCBI gene (formerly Entrezgene);Acc:820895]	1.12391e+09	1.52809e+09	1.47574e+09	1.06382e+09		1.29789e+09	Chloroplast
AT4G36195.1		1.23544e+09	1.44836e+09	1.32535e+09	1.16732e+09		1.29412e+09	Extracellular/Cell wall
AT1G76160.1	GDSL-like Lipase/Acylhydrolase superfamily protein [Source:NCBI gene (formerly Entrezgene);Acc:839843]	1.23382e+09	1.38506e+09	1.30568e+09	1.24068e+09		1.29131e+09	APF
AT2G06050.3	oxophytodienoate-reductase 3 [Source:NCBI gene (formerly Entrezgene);Acc:815160]	1.06154e+09	1.57452e+09	1.38694e+09	1.13681e+09		1.28995e+09	Peroxisome
AT1G65260.1	plastid transcriptionally active 4 [Source:NCBI gene (formerly Entrezgene);Acc:842833]	1.33496e+09	1.24832e+09	1.28971e+09	1.28296e+09		1.28899e+09	Chloroplast
AT5G63890.2	histidinol dehydrogenase [Source:NCBI gene (formerly Entrezgene);Acc:836509]	1.24012e+09	1.33627e+09	1.30171e+09	1.24232e+09		1.2801e+09	Chloroplast
AT2G32520.2	alpha/beta-Hydrolases superfamily protein [Source:NCBI gene (formerly Entrezgene);Acc:817813]	1.32609e+09	1.25712e+09	1.26094e+09	1.27349e+09		1.27941e+09	Chloroplast
AT4G26500.1	None	1.45055e+09	1.13796e+09	1.26026e+09	1.26619e+09		1.27874e+09	Chloroplast
AT5G60640.1	PDI-like 1-4 [Source:NCBI gene (formerly Entrezgene);Acc:836185]	1.26579e+09	1.12523e+09	1.45046e+09	1.26877e+09		1.27756e+09	Mitochondrion
AT5G64460.10		1.3648e+09	1.2083e+09	1.25008e+09	1.26017e+09		1.27084e+09
AT4G12290.1		1.14408e+09	1.42087e+09	1.30839e+09	1.20771e+09		1.27026e+09	Extracellular/Cell wall
AT4G36800.1		1.24597e+09	1.39019e+09	1.25062e+09	1.18346e+09		1.26756e+09
AT1G75330.1	ornithine carbamoyltransferase [Source:NCBI gene (formerly Entrezgene);Acc:843869]	1.2933e+09	1.24241e+09	1.31536e+09	1.21703e+09		1.26702e+09	Chloroplast
AT5G16050.1	ral regulatory factor 5 [Source:NCBI gene (formerly Entrezgene);Acc:831462]	1.17278e+09	1.38408e+09	1.31529e+09	1.18936e+09		1.26538e+09	Mitochondrion
AT5G17990.1	tryptophan biosynthesis 1 [Source:NCBI gene (formerly Entrezgene);Acc:831666]	1.27422e+09	1.25717e+09	1.29423e+09	1.22364e+09		1.26231e+09	Chloroplast
AT3G09680.1	Ribosomal protein S12/S23 family protein [Source:NCBI gene (formerly Entrezgene);Acc:820125]	1.10744e+09	9.82773e+08	2.02627e+09	9.28656e+08		1.26129e+09	Ribosome
AT4G20760.2	NAD(P)-binding Rossmann-fold superfamily protein [Source:NCBI gene (formerly Entrezgene);Acc:827824]	1.4819e+09	9.77715e+08	1.46861e+09	1.1118e+09		1.26001e+09	Chloroplast
AT1G27950.1	glycosylphosphatidylinositol-anchored lipid protein transfer 1 [Source:NCBI gene (formerly Entrezgene);Acc:839688]	1.0033e+09	1.09499e+09	1.01659e+09	1.90524e+09		1.25503e+09	ER
AT3G08940.2	light harvesting complex photosystem II [Source:NCBI gene (formerly Entrezgene);Acc:820043]	1.1646e+09	1.22116e+09	1.6785e+09	9.53891e+08		1.25454e+09	Chloroplast
AT3G20790.1		1.04485e+09	1.29222e+09	1.2006e+09	1.47989e+09		1.25439e+09
AT5G39410.1	Saccharopine dehydrogenase [Source:NCBI gene (formerly Entrezgene);Acc:833937]	1.61104e+09	9.95341e+08	1.08537e+09	1.31725e+09		1.25225e+09	Plasma membrane
AT5G54500.1	flavodoxin-like quinone reductase 1 [Source:NCBI gene (formerly Entrezgene);Acc:835538]	1.24239e+09	1.26558e+09	1.16237e+09	1.32337e+09		1.24843e+09	Extracellular/Cell wall
AT4G29670.1	atypical CYS HIS rich thioredoxin 2 [Source:NCBI gene (formerly Entrezgene);Acc:829088]	1.28486e+09	1.21597e+09	1.32276e+09	1.16643e+09		1.24751e+09	Chloroplast
AT4G19170.1	nine-cis-epoxycarotenoid dioxygenase 4 [Source:NCBI gene (formerly Entrezgene);Acc:827655]	1.24285e+09	1.23513e+09	1.37904e+09	1.12188e+09		1.24473e+09	Chloroplast
AT4G24820.2	26S proteasome regulatory subunit Rpn7 [Source:NCBI gene (formerly Entrezgene);Acc:828585]	1.27468e+09	1.294e+09	1.23172e+09	1.17651e+09		1.24423e+09	Proteasome
AT2G17630.1	Pyridoxal phosphate (PLP)-dependent transferases superfamily protein [Source:NCBI gene (formerly Entrezgene);Acc:816270]	1.21475e+09	1.27327e+09	1.21596e+09	1.26363e+09		1.2419e+09	Chloroplast
AT5G62300.2	Ribosomal protein S10p/S20e family protein [Source:NCBI gene (formerly Entrezgene);Acc:836351]	1.17379e+09	1.19384e+09	1.43392e+09	1.15701e+09		1.23964e+09	Ribosome
AT1G71695.1	Peroxidase superfamily protein [Source:NCBI gene (formerly Entrezgene);Acc:843498]	1.27408e+09	1.21274e+09	1.22643e+09	1.21171e+09		1.23124e+09	Extracellular/Cell wall
AT2G47470.1	thioredoxin family protein [Source:NCBI gene (formerly Entrezgene);Acc:819360]	1.14564e+09	1.35664e+09	1.2799e+09	1.12419e+09		1.2266e+09	Extracellular/Cell wall
AT5G47200.1	RAB GTPase homolog 1A [Source:NCBI gene (formerly Entrezgene);Acc:834766]	1.3341e+09	1.02601e+09	1.29339e+09	1.24945e+09		1.22574e+09	Plasma membrane
AT1G49970.1	CLP protease proteolytic subunit 1 [Source:NCBI gene (formerly Entrezgene);Acc:841420]	1.20123e+09	1.29158e+09	1.26347e+09	1.1436e+09		1.22497e+09	Chloroplast
AT1G52510.1	alpha/beta-Hydrolases superfamily protein [Source:NCBI gene (formerly Entrezgene);Acc:841682]	1.26006e+09	1.23177e+09	1.29913e+09	1.10335e+09		1.22358e+09	Chloroplast
AT5G57290.1	60S acidic ribosomal protein family [Source:NCBI gene (formerly Entrezgene);Acc:835834]	1.45816e+09	7.45326e+08	1.35235e+09	1.31735e+09		1.2183e+09	Ribosome
AT2G20690.1	lumazine-binding family protein [Source:NCBI gene (formerly Entrezgene);Acc:816597]	1.2852e+09	1.18786e+09	9.59181e+08	1.43693e+09		1.21729e+09	Chloroplast
AT1G05010.1		1.24967e+09	1.24487e+09	1.13918e+09	1.22451e+09		1.21456e+09	Extracellular/Cell wall
AT3G21110.1	purin 7 [Source:NCBI gene (formerly Entrezgene);Acc:821663]	1.93169e+09	3.40078e+08	4.13997e+08	2.16665e+09		1.2131e+09	Chloroplast
AT5G50250.1	chloroplast RNA-binding protein 31B [Source:NCBI gene (formerly Entrezgene);Acc:835090]	1.2039e+09	9.11609e+08	1.27833e+09	1.45218e+09		1.2115e+09	Chloroplast
AT1G23130.1		1.20098e+09	1.11502e+09	1.22656e+09	1.29756e+09		1.21003e+09
AT1G69620.1	ribosomal protein L34 [Source:NCBI gene (formerly Entrezgene);Acc:843298]	1.39147e+09	8.44809e+08	1.5963e+09	1.00541e+09		1.2095e+09	Ribosome
AT5G67360.1	ARA12, SBT1.7, SUBTILISIN-LIKE SERINE PROTEASE 1.7	1.03399e+09	1.48013e+09	1.27183e+09	1.04793e+09		1.20847e+09	APF
AT5G35790.1	glucose-6-phosphate dehydrogenase 1 [Source:NCBI gene (formerly Entrezgene);Acc:833559]	1.22688e+09	1.27916e+09	1.1854e+09	1.13867e+09		1.20753e+09	Chloroplast
AT5G17380.1	Thiamine pyrophosphate dependent pyruvate decarboxylase family protein [Source:NCBI gene (formerly Entrezgene);Acc:831604]	1.19385e+09	1.21254e+09	1.25012e+09	1.16357e+09		1.20502e+09	Peroxisome
AT2G36620.1	ribosomal protein L24 [Source:NCBI gene (formerly Entrezgene);Acc:818234]	1.32066e+09	7.70661e+08	1.60794e+09	1.11063e+09		1.20247e+09	Ribosome
AT4G28660.2	photosystem II reaction center PSB28 protein [Source:NCBI gene (formerly Entrezgene);Acc:828984]	1.06858e+09	1.47656e+09	1.08417e+09	1.16915e+09		1.19962e+09	Chloroplast
AT5G19990.3	regulatory particle triple-A ATPase 6A [Source:NCBI gene (formerly Entrezgene);Acc:832121]	1.24029e+09	1.0566e+09	1.25308e+09	1.23831e+09		1.19707e+09	Proteasome
AT4G34090.3	cyclin delta-3 [Source:NCBI gene (formerly Entrezgene);Acc:829555]	1.24017e+09	1.10398e+09	1.13383e+09	1.29563e+09		1.1934e+09	Chloroplast
AT2G21390.1	Coatomer, alpha subunit [Source:NCBI gene (formerly Entrezgene);Acc:816678]	1.28931e+09	9.40454e+08	1.43065e+09	1.09535e+09		1.18894e+09	Mitochondrion
AT5G26830.1	Threonyl-tRNA synthetase [Source:NCBI gene (formerly Entrezgene);Acc:832741]	1.13931e+09	1.33541e+09	1.20233e+09	1.07086e+09		1.18698e+09	Chloroplast
AT1G19670.1		1.09501e+09	1.16971e+09	1.33213e+09	1.10785e+09		1.17618e+09
AT5G05780.1	RP non-ATPase subunit 8A [Source:NCBI gene (formerly Entrezgene);Acc:830463]	1.13627e+09	1.30243e+09	1.12624e+09	1.12843e+09		1.17334e+09	Proteasome
AT1G02780.1	Ribosomal protein L19e family protein [Source:NCBI gene (formerly Entrezgene);Acc:839407]	1.35659e+09	6.93224e+08	1.73818e+09	8.97709e+08		1.17143e+09	Ribosome
AT2G21385.3	None	1.23188e+09	1.27719e+09	9.41511e+08	1.23243e+09		1.17075e+09	Chloroplast
AT2G19730.3	Ribosomal L28e protein family [Source:NCBI gene (formerly Entrezgene);Acc:816492]	1.26644e+09	7.8114e+08	1.62391e+09	1.00838e+09		1.16997e+09	Ribosome
AT5G18380.1	Ribosomal protein S5 domain 2-like superfamily protein [Source:NCBI gene (formerly Entrezgene);Acc:831956]	1.23835e+09	9.23403e+08	1.65658e+09	8.61287e+08		1.16991e+09	Ribosome
AT3G06580.1		1.19097e+09	1.14873e+09	1.16729e+09	1.15508e+09		1.16552e+09
AT5G43010.1	regulatory particle triple-A ATPase 4A [Source:NCBI gene (formerly Entrezgene);Acc:834316]	1.14833e+09	1.21995e+09	1.13171e+09	1.15093e+09		1.16273e+09	Proteasome
AT1G75040.1	pathosis-related protein 5 [Source:NCBI gene (formerly Entrezgene);Acc:843842]	1.11115e+09	1.30588e+09	1.20592e+09	1.01499e+09		1.15949e+09	APF
AT1G45145.1	thioredoxin H-type 5 [Source:NCBI gene (formerly Entrezgene);Acc:841082]	1.10551e+09	1.20052e+09	1.1994e+09	1.10304e+09		1.15212e+09	Plasma membrane
AT4G17040.1	CLP protease R subunit 4 [Source:NCBI gene (formerly Entrezgene);Acc:827412]	1.17849e+09	1.14872e+09	1.18847e+09	1.09136e+09		1.15176e+09	Chloroplast
AT1G35160.1		1.01968e+09	1.30153e+09	1.10088e+09	1.16301e+09		1.14627e+09
AT2G22780.1		1.30405e+09	8.68989e+08	1.02418e+09	1.38755e+09		1.14619e+09
AT3G26740.1	CCR-like protein [Source:NCBI gene (formerly Entrezgene);Acc:822286]	9.0892e+08	1.17664e+09	1.25014e+09	1.22342e+09		1.13978e+09	Chloroplast
AT5G54160.1		9.97439e+08	1.27484e+09	1.12029e+09	1.16584e+09		1.1396e+09
AT3G55260.1		1.11659e+09	1.1271e+09	1.08485e+09	1.22389e+09		1.13811e+09
AT5G49650.1		1.06283e+09	1.23245e+09	1.10832e+09	1.14592e+09		1.13738e+09
ATCG01120.1	None	1.20838e+09	8.52381e+08	1.52517e+09	9.63117e+08		1.13726e+09	Chloroplast
AT5G37830.1		1.04858e+09	1.02014e+09	1.51392e+09	9.59823e+08		1.13561e+09
AT1G03630.1	protochlorophyllide oxidoreductase C [Source:NCBI gene (formerly Entrezgene);Acc:839009]	7.87287e+08	2.02407e+09	9.81627e+08	7.32086e+08		1.13127e+09	Chloroplast
AT3G42050.1	vacuolar ATP synthase subunit H family protein [Source:NCBI gene (formerly Entrezgene);Acc:823170]	1.21708e+09	9.4944e+08	1.379e+09	9.75154e+08		1.13017e+09	Chloroplast
AT2G20260.1	photosystem I subunit E-2 [Source:NCBI gene (formerly Entrezgene);Acc:816545]	1.07485e+09	1.04768e+09	1.29676e+09	1.09259e+09		1.12797e+09	Chloroplast
AT2G33040.1		1.09974e+09	1.19627e+09	1.19703e+09	1.01597e+09		1.12725e+09
AT3G05350.1	Metallopeptidase M24 family protein [Source:NCBI gene (formerly Entrezgene);Acc:819699]	1.11547e+09	1.10153e+09	1.15465e+09	1.13511e+09		1.12669e+09	Chloroplast
AT4G24220.1		1.07208e+09	1.19218e+09	1.19711e+09	1.04503e+09		1.1266e+09
AT4G32590.3	2Fe-2S ferredoxin-like superfamily protein [Source:NCBI gene (formerly Entrezgene);Acc:829394]	2.85147e+09	2.09482e+08	1.93092e+08	1.24878e+09		1.12571e+09	Mitochondrion
AT4G01800.2	Albino or Glassy Yellow 1 [Source:NCBI gene (formerly Entrezgene);Acc:827922]	1.11011e+09	1.14103e+09	1.17944e+09	1.0494e+09		1.12e+09	Chloroplast
AT1G13060.1	20S proteasome beta subunit E1 [Source:NCBI gene (formerly Entrezgene);Acc:837863]	1.07699e+09	1.12793e+09	1.10772e+09	1.10804e+09		1.10517e+09	Proteasome
AT3G24430.1	ATP binding protein [Source:NCBI gene (formerly Entrezgene);Acc:822033]	1.20486e+09	1.05618e+09	1.0547e+09	1.10289e+09		1.10466e+09	Chloroplast
AT4G28750.1	Photosystem I reaction centre subunit IV / PsaE protein [Source:NCBI gene (formerly Entrezgene);Acc:828996]	8.05524e+08	1.36773e+09	1.24798e+09	9.93088e+08		1.10358e+09	Chloroplast
AT4G25080.6	magnesium-protoporphyrin IX methyltransferase [Source:NCBI gene (formerly Entrezgene);Acc:828611]	1.10722e+09	1.09694e+09	1.05454e+09	1.15132e+09		1.10251e+09	Chloroplast
AT5G67500.2	voltage dependent anion channel 2 [Source:NCBI gene (formerly Entrezgene);Acc:836886]	9.27235e+08	1.47095e+09	1.03953e+09	9.6998e+08		1.10192e+09	Chloroplast
AT4G14030.1		1.1105e+09	1.06105e+09	1.10153e+09	1.13225e+09		1.10133e+09
AT1G48830.1	Ribosomal protein S7e family protein [Source:NCBI gene (formerly Entrezgene);Acc:841305]	1.42997e+09	5.08895e+08	1.43293e+09	1.02896e+09		1.10019e+09	Ribosome
AT1G77510.1	PDI-like 1-2 [Source:NCBI gene (formerly Entrezgene);Acc:844087]	1.05384e+09	1.19242e+09	1.14302e+09	9.97256e+08		1.09663e+09	Chloroplast
AT1G64520.1	regulatory particle non-ATPase 12A [Source:NCBI gene (formerly Entrezgene);Acc:842760]	1.03179e+09	1.18136e+09	1.12876e+09	1.03855e+09		1.09511e+09	Proteasome
AT5G13420.1	Aldolase-type TIM barrel family protein [Source:NCBI gene (formerly Entrezgene);Acc:831183]	1.03658e+09	1.35843e+09	9.66522e+08	1.0025e+09		1.09101e+09	Chloroplast
AT5G16130.1	Ribosomal protein S7e family protein [Source:NCBI gene (formerly Entrezgene);Acc:831470]	1.28494e+09	6.80066e+08	1.37567e+09	9.96812e+08		1.08437e+09	Ribosome
AT5G36890.1		1.1183e+09	1.03739e+09	1.08933e+09	1.09149e+09		1.08413e+09
AT1G27970.2	nuclear transport factor 2B [Source:NCBI gene (formerly Entrezgene);Acc:839690]	1.03835e+09	1.24773e+09	1.06183e+09	9.83468e+08		1.08284e+09	Plasma membrane
AT5G56680.1	Class II aminoacyl-tRNA and biotin synthetases superfamily protein [Source:NCBI gene (formerly Entrezgene);Acc:835769]	1.05967e+09	1.2031e+09	1.02308e+09	1.04489e+09		1.08269e+09	Chloroplast
AT3G54890.1	chlorophyll a-b binding protein 6 [Source:NCBI gene (formerly Entrezgene);Acc:824654]	9.4977e+08	1.17499e+09	1.22616e+09	9.73939e+08		1.08121e+09	Chloroplast
AT1G62820.1		1.20172e+09	8.35931e+08	1.09088e+09	1.18886e+09		1.07935e+09
AT5G44720.1		1.0717e+09	1.16788e+09	1.05974e+09	1.0126e+09		1.07798e+09
AT3G54470.1		1.13415e+09	1.00602e+09	9.77261e+08	1.15167e+09		1.06727e+09
AT3G10060.1	FKBP-like peptidyl-prolyl cis-trans isomerase family protein [Source:NCBI gene (formerly Entrezgene);Acc:820167]	1.12246e+09	1.05441e+09	1.02179e+09	1.06443e+09		1.06577e+09	Chloroplast
AT1G27130.1		9.84191e+08	1.17954e+09	1.04585e+09	1.05109e+09		1.06517e+09
AT5G65220.1	Ribosomal L29 family protein [Source:NCBI gene (formerly Entrezgene);Acc:836647]	1.16552e+09	6.36027e+08	1.48622e+09	9.60919e+08		1.06217e+09	Chloroplast
AT5G57655.2	xylose isomerase family protein [Source:NCBI gene (formerly Entrezgene);Acc:835871]	1.02457e+09	1.14025e+09	1.09297e+09	9.8355e+08		1.06033e+09	ER
AT2G14260	proline iminopeptidase [Source:NCBI gene (formerly Entrezgene);Acc:815913]	1.06347e+09	1.17297e+09	1.0751e+09	9.03399e+08		1.05373e+09	Chloroplast
AT5G46800.3	Mitochondrial substrate carrier family protein [Source:NCBI gene (formerly Entrezgene);Acc:834724]	9.69924e+08	1.13436e+09	1.27314e+09	8.31216e+08		1.05216e+09	Chloroplast
AT1G79690.1	nudix hydrolase homolog 3 [Source:NCBI gene (formerly Entrezgene);Acc:844308]	1.14327e+09	1.00474e+09	1.02486e+09	1.03484e+09		1.05193e+09	Mitochondrion
AT4G34740.1	GLN phosphoribosyl pyrophosphate amidotransferase 2 [Source:NCBI gene (formerly Entrezgene);Acc:829626]	1.05801e+09	1.01584e+09	1.0889e+09	1.03432e+09		1.04927e+09	Chloroplast
AT3G60820	N-terminal nucleophile aminohydrolases (Ntn hydrolases) superfamily protein [Source:NCBI gene (formerly Entrezgene);Acc:825253]	1.11837e+09	9.25898e+08	1.08823e+09	1.06092e+09		1.04836e+09	Proteasome
AT2G04400.1	Aldolase-type TIM barrel family protein [Source:NCBI gene (formerly Entrezgene);Acc:814980]	1.03673e+09	1.03281e+09	1.103e+09	1.00738e+09		1.04498e+09	Chloroplast
AT1G62640.2	3-ketoacyl-acyl carrier protein synthase III [Source:NCBI gene (formerly Entrezgene);Acc:842561]	1.41822e+09	7.6561e+08	5.99002e+08	1.38645e+09		1.04232e+09	Chloroplast
AT1G01800.1		1.01684e+09	1.13701e+09	9.94679e+08	1.00797e+09		1.03913e+09
AT1G58380.1	Ribosomal protein S5 family protein [Source:NCBI gene (formerly Entrezgene);Acc:842207]	1.13744e+09	6.91409e+08	1.55405e+09	7.64197e+08		1.03678e+09	Ribosome
AT3G56240.1	copper chaperone [Source:NCBI gene (formerly Entrezgene);Acc:824790]	1.06786e+09	1.02995e+09	9.16744e+08	1.12175e+09		1.03408e+09	Chloroplast
AT5G63400.1	adenylate kinase 1 [Source:NCBI gene (formerly Entrezgene);Acc:836459]	1.13508e+09	7.73571e+08	1.05405e+09	1.14863e+09		1.02783e+09	Mitochondrion
AT3G10740.2	ALPHA-L-ARABINOFURANOSIDASE 1	9.09779e+08	1.27586e+09	1.47354e+09	4.33691e+08		1.02322e+09	APF
AT2G41740.2		9.91213e+08	1.05035e+09	1.05866e+09	9.88644e+08		1.02222e+09
AT5G52920.1	plastidic pyruvate kinase beta subunit 1 [Source:NCBI gene (formerly Entrezgene);Acc:835369]	1.01658e+09	9.8457e+08	9.57042e+08	1.13035e+09		1.02214e+09	Chloroplast
AT4G21210.1	PPDK regulatory protein [Source:NCBI gene (formerly Entrezgene);Acc:827869]	1.03679e+09	1.00804e+09	9.23856e+08	1.11873e+09		1.02185e+09	Chloroplast
AT4G29120.1	6-phosphogluconate dehydrogenase family protein [Source:NCBI gene (formerly Entrezgene);Acc:829033]	1.1276e+09	8.54718e+08	9.87945e+08	1.11324e+09		1.02087e+09	Mitochondrion
AT3G48560.1	chlorsulfuron/imidazolinone resistant 1 [Source:NCBI gene (formerly Entrezgene);Acc:824015]	1.14595e+09	8.34163e+08	9.0807e+08	1.19406e+09		1.02056e+09	Chloroplast
AT4G24190.1	Chaperone protein htpG family protein [Source:NCBI gene (formerly Entrezgene);Acc:828520]	9.60891e+08	9.81006e+08	1.23314e+09	9.00974e+08		1.019e+09	Chloroplast
AT4G01070.1		1.11039e+09	1.04256e+09	1.0349e+09	8.86699e+08		1.01864e+09
AT1G59870.1	ABC-2 and Plant PDR ABC-type transporter family protein [Source:NCBI gene (formerly Entrezgene);Acc:842281]	1.1247e+09	7.11099e+08	1.34906e+09	8.82965e+08		1.01696e+09	Chloroplast
AT4G04040.1		9.59749e+08	1.10052e+09	1.02472e+09	9.72689e+08		1.01442e+09
AT5G13410.1	FKBP-like peptidyl-prolyl cis-trans isomerase family protein [Source:NCBI gene (formerly Entrezgene);Acc:831182]	9.53165e+08	1.12472e+09	9.357e+08	1.02568e+09		1.00982e+09	Chloroplast
AT5G20890.1	TCP-1/cpn60 chaperonin family protein [Source:NCBI gene (formerly Entrezgene);Acc:832213]	9.64558e+08	1.04126e+09	1.01064e+09	1.01669e+09		1.00829e+09	Plasma membrane
AT1G72610.1	germin-like protein 1 [Source:NCBI gene (formerly Entrezgene);Acc:843593]	8.03357e+08	1.26402e+09	1.07941e+09	8.72729e+08		1.00488e+09	Extracellular/Cell wall
AT5G39830.1	Trypsin family protein with PDZ domain-containing protein [Source:NCBI gene (formerly Entrezgene);Acc:833979]	9.79612e+08	9.84106e+08	1.00264e+09	1.04437e+09		1.00268e+09	Chloroplast
AT5G03850.1	Nucleic acid-binding, OB-fold-like protein [Source:NCBI gene (formerly Entrezgene);Acc:831692]	9.78048e+08	1.00493e+09	1.00665e+09	1.01641e+09		1.00151e+09	Ribosome
AT4G27440.1	protochlorophyllide oxidoreductase B [Source:NCBI gene (formerly Entrezgene);Acc:828853]	1.05257e+09	8.45648e+08	1.14636e+09	9.52603e+08		9.99294e+08	Chloroplast
AT1G08980.1	ATP-dependent caseinolytic (Clp) protease/crotonase family protein [Source:NCBI gene (formerly Entrezgene);Acc:837432]	1.01236e+09	9.92689e+08	1.03025e+09	9.52463e+08		9.96941e+08	Extracellular/Cell wall
AT1G08110.4	lactoylglutathione lyase family protein / glyoxalase I family protein [Source:NCBI gene (formerly Entrezgene);Acc:837330]	1.06759e+09	9.0882e+08	8.75951e+08	1.13123e+09		9.959e+08	Extracellular/Cell wall
AT1G57720.1		8.74695e+08	1.05235e+09	1.03119e+09	1.00406e+09		9.90574e+08
AT5G67590.1	NADH-ubiquinone oxidoreductase-like protein [Source:NCBI gene (formerly Entrezgene);Acc:836895]	1.3894e+09	8.75162e+08	7.60213e+08	9.3571e+08		9.90121e+08	Mitochondrion
AT5G03300.1	adenosine kinase 2 [Source:NCBI gene (formerly Entrezgene);Acc:831882]	9.54922e+08	1.015e+09	9.42653e+08	1.04228e+09		9.88715e+08	Plasma membrane
AT1G56050.1	GTP-binding protein-like protein [Source:NCBI gene (formerly Entrezgene);Acc:842056]	9.90249e+08	9.8437e+08	1.03907e+09	9.24133e+08		9.84455e+08	Chloroplast
AT2G38040.2	acetyl Co-enzyme a carboxylase carboxyltransferase alpha subunit [Source:NCBI gene (formerly Entrezgene);Acc:818382]	9.88168e+08	9.89642e+08	9.86619e+08	9.5567e+08		9.80025e+08	Chloroplast
AT1G20225.1		9.55947e+08	9.69648e+08	9.84978e+08	1.00743e+09		9.79502e+08
ATCG01110.1	None	1.03561e+09	7.67792e+08	1.06297e+09	1.04546e+09		9.77955e+08	Chloroplast
AT3G56490.1	HIS triad family protein 3 [Source:NCBI gene (formerly Entrezgene);Acc:824816]	8.86647e+08	1.10608e+09	9.76409e+08	9.31924e+08		9.75265e+08	Extracellular/Cell wall
AT1G76680	12-oxophytodienoate reductase 1 [Source:NCBI gene (formerly Entrezgene);Acc:844001]	8.49606e+08	1.05937e+09	1.00087e+09	9.64167e+08		9.68504e+08	Mitochondrion
AT1G78630.1	Ribosomal protein L13 family protein [Source:NCBI gene (formerly Entrezgene);Acc:844199]	1.04811e+09	8.31561e+08	9.00548e+08	1.08564e+09		9.66465e+08	Chloroplast
AT4G16143.1		9.79691e+08	9.76218e+08	9.64948e+08	9.44913e+08		9.66443e+08
AT1G54100.2		9.59336e+08	1.00029e+09	1.01192e+09	8.90635e+08		9.65544e+08
AT1G36390.2	Co-chaperone GrpE family protein [Source:NCBI gene (formerly Entrezgene);Acc:840545]	9.85101e+08	9.85506e+08	9.30134e+08	9.58989e+08		9.64932e+08	Chloroplast
AT1G76450.1	Photosystem II reaction center PsbP family protein [Source:NCBI gene (formerly Entrezgene);Acc:843978]	8.8985e+08	1.04705e+09	9.42819e+08	9.79733e+08		9.64863e+08	Chloroplast
AT1G07140.1	Cupredoxin superfamily protein [Source:NCBI gene (formerly Entrezgene);Acc:838854]	1.19583e+09	4.4779e+08	1.09385e+09	1.10805e+09		9.6138e+08	Extracellular/Cell wall
AT1G30530.1		1.01157e+09	9.6806e+08	9.85059e+08	8.78615e+08		9.60825e+08
AT4G01150.1	CURVATURE THYLAKOID 1A-like protein [Source:NCBI gene (formerly Entrezgene);Acc:828181]	8.38581e+08	9.20394e+08	1.25491e+09	8.24912e+08		9.59698e+08	Chloroplast
AT5G49810.1		1.04126e+09	8.30862e+08	1.0107e+09	9.47201e+08		9.57506e+08
AT3G20330.2	PYRIMIDINE B [Source:NCBI gene (formerly Entrezgene);Acc:821577]	9.29056e+08	1.01652e+09	9.49254e+08	9.01471e+08		9.49075e+08	Chloroplast
AT5G48230.2	acetoacetyl-CoA thiolase 2 [Source:NCBI gene (formerly Entrezgene);Acc:834876]	8.89493e+08	1.03299e+09	8.41564e+08	1.02944e+09		9.48372e+08	Peroxisome
AT5G59750.2	monofunctional riboflavin biosynthesis protein RIBA 3 [Source:NCBI gene (formerly Entrezgene);Acc:836096]	9.44274e+08	9.50409e+08	9.78659e+08	9.04148e+08		9.44373e+08	Chloroplast
AT4G16760.1	acyl-CoA oxidase 1 [Source:NCBI gene (formerly Entrezgene);Acc:827381]	9.00922e+08	1.00088e+09	1.02408e+09	8.44361e+08		9.42561e+08	Peroxisome
AT1G33590.2	Leucine-rich repeat (LRR) family protein [Source:NCBI gene (formerly Entrezgene);Acc:840253]	9.8003e+08	9.71719e+08	8.82753e+08	9.31744e+08		9.41562e+08	Plasma membrane
AT5G60160.1		9.47036e+08	9.93065e+08	9.786e+08	8.4341e+08		9.40528e+08
AT2G20140.1	AAA-type ATPase family protein [Source:NCBI gene (formerly Entrezgene);Acc:816533]	8.30625e+08	9.82876e+08	9.90868e+08	9.54493e+08		9.39715e+08	Proteasome
AT2G28900.1	outer plastid envelope protein 16-1 [Source:NCBI gene (formerly Entrezgene);Acc:817439]	8.0534e+08	1.05509e+09	1.20121e+09	6.87349e+08		9.37247e+08	Chloroplast
AT3G49910.1	Translation protein SH3-like family protein [Source:NCBI gene (formerly Entrezgene);Acc:824153]	9.92847e+08	6.44702e+08	1.37254e+09	7.38072e+08		9.37041e+08	Ribosome
AT5G58490.1		8.81694e+08	1.02819e+09	9.17445e+08	9.18357e+08		9.36423e+08
AT1G07110.1		1.08302e+09	8.64243e+08	9.52676e+08	8.44665e+08		9.3615e+08
AT1G30120.1	pyruvate dehydrogenase E1 beta [Source:NCBI gene (formerly Entrezgene);Acc:839891]	9.46906e+08	8.72049e+08	8.8434e+08	1.01684e+09		9.30035e+08	Chloroplast
AT1G62380.1	ACC oxidase 2 [Source:NCBI gene (formerly Entrezgene);Acc:842536]	9.55299e+08	8.47819e+08	9.80855e+08	9.31002e+08		9.28744e+08	ER
AT3G62530.1	ARM repeat superfamily protein [Source:NCBI gene (formerly Entrezgene);Acc:825427]	9.24662e+08	1.00421e+09	8.5574e+08	9.23752e+08		9.2709e+08	Chloroplast
AT3G07470.1		9.03918e+08	9.55931e+08	9.05073e+08	9.16009e+08		9.20233e+08	Extracellular/Cell wall
AT2G31570.1	glutathione peroxidase 2 [Source:NCBI gene (formerly Entrezgene);Acc:817715]	9.05517e+08	9.52975e+08	8.31187e+08	9.68129e+08		9.14452e+08	Peroxisome
AT1G21720.1	proteasome beta subunit C1 [Source:NCBI gene (formerly Entrezgene);Acc:838776]	8.79178e+08	9.79676e+08	9.16737e+08	8.81444e+08		9.14259e+08	Proteasome
AT1G24100.1		9.15386e+08	9.37267e+08	9.05727e+08	8.97441e+08		9.13955e+08
AT3G58010.1	plastoglobulin 34kD [Source:NCBI gene (formerly Entrezgene);Acc:824970]	9.74891e+08	7.40824e+08	9.43639e+08	9.88299e+08		9.11913e+08	Chloroplast
AT5G45930.1	magnesium chelatase i2 [Source:NCBI gene (formerly Entrezgene);Acc:834633]	9.72928e+08	8.7768e+08	9.66691e+08	8.29629e+08		9.11732e+08	Chloroplast
AT2G20270.2	Thioredoxin superfamily protein [Source:NCBI gene (formerly Entrezgene);Acc:816546]	8.40082e+08	1.044e+09	9.27321e+08	8.32399e+08		9.10949e+08	Chloroplast
AT3G59980.1	Nucleic acid-binding, OB-fold-like protein [Source:NCBI gene (formerly Entrezgene);Acc:825168]	9.02127e+08	1.02613e+09	8.90883e+08	8.13911e+08		9.08262e+08	Chloroplast
AT3G03990.1		8.1271e+08	1.2282e+09	8.3974e+08	7.46718e+08		9.06842e+08
AT3G11130.1	Clathrin, heavy chain [Source:NCBI gene (formerly Entrezgene);Acc:820284]	9.8537e+08	7.39791e+08	9.20118e+08	9.79297e+08		9.06144e+08	Plasma membrane
AT5G42850.1		8.9752e+08	9.95707e+08	8.54623e+08	8.66707e+08		9.03639e+08
AT3G25230.2		8.35989e+08	1.03699e+09	8.65748e+08	8.66038e+08		9.01192e+08
AT2G33210.1	heat shock protein 60-2 [Source:NCBI gene (formerly Entrezgene);Acc:817883]	8.99878e+08	9.14651e+08	8.83995e+08	8.9746e+08		8.98996e+08	Chloroplast
AT5G61170.1	Ribosomal protein S19e family protein [Source:NCBI gene (formerly Entrezgene);Acc:836238]	9.88801e+08	6.75574e+08	1.14177e+09	7.83012e+08		8.97288e+08	Ribosome
AT5G02870.1	Ribosomal protein L4/L1 family [Source:NCBI gene (formerly Entrezgene);Acc:831756]	9.4903e+08	7.33397e+08	1.18314e+09	7.15462e+08		8.95258e+08	Ribosome
AT4G30310.2	FGGY family of carbohydrate kinase [Source:NCBI gene (formerly Entrezgene);Acc:829154]	9.36985e+08	8.76473e+08	8.80051e+08	8.87114e+08		8.95156e+08	Chloroplast
AT1G79040.1	photosystem II subunit R [Source:NCBI gene (formerly Entrezgene);Acc:844245]	8.08614e+08	8.83572e+08	1.00531e+09	8.81704e+08		8.94799e+08	Chloroplast
AT4G04350.1	tRNA synthetase class I (I, L, M and V) family protein [Source:NCBI gene (formerly Entrezgene);Acc:825755]	9.146e+08	8.43853e+08	8.87349e+08	9.09438e+08		8.8881e+08	Chloroplast
AT5G61780.1	TUDOR-SN protein 2 [Source:NCBI gene (formerly Entrezgene);Acc:836300]	8.98182e+08	8.32676e+08	9.29179e+08	8.85863e+08		8.86475e+08	ER
AT5G55280.1	homolog of bacterial cytokinesis Z-ring protein FTSZ 1-1 [Source:NCBI gene (formerly Entrezgene);Acc:835621]	8.36183e+08	9.2607e+08	8.84413e+08	8.86779e+08		8.83362e+08	Chloroplast
AT3G56070.1	rotamase cyclophilin 2 [Source:NCBI gene (formerly Entrezgene);Acc:824773]	9.24665e+08	8.08221e+08	6.92654e+08	1.10449e+09		8.82506e+08	Mitochondrion
AT3G63160.1	None	1.12084e+09	2.69101e+08	1.33908e+09	7.95814e+08		8.8121e+08	Chloroplast
AT2G44120.2	Ribosomal protein L30/L7 family protein [Source:NCBI gene (formerly Entrezgene);Acc:819018]	9.80347e+08	6.59037e+08	1.17003e+09	7.11579e+08		8.80249e+08	Ribosome
AT2G19750.1	Ribosomal protein S30 family protein [Source:NCBI gene (formerly Entrezgene);Acc:816494]	1.05867e+09	4.12322e+08	1.14573e+09	8.72402e+08		8.72279e+08	Ribosome
AT5G13120.1	cyclophilin 20-2 [Source:NCBI gene (formerly Entrezgene);Acc:831151]	8.72422e+08	8.40646e+08	8.28379e+08	9.40583e+08		8.70508e+08	Chloroplast
AT3G63460.1	transducin family protein / WD-40 repeat family protein [Source:NCBI gene (formerly Entrezgene);Acc:825521]	9.49815e+08	7.12987e+08	9.83429e+08	8.21631e+08		8.66966e+08	ER
AT3G07110.1	Ribosomal protein L13 family protein [Source:NCBI gene (formerly Entrezgene);Acc:819897]	1.03678e+09	5.12852e+08	1.17831e+09	7.29797e+08		8.64435e+08	Ribosome
AT1G64190.1	6-phosphogluconate dehydrogenase family protein [Source:NCBI gene (formerly Entrezgene);Acc:842724]	8.64364e+08	8.82385e+08	8.34976e+08	8.71287e+08		8.63253e+08	Chloroplast
AT2G03440.1	nodulin-related protein 1 [Source:NCBI gene (formerly Entrezgene);Acc:814873]	7.78026e+08	1.04329e+09	9.41032e+08	6.86989e+08		8.62335e+08	Mitochondrion
AT3G22110.1	20S proteasome alpha subunit C1 [Source:NCBI gene (formerly Entrezgene);Acc:821774]	9.22127e+08	6.98757e+08	8.10047e+08	1.01821e+09		8.62285e+08	Proteasome
AT5G42390.1	Insulinase (Peptidase family M16) family protein [Source:NCBI gene (formerly Entrezgene);Acc:834245]	9.1122e+08	8.03278e+08	9.16473e+08	8.16423e+08		8.61849e+08	Chloroplast
AT4G19006.2	Proteasome component (PCI) domain protein [Source:NCBI gene (formerly Entrezgene);Acc:827638]	1.00453e+09	7.68154e+08	8.72616e+08	8.0132e+08		8.61655e+08	Proteasome
AT4G00620.1	Amino acid dehydrogenase family protein [Source:NCBI gene (formerly Entrezgene);Acc:825824]	8.76002e+08	8.69072e+08	8.00259e+08	8.97694e+08		8.60757e+08	Chloroplast
AT5G19370.1	rhodanese-like domain-containing protein / PPIC-type PPIASE domain-containing protein [Source:NCBI gene (formerly Entrezgene);Acc:832057]	8.84769e+08	8.11406e+08	9.496e+08	7.96618e+08		8.60598e+08	Chloroplast
AT5G24770.1	vegetative storage protein 2 [Source:NCBI gene (formerly Entrezgene);Acc:832546]	1.05355e+09	5.42882e+08	8.06178e+08	1.02793e+09		8.57635e+08	Ribosome
AT5G65730.1		7.1669e+08	1.08198e+09	9.15374e+08	7.10256e+08		8.56075e+08	Extracellular/Cell wall
AT4G31490.3	Coatomer, beta subunit [Source:NCBI gene (formerly Entrezgene);Acc:829276]	8.38805e+08	8.48636e+08	1.0191e+09	6.99381e+08		8.5148e+08	Plasma membrane
AT4G15510.1	Photosystem II reaction center PsbP family protein [Source:NCBI gene (formerly Entrezgene);Acc:827223]	8.25168e+08	9.19553e+08	8.79516e+08	7.76872e+08		8.50277e+08	Chloroplast
AT3G16420.2		8.49617e+08	8.68173e+08	6.84355e+08	9.93601e+08		8.48936e+08
AT1G76180.2	Dehydrin family protein [Source:NCBI gene (formerly Entrezgene);Acc:843950]	7.78149e+08	7.47227e+08	1.23489e+09	6.31915e+08		8.48046e+08	Chloroplast
AT5G63860.1		7.76439e+08	1.0659e+09	8.1241e+08	7.2833e+08		8.45769e+08
AT3G14310.1		9.56824e+08	6.68977e+08	7.0323e+08	1.05377e+09		8.45699e+08	APF
AT4G12880.1	early nodulin-like protein 19 [Source:NCBI gene (formerly Entrezgene);Acc:826900]	8.09952e+08	8.79105e+08	9.70019e+08	7.23404e+08		8.4562e+08	APF
AT2G44040.1	Dihydrodipicolinate reductase, bacterial/plant [Source:NCBI gene (formerly Entrezgene);Acc:819009]	8.34053e+08	8.87658e+08	8.66488e+08	7.88501e+08		8.44175e+08	Chloroplast
AT5G56350.1		8.6798e+08	7.82308e+08	7.86648e+08	9.22988e+08		8.39981e+08
AT3G13490.1	Lysyl-tRNA synthetase, class II [Source:NCBI gene (formerly Entrezgene);Acc:820551]	8.00514e+08	7.56136e+08	9.97606e+08	7.97222e+08		8.37869e+08	Chloroplast
AT3G25660.1	Amidase family protein [Source:NCBI gene (formerly Entrezgene);Acc:822154]	8.4579e+08	8.78953e+08	8.37924e+08	7.88742e+08		8.37852e+08	Chloroplast
AT3G21750.1		9.88596e+08	7.52073e+08	7.51201e+08	8.59007e+08		8.37719e+08
AT5G37510.2	NADH-ubiquinone dehydrogenase [Source:NCBI gene (formerly Entrezgene);Acc:833729]	7.74286e+08	8.76184e+08	8.28429e+08	8.57464e+08		8.34091e+08	Chloroplast
AT5G35970.1	P-loop containing nucleoside triphosphate hydrolases superfamily protein [Source:NCBI gene (formerly Entrezgene);Acc:833589]	6.77049e+08	6.93462e+08	1.29603e+09	6.68706e+08		8.33812e+08	Chloroplast
AT3G17810.1	pyrimidine 1 [Source:NCBI gene (formerly Entrezgene);Acc:821049]	7.91311e+08	8.71928e+08	8.54601e+08	8.13271e+08		8.32778e+08	Chloroplast
AT1G24180.1	Thiamin diphosphate-binding fold (THDP-binding) superfamily protein [Source:NCBI gene (formerly Entrezgene);Acc:839031]	8.71287e+08	8.29116e+08	7.79714e+08	8.46029e+08		8.31536e+08	Mitochondrion
AT2G30950.4	FtsH extracellular protease family [Source:NCBI gene (formerly Entrezgene);Acc:817646]	8.01973e+08	7.62986e+08	9.69821e+08	7.81474e+08		8.29063e+08	Chloroplast
AT3G16850.1		7.9453e+08	8.55978e+08	8.38292e+08	8.10842e+08		8.2491e+08	Extracellular/Cell wall
AT2G46280.2		7.85514e+08	7.93368e+08	8.63205e+08	8.43565e+08		8.21413e+08
AT2G17190.1	ubiquitin family protein [Source:NCBI gene (formerly Entrezgene);Acc:816224]	8.7347e+08	7.35318e+08	8.91113e+08	7.85188e+08		8.21272e+08	Mitochondrion
AT4G29220.1	phosphofructokinase 1 [Source:NCBI gene (formerly Entrezgene);Acc:829043]	8.25125e+08	8.60554e+08	8.13545e+08	7.82137e+08		8.2034e+08	Plasma membrane
AT1G80460.1	Actin-like ATPase superfamily protein [Source:NCBI gene (formerly Entrezgene);Acc:844385]	8.34606e+08	8.69185e+08	8.42914e+08	7.34077e+08		8.20196e+08	Mitochondrion
AT5G10560.1	BETA-XYLOSIDASE6, BXL6	8.04422e+08	8.52427e+08	8.575e+08	7.62054e+08		8.19101e+08
AT3G56310.1	adenosine kinase 1 [Source:NCBI gene (formerly Entrezgene);Acc:820140]	7.80062e+08	8.36745e+08	7.9973e+08	8.14875e+08		8.07853e+08	Extracellular/Cell wall
AT5G39730.1	AIG2-like (avirulence induced family protein [Source:NCBI gene (formerly Entrezgene);Acc:833969]	9.13322e+08	6.31876e+08	6.59959e+08	1.02579e+09		8.07736e+08	Plasma membrane
AT5G58250.1	YCF54 [Source:NCBI gene (formerly Entrezgene);Acc:835937]	8.31891e+08	8.53047e+08	7.27667e+08	8.16537e+08		8.07286e+08	Chloroplast
AT1G30230.2	translation elongation factor EF1B/ribosomal protein S6 family protein [Source:NCBI gene (formerly Entrezgene);Acc:839903]	8.11634e+08	7.03163e+08	7.37964e+08	9.67046e+08		8.04952e+08	Ribosome
AT3G44620.2	protein-tyrosine phosphatase [Source:NCBI gene (formerly Entrezgene);Acc:823588]	7.97586e+08	7.86004e+08	8.44292e+08	7.83958e+08		8.0296e+08	Chloroplast
AT4G15560.1	Deoxyxylulose-5-phosphate synthase [Source:NCBI gene (formerly Entrezgene);Acc:827230]	9.35378e+08	6.84775e+08	8.80985e+08	7.09728e+08		8.02717e+08	Chloroplast
AT5G40760.2		8.55647e+08	6.9085e+08	7.9667e+08	8.66443e+08		8.02403e+08
AT5G16290.1	VALINE-TOLERANT 1 [Source:NCBI gene (formerly Entrezgene);Acc:831490]	1.31805e+09	1.29169e+08	1.13599e+08	1.64559e+09		8.016e+08	Chloroplast
AT5G58770.1	Undecaprenyl pyrophosphate synthetase family protein [Source:NCBI gene (formerly Entrezgene);Acc:835991]	1.06351e+09	3.76674e+08	9.23321e+08	8.38662e+08		8.00542e+08	Chloroplast
AT4G10040.1	cytochrome c-2 [Source:NCBI gene (formerly Entrezgene);Acc:826595]	8.61214e+08	7.61638e+08	7.18503e+08	8.57455e+08		7.99702e+08	Mitochondrion
AT3G17020.1	Adenine nucleotide alpha hydrolases-like superfamily protein [Source:NCBI gene (formerly Entrezgene);Acc:820958]	8.16112e+08	6.72387e+08	8.78187e+08	8.29678e+08		7.99091e+08	Plasma membrane
AT1G43560.1	thioredoxin Y2 [Source:NCBI gene (formerly Entrezgene);Acc:840939]	7.76385e+08	8.60284e+08	8.12117e+08	7.46065e+08		7.98713e+08	Chloroplast
AT3G23700.1	Nucleic acid-binding proteins superfamily [Source:NCBI gene (formerly Entrezgene);Acc:821951]	7.75525e+08	7.94475e+08	8.53936e+08	7.69364e+08		7.98325e+08	Chloroplast
AT1G20450.1		7.23832e+08	6.48207e+08	1.222e+09	5.89096e+08		7.95784e+08
AT1G15930.1	Ribosomal protein L7Ae/L30e/S12e/Gadd45 family protein [Source:NCBI gene (formerly Entrezgene);Acc:838163]	8.36436e+08	5.52309e+08	7.61655e+08	1.03012e+09		7.9513e+08	Ribosome
AT3G52560.1		7.56504e+08	8.2055e+08	7.62786e+08	8.26596e+08		7.91609e+08
AT3G58730.1	vacuolar ATP synthase subunit D (VATD) / V-ATPase D subunit / vacuolar proton pump D subunit (VATPD) [Source:NCBI gene (formerly Entrezgene);Acc:825042]	7.60892e+08	8.41124e+08	8.55601e+08	7.07893e+08		7.91378e+08	Plasma membrane
AT3G06350.1	dehydroquinate dehydratase, putative / shikimate dehydrogenase [Source:NCBI gene (formerly Entrezgene);Acc:819809]	7.97122e+08	8.08375e+08	7.84915e+08	7.61186e+08		7.879e+08	Chloroplast
AT5G66420.2		7.82016e+08	8.09112e+08	8.19303e+08	7.38986e+08		7.87354e+08
AT2G47510.2	fumarase 1 [Source:NCBI gene (formerly Entrezgene);Acc:819364]	8.27083e+08	7.091e+08	8.14256e+08	7.97112e+08		7.86888e+08	Mitochondrion
AT5G17310.2	UDP-glucose pyrophosphorylase 2 [Source:NCBI gene (formerly Entrezgene);Acc:831596]	7.6711e+08	8.66116e+08	7.67805e+08	7.45856e+08		7.86722e+08	Plasma membrane
AT3G53460.4	chloroplast RNA-binding protein 29 [Source:NCBI gene (formerly Entrezgene);Acc:824514]	7.64971e+08	8.00333e+08	7.40704e+08	8.40403e+08		7.86603e+08	Chloroplast
AT2G34560.2	P-loop containing nucleoside triphosphate hydrolases superfamily protein [Source:NCBI gene (formerly Entrezgene);Acc:818020]	1.36216e+09	2.90089e+08	1.93442e+08	1.29691e+09		7.8565e+08	ER
AT2G32080.1	purin-rich alpha 1 [Source:NCBI gene (formerly Entrezgene);Acc:817768]	7.77495e+08	7.52936e+08	8.00017e+08	8.1068e+08		7.85282e+08	Peroxisome
ATCG00810.1	None	8.734e+08	4.7382e+08	1.12429e+09	6.68968e+08		7.8512e+08	Chloroplast
AT4G13850.1	glycine-rich RNA-binding protein 2 [Source:NCBI gene (formerly Entrezgene);Acc:827019]	8.21515e+08	6.42141e+08	8.09713e+08	8.65297e+08		7.84667e+08	Mitochondrion
AT1G06950.1	translocon at the inner envelope membrane of chloroplasts 110 [Source:NCBI gene (formerly Entrezgene);Acc:837205]	8.1839e+08	6.29165e+08	8.97606e+08	7.8367e+08		7.82208e+08	Extracellular/Cell wall
AT3G01280.1	voltage dependent anion channel 1 [Source:NCBI gene (formerly Entrezgene);Acc:820914]	6.15493e+08	9.65912e+08	8.95667e+08	6.32738e+08		7.77453e+08	Chloroplast
AT3G44100.1	alpha-xylosidase 1 [Source:NCBI gene (formerly Entrezgene);Acc:843185]	7.9603e+08	7.36162e+08	8.2823e+08	7.48473e+08		7.77224e+08	Extracellular/Cell wall
AT1G11930.1		9.17842e+08	3.91398e+08	9.26804e+08	8.59563e+08		7.73902e+08
AT4G34050.3	S-adenosyl-L-methionine-dependent methyltransferases superfamily protein [Source:NCBI gene (formerly Entrezgene);Acc:829551]	7.52516e+08	6.64018e+08	5.69128e+08	1.10652e+09		7.73046e+08	Plasma membrane
AT3G18740.1	Ribosomal protein L7Ae/L30e/S12e/Gadd45 family protein [Source:NCBI gene (formerly Entrezgene);Acc:821405]	6.89387e+08	8.35177e+08	8.54476e+08	7.12979e+08		7.73005e+08	Ribosome
AT5G26667.1		7.64062e+08	7.401e+08	7.92884e+08	7.86435e+08		7.7087e+08
AT2G31390.1	pfkB-like carbohydrate kinase family protein [Source:NCBI gene (formerly Entrezgene);Acc:817697]	8.01945e+08	6.65946e+08	6.32663e+08	9.79567e+08		7.7003e+08	Peroxisome
ATCG00640.1	None	6.69082e+08	7.55179e+08	7.38329e+08	9.09109e+08		7.67925e+08	Chloroplast
AT1G12090.1		7.6825e+08	7.96937e+08	7.51946e+08	7.54449e+08		7.67896e+08
AT4G29130.1	hexokinase 1 [Source:NCBI gene (formerly Entrezgene);Acc:829034]	8.16895e+08	6.02884e+08	7.93328e+08	8.47293e+08		7.651e+08	Mitochondrion
AT1G09010.1		7.26722e+08	7.94614e+08	8.55853e+08	6.73691e+08		7.6272e+08
AT1G18070.3		7.88204e+08	7.54527e+08	7.78944e+08	7.25422e+08		7.61774e+08
AT1G77490.1	thylakoidal ascorbate peroxidase [Source:NCBI gene (formerly Entrezgene);Acc:844085]	7.79775e+08	6.63849e+08	7.44768e+08	8.57876e+08		7.61567e+08	Chloroplast
AT5G54430.1	Adenine nucleotide alpha hydrolases-like superfamily protein [Source:NCBI gene (formerly Entrezgene);Acc:835531]	8.4517e+08	5.58384e+08	7.77511e+08	8.63369e+08		7.61108e+08	Chloroplast
AT2G32240.1	early endosome antigen [Source:NCBI gene (formerly Entrezgene);Acc:817784]	7.6828e+08	6.89813e+08	7.60971e+08	8.22396e+08		7.60365e+08	ER
AT1G60000.1	RNA-binding (RRM/RBD/RNP motifs) family protein [Source:NCBI gene (formerly Entrezgene);Acc:842294]	7.53777e+08	9.08202e+08	6.78509e+08	6.89621e+08		7.57527e+08	Chloroplast
AT4G39660.1	alanine:glyoxylate aminotransferase 2 [Source:NCBI gene (formerly Entrezgene);Acc:830120]	7.58988e+08	7.11842e+08	7.61089e+08	7.98069e+08		7.57497e+08	Mitochondrion
AT4G14570.1		6.93177e+08	8.07199e+08	7.98424e+08	7.3077e+08		7.57393e+08
AT4G37550	Acetamidase/Formamidase family protein [Source:NCBI gene (formerly Entrezgene);Acc:829910]	7.47956e+08	7.603e+08	7.98269e+08	6.94561e+08		7.50271e+08	Plasma membrane
AT5G64350.1		6.33218e+08	8.11696e+08	7.14877e+08	8.35573e+08		7.48841e+08
AT5G53140.1		7.4603e+08	6.7272e+08	8.00378e+08	7.73435e+08		7.48141e+08
AT4G09040.1	RNA-binding (RRM/RBD/RNP motifs) family protein [Source:NCBI gene (formerly Entrezgene);Acc:826483]	7.15234e+08	7.50546e+08	7.26595e+08	7.90909e+08		7.45821e+08	Chloroplast
AT1G20810.1	FKBP-like peptidyl-prolyl cis-trans isomerase family protein [Source:NCBI gene (formerly Entrezgene);Acc:838672]	7.69952e+08	7.54447e+08	7.39702e+08	7.06465e+08		7.42641e+08	Chloroplast
AT3G12260.1	LYR family of Fe/S cluster biosis protein [Source:NCBI gene (formerly Entrezgene);Acc:820406]	7.25498e+08	7.95515e+08	6.93289e+08	7.51971e+08		7.41568e+08	Mitochondrion
AT2G36830.1	gamma tonoplast intrinsic protein [Source:NCBI gene (formerly Entrezgene);Acc:818255]	6.9385e+08	6.01235e+08	1.00407e+09	6.6219e+08		7.40336e+08	Chloroplast
AT5G57870.1		8.1362e+08	6.44164e+08	6.43657e+08	8.58109e+08		7.39887e+08
AT1G04270.1	cytosolic ribosomal protein S15 [Source:NCBI gene (formerly Entrezgene);Acc:839564]	7.90439e+08	4.3358e+08	9.62939e+08	7.71908e+08		7.39716e+08	Ribosome
AT2G42910.1	Phosphoribosyltransferase family protein [Source:NCBI gene (formerly Entrezgene);Acc:818892]	7.34991e+08	7.28623e+08	7.88781e+08	7.05067e+08		7.39365e+08	Plasma membrane
AT2G33450.1	Ribosomal L28 family [Source:NCBI gene (formerly Entrezgene);Acc:817910]	8.91019e+08	4.58432e+08	1.03868e+09	5.67629e+08		7.38941e+08	Chloroplast
AT2G31790.1	UDP-Glycosyltransferase superfamily protein [Source:NCBI gene (formerly Entrezgene);Acc:817736]	8.33157e+08	7.07135e+08	7.22371e+08	6.88658e+08		7.3783e+08	Peroxisome
AT5G17000.1		7.49208e+08	6.94808e+08	7.97062e+08	7.07594e+08		7.37168e+08
AT5G38470.1		7.18544e+08	7.38408e+08	8.16629e+08	6.69371e+08		7.35738e+08
AT1G16890.2	ubiquitin-conjugating enzyme 36 [Source:NCBI gene (formerly Entrezgene);Acc:838260]	7.72216e+08	7.3721e+08	6.82896e+08	7.38745e+08		7.32767e+08	Plasma membrane
AT5G57040.1	Lactoylglutathione lyase / glyoxalase I family protein [Source:NCBI gene (formerly Entrezgene);Acc:835808]	6.24206e+08	7.7287e+08	7.53833e+08	7.79554e+08		7.32616e+08	Chloroplast
AT1G73060.1	Low PSII Accumulation 3 [Source:NCBI gene (formerly Entrezgene);Acc:843637]	7.49605e+08	7.60547e+08	7.73358e+08	6.45657e+08		7.32292e+08	Chloroplast
AT2G33410.1	RNA-binding (RRM/RBD/RNP motifs) family protein [Source:NCBI gene (formerly Entrezgene);Acc:817905]	1.15009e+09	2.12486e+08	1.86809e+08	1.37977e+09		7.32289e+08	ER
AT4G24930.1	thylakoid lumenal 17.9 kDa protein, chloroplast [Source:NCBI gene (formerly Entrezgene);Acc:828595]	6.31268e+08	7.73353e+08	4.96247e+08	1.02365e+09		7.31129e+08	Chloroplast
AT1G07080.1		6.36907e+08	8.03842e+08	7.71095e+08	7.05649e+08		7.29373e+08	Extracellular/Cell wall
AT1G27310.1		7.1509e+08	7.25113e+08	6.6301e+08	8.11788e+08		7.2875e+08
AT2G20360.1	NAD(P)-binding Rossmann-fold superfamily protein [Source:NCBI gene (formerly Entrezgene);Acc:816555]	7.70646e+08	6.26214e+08	7.75509e+08	7.41497e+08		7.28467e+08	Mitochondrion
AT5G37600.1	None	6.62492e+08	7.85367e+08	7.77482e+08	6.80898e+08		7.2656e+08	Plasma membrane
AT1G56330.1	secretion-associated RAS 1B [Source:NCBI gene (formerly Entrezgene);Acc:842086]	6.44842e+08	7.74004e+08	8.65665e+08	6.18344e+08		7.25714e+08	ER
AT2G27530.1	Ribosomal protein L1p/L10e family [Source:NCBI gene (formerly Entrezgene);Acc:817299]	7.95509e+08	4.06321e+08	8.75927e+08	8.11796e+08		7.22388e+08	Ribosome
AT3G63170.1	Chalcone-flavanone isomerase family protein [Source:NCBI gene (formerly Entrezgene);Acc:825492]	7.38016e+08	6.70063e+08	7.65148e+08	7.11578e+08		7.21201e+08	Chloroplast
AT5G23900.1	Ribosomal protein L13e family protein [Source:NCBI gene (formerly Entrezgene);Acc:832455]	1.03776e+09	7.58259e+07	8.64547e+08	9.02241e+08		7.20095e+08	Ribosome
AT5G55730.2	FASCICLIN-like arabinogalactan 1 [Source:NCBI gene (formerly Entrezgene);Acc:835667]	6.79196e+08	7.84356e+08	7.00983e+08	7.14185e+08		7.1968e+08	Plasma membrane
AT4G22670.1		8.82759e+08	4.64196e+08	1.09518e+09	4.31365e+08		7.18375e+08
AT3G27430.2	N-terminal nucleophile aminohydrolases (Ntn hydrolases) superfamily protein [Source:NCBI gene (formerly Entrezgene);Acc:822364]	7.57208e+08	6.6012e+08	7.56013e+08	6.99159e+08		7.18125e+08	Proteasome
AT1G64510.2	Translation elongation factor EF1B/ribosomal protein S6 family protein [Source:NCBI gene (formerly Entrezgene);Acc:842759]	6.47177e+08	8.02585e+08	7.37209e+08	6.74749e+08		7.1543e+08	Chloroplast
AT3G52750.3	Tubulin/FtsZ family protein [Source:NCBI gene (formerly Entrezgene);Acc:824441]	6.24813e+08	8.48379e+08	7.81579e+08	6.04136e+08		7.14727e+08	Chloroplast
AT5G22620.4	phosphoglycerate/bisphosphoglycerate mutase family protein [Source:NCBI gene (formerly Entrezgene);Acc:832325]	6.50356e+08	7.87288e+08	6.87214e+08	7.26332e+08		7.12798e+08	Chloroplast
AT3G59760.1	O-acetylserine (thiol) lyase [Source:NCBI gene (formerly Entrezgene);Acc:825145]	6.88591e+08	6.58526e+08	7.59336e+08	7.44081e+08		7.12633e+08	Chloroplast
AT5G49970.1	pyridoxin (pyrodoxamine) 5'-phosphate oxidase [Source:NCBI gene (formerly Entrezgene);Acc:835061]	6.27435e+08	7.81659e+08	8.20389e+08	6.15237e+08		7.1118e+08	Extracellular/Cell wall
AT3G48720.1		9.05402e+08	5.0159e+08	7.33595e+08	7.02755e+08		7.10836e+08
AT4G02580.1	NADH-ubiquinone oxidoreductase 24 kDa subunit [Source:NCBI gene (formerly Entrezgene);Acc:828130]	6.67872e+08	7.58326e+08	7.33811e+08	6.81503e+08		7.10378e+08	Mitochondrion
AT5G41970.1	Metal-dependent protein hydrolase [Source:NCBI gene (formerly Entrezgene);Acc:834202]	7.52787e+08	6.68943e+08	6.77107e+08	7.3526e+08		7.08524e+08	Mitochondrion
AT3G01520.1	Adenine nucleotide alpha hydrolases-like superfamily protein [Source:NCBI gene (formerly Entrezgene);Acc:821122]	7.27878e+08	6.79868e+08	7.03661e+08	7.20201e+08		7.07902e+08	Plasma membrane
AT5G56260	Ubiquinol-cytochrome C reductase hinge protein [Source:NCBI gene (formerly Entrezgene);Acc:838075]	6.94425e+08	7.77841e+08	6.45202e+08	7.10845e+08		7.07078e+08	Extracellular/Cell wall
AT2G25840.2	Nucleotidylyl transferase superfamily protein [Source:NCBI gene (formerly Entrezgene);Acc:817126]	6.6028e+08	7.33014e+08	6.88349e+08	7.26588e+08		7.02058e+08	Chloroplast
AT4G01850.2		7.40969e+08	6.30427e+08	5.97528e+08	8.38437e+08		7.0184e+08
AT4G15210.3	Vacuolar iron transporter (VIT) family protein [Source:NCBI gene (formerly Entrezgene);Acc:832496]	7.98097e+08	6.36742e+08	5.6213e+08	8.06286e+08		7.00814e+08	Extracellular/Cell wall
AT4G13360.1	ATP-dependent caseinolytic (Clp) protease/crotonase family protein [Source:NCBI gene (formerly Entrezgene);Acc:826967]	6.9285e+08	6.6813e+08	7.37126e+08	7.03169e+08		7.00319e+08	Mitochondrion
AT1G70310.1	spermidine synthase 2 [Source:NCBI gene (formerly Entrezgene);Acc:843367]	6.5816e+08	7.48187e+08	6.86307e+08	7.02548e+08		6.98801e+08	Mitochondrion
AT4G17740.1	Peptidase S41 family protein [Source:NCBI gene (formerly Entrezgene);Acc:827495]	7.28026e+08	6.95304e+08	6.81615e+08	6.89357e+08		6.98575e+08	Extracellular/Cell wall
AT5G19140.2	aluminum induced protein with YGL and LRDR motifs [Source:NCBI gene (formerly Entrezgene);Acc:832034]	6.88297e+08	6.64253e+08	6.93854e+08	7.44179e+08		6.97646e+08	Plasma membrane
AT3G57560.1	N-acetyl-l-glutamate kinase [Source:NCBI gene (formerly Entrezgene);Acc:824923]	6.61235e+08	8.39187e+08	7.50339e+08	5.38802e+08		6.97391e+08	Chloroplast
AT5G54960.1		7.61147e+08	5.88216e+08	7.16606e+08	7.22557e+08		6.97132e+08
AT1G62560.1		6.92049e+08	7.5943e+08	6.78453e+08	6.56158e+08		6.96523e+08
AT5G26742.2	DEAD box RNA helicase (RH3) [Source:NCBI gene (formerly Entrezgene);Acc:832713]	7.07571e+08	6.70354e+08	7.18227e+08	6.85391e+08		6.95386e+08	Chloroplast
AT3G27690.2	photosystem II light harvesting complex protein 2.3 [Source:NCBI gene (formerly Entrezgene);Acc:822391]	5.76615e+08	7.36978e+08	8.54693e+08	6.10611e+08		6.94724e+08	Chloroplast
ATCG00500.1	ACETYL-COA CARBOXYLASE CARBOXYL TRANSFERASE SUBUNIT BETA	6.26164e+08	6.86446e+08	8.18469e+08	6.47305e+08		6.94596e+08	Chloroplast
AT5G01600.1	ferretin 1 [Source:NCBI gene (formerly Entrezgene);Acc:831720]	6.63355e+08	7.22026e+08	7.17996e+08	6.74491e+08		6.94467e+08	Chloroplast
AT4G17100		5.29016e+08	9.44456e+08	7.99786e+08	4.99897e+08		6.93289e+08
AT3G02770.1		7.17187e+08	6.33644e+08	6.71856e+08	7.50007e+08		6.93173e+08
AT2G39020.1		7.26863e+08	7.03177e+08	8.25416e+08	5.0993e+08		6.91347e+08
AT2G23350.1		7.58979e+08	5.80928e+08	6.59956e+08	7.57081e+08		6.89236e+08
AT2G39770.2		7.45276e+08	6.50735e+08	6.48675e+08	7.1053e+08		6.88804e+08
AT5G19180.1		6.65685e+08	7.77163e+08	6.37791e+08	6.67862e+08		6.87125e+08
AT3G53180.1		6.71735e+08	7.44416e+08	6.89222e+08	6.41266e+08		6.8666e+08
AT5G11450.2	PsbP domain protein (Mog1/PsbP/DUF1795-like photosystem II reaction center PsbP family protein) [Source:NCBI gene (formerly Entrezgene);Acc:831016]	6.79381e+08	8.12794e+08	7.07172e+08	5.46365e+08		6.86428e+08	Chloroplast
AT2G26740.1	soluble epoxide hydrolase [Source:NCBI gene (formerly Entrezgene);Acc:817215]	7.06241e+08	6.10907e+08	7.84207e+08	6.31747e+08		6.83275e+08	Peroxisome
AT3G01340.2	Transducin/WD40 repeat-like superfamily protein [Source:NCBI gene (formerly Entrezgene);Acc:821216]	6.97772e+08	6.83635e+08	6.50407e+08	6.98708e+08		6.8263e+08	ER
AT5G23060.1	calcium sensing receptor [Source:NCBI gene (formerly Entrezgene);Acc:832370]	4.25477e+08	2.71896e+08	1.61059e+09	4.14672e+08		6.80659e+08	Chloroplast
AT4G01610.1		5.66308e+08	8.3411e+08	7.64659e+08	5.57408e+08		6.80621e+08	Extracellular/Cell wall
AT5G37850.1	pfkB-like carbohydrate kinase family protein [Source:NCBI gene (formerly Entrezgene);Acc:833763]	6.58113e+08	7.62904e+08	6.98169e+08	6.0035e+08		6.79884e+08	Chloroplast
AT2G35450.1	catalytic/ hydrolase [Source:NCBI gene (formerly Entrezgene);Acc:818110]	6.74246e+08	7.81721e+08	6.56808e+08	5.92899e+08		6.76419e+08	Chloroplast
AT2G17340.1	pantothenate kinase [Source:NCBI gene (formerly Entrezgene);Acc:816241]	6.92316e+08	6.32367e+08	6.41531e+08	7.38173e+08		6.76097e+08	Mitochondrion
AT1G09830.1	Glycinamide ribonucleotide (GAR) synthetase [Source:NCBI gene (formerly Entrezgene);Acc:837515]	6.60695e+08	6.92797e+08	6.85889e+08	6.53464e+08		6.73211e+08	Chloroplast
ATCG00330.1	None	6.65556e+08	4.78078e+08	1.15954e+09	3.845e+08		6.71918e+08	Chloroplast
AT3G57260.2	beta-1,3-glucanase 2 [Source:NCBI gene (formerly Entrezgene);Acc:824893]	5.83792e+08	8.29757e+08	6.96641e+08	5.60245e+08		6.67609e+08	APF
AT4G03080.1		7.01163e+08	6.05706e+08	6.85623e+08	6.74138e+08		6.66657e+08
AT4G21580.1		7.19555e+08	6.19029e+08	7.07278e+08	6.17604e+08		6.65866e+08
AT4G34110.1	poly(A) binding protein 2 [Source:NCBI gene (formerly Entrezgene);Acc:829557]	6.45767e+08	6.61951e+08	6.57969e+08	6.93589e+08		6.64819e+08	Plasma membrane
AT1G15750.4		7.34994e+08	6.36014e+08	6.73872e+08	6.10247e+08		6.63782e+08
AT2G02500.2	Nucleotide-diphospho-sugar transferases superfamily protein [Source:NCBI gene (formerly Entrezgene);Acc:814779]	6.78181e+08	6.31505e+08	6.68974e+08	6.75317e+08		6.63494e+08	Chloroplast
AT2G47710.1	Adenine nucleotide alpha hydrolases-like superfamily protein [Source:NCBI gene (formerly Entrezgene);Acc:819384]	7.6866e+08	5.62211e+08	6.30268e+08	6.87529e+08		6.62167e+08	Plasma membrane
AT5G19510.1	nuclear protein [Source:NCBI gene (formerly Entrezgene);Acc:838178]	6.72079e+08	5.28251e+08	6.51004e+08	7.94869e+08		6.61551e+08	APF
AT2G37600.1	Ribosomal protein L36e family protein [Source:NCBI gene (formerly Entrezgene);Acc:818337]	7.98945e+08	3.69299e+08	9.17557e+08	5.46164e+08		6.57991e+08	Ribosome
AT1G62480.1		6.60972e+08	4.7523e+08	5.9826e+08	8.96719e+08		6.57795e+08
AT3G51000.1		6.65609e+08	5.44467e+08	6.53575e+08	7.58544e+08		6.55549e+08
AT3G02660.2	Tyrosyl-tRNA synthetase, class Ib, bacterial/mitochondrial [Source:NCBI gene (formerly Entrezgene);Acc:821282]	6.20066e+08	7.20872e+08	6.05058e+08	6.63215e+08		6.52303e+08	Chloroplast
AT5G40770.1	prohibitin 3 [Source:NCBI gene (formerly Entrezgene);Acc:834077]	6.41091e+08	6.55258e+08	6.52609e+08	6.57753e+08		6.51678e+08	Chloroplast
AT4G38920.1	vacuolar-type H[+]-ATPase C3 [Source:NCBI gene (formerly Entrezgene);Acc:830047]	6.22066e+08	5.68762e+08	9.35377e+08	4.7961e+08		6.51454e+08	Plasma membrane
AT1G01620.1	plasma membrane intrinsic protein 1C [Source:NCBI gene (formerly Entrezgene);Acc:839235]	7.17234e+08	4.45346e+08	9.42147e+08	4.93533e+08		6.49565e+08	Extracellular/Cell wall
AT3G07720.1		6.1183e+08	7.56042e+08	6.14993e+08	6.13205e+08		6.49017e+08
AT1G25490.1	ARM repeat superfamily protein [Source:NCBI gene (formerly Entrezgene);Acc:839135]	7.28796e+08	4.86887e+08	5.71193e+08	8.08262e+08		6.48785e+08	Plasma membrane
AT2G26670.1	Plant heme oxygenase (decyclizing) family protein [Source:NCBI gene (formerly Entrezgene);Acc:817208]	7.87333e+08	5.01542e+08	6.67136e+08	6.33402e+08		6.47353e+08	Chloroplast
AT5G28060.1	Ribosomal protein S24e family protein [Source:NCBI gene (formerly Entrezgene);Acc:832878]	7.49332e+08	3.96283e+08	8.85833e+08	5.42293e+08		6.43435e+08	Ribosome
AT5G23140.1	nuclear-encoded CLP protease P7 [Source:NCBI gene (formerly Entrezgene);Acc:832378]	6.26753e+08	6.69864e+08	6.28281e+08	6.4566e+08		6.42639e+08	Chloroplast
AT3G27300.4	glucose-6-phosphate dehydrogenase 5 [Source:NCBI gene (formerly Entrezgene);Acc:822349]	6.61136e+08	6.8664e+08	6.11144e+08	6.03901e+08		6.40705e+08	Chloroplast
AT3G43800.1		6.48035e+08	6.97145e+08	5.55535e+08	6.61924e+08		6.4066e+08
AT5G24780.1		6.54183e+08	7.03236e+08	6.30078e+08	5.7007e+08		6.39392e+08
AT4G38225.3	glycerol kinase [Source:NCBI gene (formerly Entrezgene);Acc:829979]	5.38986e+08	8.19532e+08	6.20068e+08	5.72833e+08		6.37854e+08	Chloroplast
AT3G47560.2		6.69122e+08	5.76207e+08	7.23734e+08	5.79352e+08		6.37104e+08
AT5G16400.1	thioredoxin F2 [Source:NCBI gene (formerly Entrezgene);Acc:831501]	6.87253e+08	5.38958e+08	6.53766e+08	6.60396e+08		6.35094e+08	Chloroplast
AT2G27730.3	copper ion binding protein [Source:NCBI gene (formerly Entrezgene);Acc:817319]	7.61356e+08	5.06854e+08	6.15711e+08	6.52731e+08		6.34163e+08	Peroxisome
AT5G44130.1	FASCICLIN-like arabinogalactan protein 13 [Source:NCBI gene (formerly Entrezgene);Acc:834436]	6.49582e+08	7.00905e+08	6.33923e+08	5.45843e+08		6.32563e+08	Plasma membrane
AT3G04870.4	zeta-carotene desaturase [Source:NCBI gene (formerly Entrezgene);Acc:819647]	7.73587e+08	4.08832e+08	6.00298e+08	7.37882e+08		6.3015e+08	Chloroplast
AT1G21065.1	secondary thiamine-phosphate synthase enzyme [Source:NCBI gene (formerly Entrezgene);Acc:838701]	6.11156e+08	6.9111e+08	5.71824e+08	6.42498e+08		6.29147e+08	Chloroplast
AT3G13920.1		5.68653e+08	6.68165e+08	6.70004e+08	6.04812e+08		6.27909e+08
AT1G51400.1	Photosystem II 5 kD protein [Source:NCBI gene (formerly Entrezgene);Acc:841564]	5.21265e+08	8.30923e+08	6.39937e+08	5.12571e+08		6.26174e+08	Chloroplast
AT3G51310.1		6.83117e+08	5.84955e+08	6.02806e+08	6.30329e+08		6.25302e+08
AT2G18040.1	peptidylprolyl cis/trans isomerase, NIMA-interacting 1 [Source:NCBI gene (formerly Entrezgene);Acc:816316]	6.34234e+08	6.06147e+08	6.4441e+08	5.97131e+08		6.2048e+08	Mitochondrion
AT5G55160.1		5.56596e+08	7.09045e+08	6.31761e+08	5.83405e+08		6.20202e+08
AT1G30380.1	photosystem I subunit K [Source:NCBI gene (formerly Entrezgene);Acc:839918]	6.56462e+08	5.72679e+08	6.88598e+08	5.60965e+08		6.19676e+08	Chloroplast
AT4G22930.2	pyrimidin 4 [Source:NCBI gene (formerly Entrezgene);Acc:828392]	6.03576e+08	6.82333e+08	5.58867e+08	6.23581e+08		6.17089e+08	Chloroplast
AT3G16400.2		5.57345e+08	6.60483e+08	6.39973e+08	6.06579e+08		6.16095e+08
AT1G07440.1	lipoyltransferase 2 [Source:NCBI gene (formerly Entrezgene);Acc:839462]	6.10622e+08	5.6837e+08	6.71861e+08	6.07776e+08		6.14657e+08	Extracellular/Cell wall
AT3G13470.1	TCP-1/cpn60 chaperonin family protein [Source:NCBI gene (formerly Entrezgene);Acc:820549]	7.29316e+08	2.98961e+08	7.2687e+08	7.0319e+08		6.14585e+08	Chloroplast
AT2G29570.1		6.50692e+08	5.4265e+08	5.35375e+08	7.28375e+08		6.14273e+08
AT3G55630.3	DHFS-FPGS homolog D [Source:NCBI gene (formerly Entrezgene);Acc:824729]	1.08788e+09	7.04378e+07	7.23003e+07	1.22597e+09		6.14149e+08	Mitochondrion
AT1G24360.1	NAD(P)-binding Rossmann-fold superfamily protein [Source:NCBI gene (formerly Entrezgene);Acc:839053]	7.29503e+08	4.59932e+08	5.69884e+08	6.92919e+08		6.13059e+08	Chloroplast
AT2G04780.2	FASCICLIN-like arabinoogalactan 7 [Source:NCBI gene (formerly Entrezgene);Acc:815021]	5.81583e+08	7.79886e+08	5.82383e+08	5.07805e+08		6.12914e+08	Mitochondrion
AT5G42270.1	FtsH extracellular protease family [Source:NCBI gene (formerly Entrezgene);Acc:834232]	5.61167e+08	6.54245e+08	7.39365e+08	4.93521e+08		6.12074e+08	Chloroplast
AT4G02620.1	vacuolar ATPase subunit F family protein [Source:NCBI gene (formerly Entrezgene);Acc:828221]	6.08762e+08	6.43878e+08	5.68517e+08	6.24015e+08		6.11293e+08	Plasma membrane
AT4G19880.1	Glutathione S-transferase family protein [Source:NCBI gene (formerly Entrezgene);Acc:827734]	5.57491e+08	6.95171e+08	6.40363e+08	5.44789e+08		6.09454e+08	Chloroplast
AT3G04940.2		6.28677e+08	6.23445e+08	6.05223e+08	5.75082e+08		6.08107e+08
AT2G17390.1	ankyrin repeat-containing 2B [Source:NCBI gene (formerly Entrezgene);Acc:816246]	5.93539e+08	6.59864e+08	6.03481e+08	5.73218e+08		6.07526e+08	Chloroplast
AT1G52360.2		7.43049e+08	3.39351e+08	5.89696e+08	7.5181e+08		6.05976e+08
AT1G50380.2		7.1615e+08	5.633e+08	5.66102e+08	5.75098e+08		6.05162e+08
AT1G11870.2	Seryl-tRNA synthetase [Source:NCBI gene (formerly Entrezgene);Acc:837734]	5.95537e+08	5.77632e+08	6.2739e+08	6.07894e+08		6.02113e+08	Chloroplast
AT5G13450.1	delta subunit of Mt ATP synthase [Source:NCBI gene (formerly Entrezgene);Acc:831186]	6.60078e+08	5.06486e+08	5.85804e+08	6.55677e+08		6.02011e+08	Chloroplast
AT1G18590.1		5.7985e+08	6.16177e+08	6.20091e+08	5.91111e+08		6.01807e+08
AT1G62740.1		5.52685e+08	5.87725e+08	6.46743e+08	6.04203e+08		5.97839e+08
AT2G43790.1		5.99162e+08	6.27446e+08	5.78954e+08	5.85752e+08		5.97828e+08
AT1G36160.2		6.12582e+08	6.38613e+08	5.33133e+08	6.03951e+08		5.9707e+08
AT1G12050.1		5.88438e+08	7.1412e+08	5.85688e+08	4.96318e+08		5.96141e+08	Extracellular/Cell wall
AT4G12720.3	MutT/nudix family protein [Source:NCBI gene (formerly Entrezgene);Acc:826884]	5.97303e+08	5.72245e+08	6.04231e+08	6.06749e+08		5.95132e+08	Plasma membrane
AT3G23570.2		6.07906e+08	6.04523e+08	6.18658e+08	5.47327e+08		5.94604e+08
AT5G19440.1	NAD(P)-binding Rossmann-fold superfamily protein [Source:NCBI gene (formerly Entrezgene);Acc:832064]	5.9003e+08	6.33027e+08	5.72865e+08	5.8159e+08		5.94378e+08	Plasma membrane
AT1G26910.1	Ribosomal protein L16p/L10e family protein [Source:NCBI gene (formerly Entrezgene);Acc:837036]	6.14068e+08	5.4071e+08	8.24522e+08	3.95198e+08		5.93624e+08	Ribosome
AT1G29660.1	GDSL-like Lipase/Acylhydrolase superfamily protein [Source:NCBI gene (formerly Entrezgene);Acc:839843]	5.50236e+08	4.97176e+08	5.99145e+08	7.2733e+08		5.93472e+08	APF
AT2G35830.2	ureidoglycolate hydrolase [Source:NCBI gene (formerly Entrezgene);Acc:818156]	6.34978e+08	4.94683e+08	6.06295e+08	6.36982e+08		5.93234e+08	ER
AT4G01370.1		6.50058e+08	5.5698e+08	5.82211e+08	5.79515e+08		5.92191e+08
AT3G53870.1	Ribosomal protein S3 family protein [Source:NCBI gene (formerly Entrezgene);Acc:824554]	5.97723e+08	6.68621e+08	6.05185e+08	4.90108e+08		5.90409e+08	Ribosome
AT1G59700.1		6.11794e+08	6.36461e+08	5.85302e+08	5.26538e+08		5.90024e+08
AT3G20810.2	2-oxoglutarate (2OG) and Fe(II)-dependent oxygenase superfamily protein [Source:NCBI gene (formerly Entrezgene);Acc:821629]	5.54889e+08	6.8045e+08	5.53114e+08	5.70054e+08		5.89627e+08	ER
AT2G47910.1	chlororespiratory reduction 6 [Source:NCBI gene (formerly Entrezgene);Acc:819403]	6.70647e+08	4.94756e+08	5.9179e+08	5.98404e+08		5.88899e+08	Chloroplast
AT4G39080.1	vacuolar proton ATPase A3 [Source:NCBI gene (formerly Entrezgene);Acc:830063]	6.71589e+08	3.94177e+08	7.99014e+08	4.88583e+08		5.88341e+08	Chloroplast
AT3G18820.1	RAB GTPase homolog G3F [Source:NCBI gene (formerly Entrezgene);Acc:821415]	6.04524e+08	5.01623e+08	7.22321e+08	5.10766e+08		5.84809e+08	Plasma membrane
AT4G10300.1	RmlC-like cupins superfamily protein [Source:NCBI gene (formerly Entrezgene);Acc:826622]	5.05308e+08	7.1191e+08	5.54909e+08	5.64089e+08		5.84054e+08	Chloroplast
AT5G48960.1	HAD-superfamily hydrolase, subfamily IG, 5'-nucleotidase [Source:NCBI gene (formerly Entrezgene);Acc:834954]	5.71554e+08	6.33667e+08	5.91035e+08	5.3648e+08		5.83184e+08	Chloroplast
AT5G41520.1		6.47037e+08	6.6968e+08	5.67178e+08	4.47046e+08		5.82735e+08
AT1G79340.1	metacaspase 4 [Source:NCBI gene (formerly Entrezgene);Acc:844272]	6.03495e+08	5.12378e+08	6.31423e+08	5.79023e+08		5.8158e+08	Mitochondrion
AT4G15545.1	PH-response transcription factor [Source:NCBI gene (formerly Entrezgene);Acc:827228]	5.48632e+08	6.31261e+08	5.81814e+08	5.62216e+08		5.80981e+08	ER
AT1G76140.1	Prolyl oligopeptidase family protein [Source:NCBI gene (formerly Entrezgene);Acc:843946]	6.61044e+08	5.9104e+08	5.16081e+08	5.55191e+08		5.80839e+08	Chloroplast
AT4G19210.1		5.69595e+08	5.96141e+08	5.93375e+08	5.5949e+08		5.7965e+08
AT4G03200.1	catalytics [Source:NCBI gene (formerly Entrezgene);Acc:828041]	5.44615e+08	6.22204e+08	5.54568e+08	5.94052e+08		5.7886e+08	Chloroplast
ATCG00420.1	None	5.88418e+08	5.46329e+08	6.1225e+08	5.52094e+08		5.74773e+08	Chloroplast
AT1G47260.1	gamma carbonic anhydrase 2 [Source:NCBI gene (formerly Entrezgene);Acc:841129]	5.28128e+08	6.31443e+08	6.58893e+08	4.72665e+08		5.72782e+08	Mitochondrion
AT4G38680.1	glycine rich protein 2 [Source:NCBI gene (formerly Entrezgene);Acc:830024]	5.96537e+08	4.84718e+08	5.85644e+08	6.19599e+08		5.71625e+08	Plasma membrane
AT3G49470.2		6.11165e+08	4.95858e+08	6.19657e+08	5.59425e+08		5.71526e+08
AT1G53500.1		6.1633e+08	5.16817e+08	5.63601e+08	5.89222e+08		5.71493e+08
ATCG01300.1	None	7.50736e+08	1.99998e+08	7.74145e+08	5.53427e+08		5.69577e+08	Chloroplast
AT4G37910.2	mitochondrial heat shock protein 70-1 [Source:NCBI gene (formerly Entrezgene);Acc:829947]	5.15987e+08	7.41351e+08	5.1257e+08	5.02439e+08		5.68087e+08	Mitochondrion
AT4G20890.1	tubulin beta-9 chain [Source:NCBI gene (formerly Entrezgene);Acc:827837]	5.39566e+08	5.0206e+08	5.36395e+08	6.90464e+08		5.67121e+08	Tubulin
AT3G02230.1	reversibly glycosylated polypeptide 1 [Source:NCBI gene (formerly Entrezgene);Acc:821233]	5.85104e+08	5.15481e+08	5.73772e+08	5.90466e+08		5.66206e+08	Ribosome
AT3G28290.1		3.727e+08	4.69905e+08	5.1654e+08	9.03843e+08		5.65747e+08
AT5G10160.1	Thioesterase superfamily protein [Source:NCBI gene (formerly Entrezgene);Acc:830880]	6.08067e+08	5.5583e+08	5.50239e+08	5.36487e+08		5.62656e+08	Chloroplast
AT3G12390.1	Nascent polypeptide-associated complex (NAC), alpha subunit family protein [Source:NCBI gene (formerly Entrezgene);Acc:820418]	6.91781e+08	2.83369e+08	6.13937e+08	6.61295e+08		5.62596e+08	Ribosome
AT3G53020.1	Ribosomal protein L24e family protein [Source:NCBI gene (formerly Entrezgene);Acc:824468]	6.34415e+08	4.66796e+08	7.3353e+08	4.13813e+08		5.62139e+08	Ribosome
AT1G32500.1	non-intrinsic ABC protein 6 [Source:NCBI gene (formerly Entrezgene);Acc:840144]	5.69038e+08	5.77708e+08	5.57265e+08	5.42322e+08		5.61584e+08	Chloroplast
AT5G08540.1	ribosomal RNA small subunit methyltransferase J [Source:NCBI gene (formerly Entrezgene);Acc:830754]	6.28022e+08	3.49952e+08	7.48666e+08	5.177e+08		5.61085e+08	Chloroplast
AT1G66130.1		5.5416e+08	5.91816e+08	5.68874e+08	5.26051e+08		5.60225e+08
AT2G38140.1	plastid-specific ribosomal protein 4 [Source:NCBI gene (formerly Entrezgene);Acc:818392]	7.16726e+08	2.61763e+08	6.46446e+08	6.13348e+08		5.59571e+08	Chloroplast
AT1G78850.1	D-mannose binding lectin protein with Apple-like carbohydrate-binding domain-containing protein [Source:NCBI gene (formerly Entrezgene);Acc:844222]	5.7324e+08	5.74862e+08	5.72391e+08	5.14279e+08		5.58693e+08	APF
AT5G28050.1		5.40823e+08	6.23353e+08	5.46981e+08	5.2208e+08		5.58309e+08	Extracellular/Cell wall
AT4G14710.5		5.56302e+08	5.32835e+08	5.56597e+08	5.84405e+08		5.57535e+08
AT3G53110.1		5.28133e+08	4.98758e+08	6.19764e+08	5.7633e+08		5.55746e+08
AT1G13280.1	allene oxide cyclase 4 [Source:NCBI gene (formerly Entrezgene);Acc:837888]	5.52271e+08	4.76044e+08	5.73044e+08	6.10745e+08		5.53026e+08	Extracellular/Cell wall
AT1G80560.1	isopropylmalate dehydrogenase 2 [Source:NCBI gene (formerly Entrezgene);Acc:844395]	6.13971e+08	4.33341e+08	4.81176e+08	6.81239e+08		5.52432e+08	Chloroplast
AT1G16720.2	high chlorophyll fluorescence phenotype 173 [Source:NCBI gene (formerly Entrezgene);Acc:838243]	5.50187e+08	5.39762e+08	6.10321e+08	5.06934e+08		5.51801e+08	Chloroplast
AT4G23850.1	AMP-dependent synthetase and ligase family protein [Source:NCBI gene (formerly Entrezgene);Acc:828484]	5.93315e+08	4.63546e+08	5.95738e+08	5.47532e+08		5.50033e+08	Peroxisome
AT1G25350.2		5.49466e+08	5.63188e+08	5.14303e+08	5.66854e+08		5.48453e+08
AT4G02510.2	translocon at the outer envelope membrane of chloroplasts 159 [Source:NCBI gene (formerly Entrezgene);Acc:827934]	6.12577e+08	3.28543e+08	6.31336e+08	6.1078e+08		5.45809e+08	Chloroplast
AT2G14170.1	aldehyde dehydrogenase 6B2 [Source:NCBI gene (formerly Entrezgene);Acc:815903]	5.49926e+08	5.50001e+08	5.34867e+08	5.33903e+08		5.42174e+08	Mitochondrion
AT1G75270.1	dehydroascorbate reductase 2 [Source:NCBI gene (formerly Entrezgene);Acc:843864]	5.1708e+08	5.39501e+08	5.26945e+08	5.84566e+08		5.42023e+08	Mitochondrion
AT5G23440.1	ferredoxin/thioredoxin reductase subunit A (variable subunit) 1 [Source:NCBI gene (formerly Entrezgene);Acc:832410]	4.85538e+08	6.06441e+08	5.15497e+08	5.58453e+08		5.41482e+08	Chloroplast
AT5G53850.5	haloacid dehalogenase-like hydrolase family protein [Source:NCBI gene (formerly Entrezgene);Acc:835466]	5.03861e+08	6.02426e+08	4.97117e+08	5.59836e+08		5.4081e+08	Chloroplast
AT3G54600.1		5.77776e+08	5.50077e+08	5.00789e+08	5.33468e+08		5.40527e+08
AT1G79500		5.47284e+08	5.82072e+08	5.44255e+08	4.87216e+08		5.40207e+08
AT1G04640.2	lipoyltransferase 2 [Source:NCBI gene (formerly Entrezgene);Acc:839462]	5.39986e+08	5.50856e+08	5.38161e+08	5.30341e+08		5.39836e+08	Extracellular/Cell wall
AT5G66760.1	succinate dehydrogenase 1-1 [Source:NCBI gene (formerly Entrezgene);Acc:836809]	5.40923e+08	5.12405e+08	6.08678e+08	4.94433e+08		5.3911e+08	Mitochondrion
AT5G12860.1	dicarboxylate transporter 1 [Source:NCBI gene (formerly Entrezgene);Acc:831126]	6.31331e+08	3.3433e+08	7.4392e+08	4.46029e+08		5.38903e+08	Chloroplast
AT4G34290.1	SWIB/MDM2 domain superfamily protein [Source:NCBI gene (formerly Entrezgene);Acc:829579]	6.28225e+08	4.81952e+08	4.72474e+08	5.6712e+08		5.37443e+08	Plasma membrane
AT1G08490.1	chloroplastic NIFS-like cysteine desulfurase [Source:NCBI gene (formerly Entrezgene);Acc:837370]	4.96488e+08	5.91616e+08	4.95056e+08	5.64188e+08		5.36837e+08	Chloroplast
AT2G35010.2	thioredoxin O1 [Source:NCBI gene (formerly Entrezgene);Acc:818065]	5.2808e+08	5.81582e+08	5.40044e+08	4.86325e+08		5.34008e+08	Mitochondrion
AT3G29185.1	glutamate NMDA receptor subunit epsilon-1, putative (DUF3598) [Source:NCBI gene (formerly Entrezgene);Acc:822570]	5.32623e+08	5.03764e+08	5.31704e+08	5.67836e+08		5.33982e+08	Chloroplast
AT3G52200.2	Dihydrolipoamide acetyltransferase, long form protein [Source:NCBI gene (formerly Entrezgene);Acc:824385]	4.81864e+08	6.15113e+08	5.42885e+08	4.95718e+08		5.33895e+08	Mitochondrion
AT4G38800.1	methylthioadenosine nucleosidase 1 [Source:NCBI gene (formerly Entrezgene);Acc:830035]	5.85383e+08	4.33265e+08	5.16447e+08	5.97981e+08		5.33269e+08	Plasma membrane
AT2G39080.1	NAD(P)-binding Rossmann-fold superfamily protein [Source:NCBI gene (formerly Entrezgene);Acc:818494]	5.14338e+08	5.84625e+08	5.32292e+08	5.01435e+08		5.33172e+08	Chloroplast
AT3G53750.1	actin 3 [Source:NCBI gene (formerly Entrezgene);Acc:824542]	5.64781e+08	4.64868e+08	5.69309e+08	5.31923e+08		5.3272e+08	ER
AT2G45960.3	plasma membrane intrinsic protein 1B [Source:NCBI gene (formerly Entrezgene);Acc:819204]	5.94004e+08	2.96446e+08	7.87795e+08	4.50585e+08		5.32208e+08	Plasma membrane
AT5G51110.1	Transcriptional coactivator/pterin dehydratase [Source:NCBI gene (formerly Entrezgene);Acc:835185]	5.75169e+08	4.55972e+08	5.81046e+08	5.16642e+08		5.32207e+08	Chloroplast
AT4G20960.1	Cytidine/deoxycytidylate deaminase family protein [Source:NCBI gene (formerly Entrezgene);Acc:827843]	5.80624e+08	4.53602e+08	5.3341e+08	5.55419e+08		5.30764e+08	Chloroplast
AT2G33120.2	synaptobrevin-related protein 1 [Source:NCBI gene (formerly Entrezgene);Acc:817874]	5.22787e+08	4.35312e+08	5.91566e+08	5.71024e+08		5.30172e+08	ER
AT3G55400.1	methionyl-tRNA synthetase / methionine-tRNA ligase / MetRS (cpMetRS) [Source:NCBI gene (formerly Entrezgene);Acc:824706]	5.52166e+08	5.3262e+08	5.39267e+08	4.94209e+08		5.29565e+08	Chloroplast
AT4G33640.1		5.1958e+08	4.71117e+08	5.00177e+08	6.25883e+08		5.29189e+08
AT3G55010.1	phosphoribosylformylglycinamidine cyclo-ligase, chloroplast / phosphoribosyl-aminoimidazole synthetase / AIR synthase (PUR5) [Source:NCBI gene (formerly Entrezgene);Acc:824667]	5.17397e+08	5.53007e+08	4.98494e+08	5.37205e+08		5.26526e+08	Chloroplast
AT2G29340.1	NAD-dependent epimerase/dehydratase family protein [Source:NCBI gene (formerly Entrezgene);Acc:817483]	4.85241e+08	5.83458e+08	5.32643e+08	5.0292e+08		5.26066e+08	Peroxisome
AT5G02450.1	Ribosomal protein L36e family protein [Source:NCBI gene (formerly Entrezgene);Acc:831907]	6.46665e+08	2.48127e+08	7.19787e+08	4.85031e+08		5.24903e+08	Ribosome
AT2G17840.1	Senescence/dehydration-associated protein-like protein [Source:NCBI gene (formerly Entrezgene);Acc:816293]	5.65125e+08	3.94061e+08	7.90225e+08	3.44274e+08		5.23421e+08	Chloroplast
AT5G57850.1	D-aminoacid aminotransferase-like PLP-dependent enzymes superfamily protein [Source:NCBI gene (formerly Entrezgene);Acc:835895]	4.6501e+08	5.68714e+08	6.00858e+08	4.59099e+08		5.2342e+08	Chloroplast
AT2G20760.1	Clathrin light chain protein [Source:NCBI gene (formerly Entrezgene);Acc:816605]	4.96267e+08	5.49117e+08	5.22299e+08	5.1716e+08		5.21211e+08	Mitochondrion
AT3G51840.1	acyl-CoA oxidase 4 [Source:NCBI gene (formerly Entrezgene);Acc:824347]	4.90826e+08	5.53846e+08	5.4544e+08	4.91385e+08		5.20374e+08	Peroxisome
AT5G54310.1		5.14636e+08	4.04293e+08	6.32359e+08	5.2709e+08		5.19595e+08
AT2G17265.1	homoserine kinase [Source:NCBI gene (formerly Entrezgene);Acc:816232]	5.29486e+08	5.01234e+08	5.66335e+08	4.7987e+08		5.19231e+08	Chloroplast
AT2G26930.1	4-(cytidine 5'-phospho)-2-C-methyl-D-erithritol kinase [Source:NCBI gene (formerly Entrezgene);Acc:817234]	5.00071e+08	6.09882e+08	4.83648e+08	4.82956e+08		5.19139e+08	Chloroplast
AT1G06650.2		5.2248e+08	5.32674e+08	5.03471e+08	5.16938e+08		5.18891e+08	Extracellular/Cell wall
AT5G23740.1	ribosomal protein S11-beta [Source:NCBI gene (formerly Entrezgene);Acc:832439]	3.91568e+08	7.11808e+08	5.67691e+08	4.02324e+08		5.18348e+08	Ribosome
AT1G35420.2	alpha/beta-Hydrolases superfamily protein [Source:NCBI gene (formerly Entrezgene);Acc:840434]	4.99513e+08	5.10553e+08	5.32883e+08	5.29353e+08		5.18075e+08	Chloroplast
AT1G49750.1		4.73947e+08	6.06889e+08	5.77905e+08	4.13352e+08		5.18023e+08
AT3G15840.1	post-illumination chlorophyll fluorescence increase [Source:NCBI gene (formerly Entrezgene);Acc:820827]	6.08239e+08	6.10151e+08	2.92209e+08	5.55422e+08		5.16505e+08	Chloroplast
AT3G13580.2	Ribosomal protein L30/L7 family protein [Source:NCBI gene (formerly Entrezgene);Acc:820560]	5.58838e+08	4.4346e+08	5.43834e+08	5.19295e+08		5.16357e+08	Ribosome
AT4G38630.1	regulatory particle non-ATPase 10 [Source:NCBI gene (formerly Entrezgene);Acc:830019]	4.80165e+08	5.77756e+08	5.05786e+08	4.97129e+08		5.15209e+08	Proteasome
AT3G02740.1		4.81565e+08	5.80251e+08	5.0169e+08	4.92451e+08		5.1399e+08
ATCG00730.1	None	4.80664e+08	5.61733e+08	5.84797e+08	4.23028e+08		5.12555e+08	Chloroplast
AT3G01510.1	like SEX4 1 [Source:NCBI gene (formerly Entrezgene);Acc:821127]	4.84164e+08	5.82799e+08	5.1747e+08	4.56513e+08		5.10237e+08	Chloroplast
ATMG00510.1	None	5.08973e+08	4.95756e+08	6.15897e+08	4.18505e+08		5.09783e+08	Mitochondrion
AT5G36170.1	high chlorophyll fluorescent 109 [Source:NCBI gene (formerly Entrezgene);Acc:833614]	4.685e+08	5.57714e+08	5.63491e+08	4.44509e+08		5.08553e+08	Chloroplast
AT1G54780.1	thylakoid lumen 18.3 kDa protein [Source:NCBI gene (formerly Entrezgene);Acc:841919]	4.70442e+08	5.52832e+08	5.45697e+08	4.6352e+08		5.08123e+08	Chloroplast
AT2G37500.1	arginine biosynthesis protein ArgJ family [Source:NCBI gene (formerly Entrezgene);Acc:818326]	5.19655e+08	4.39922e+08	5.19489e+08	5.52862e+08		5.07982e+08	Chloroplast
AT4G31700.1	ribosomal protein S6 [Source:NCBI gene (formerly Entrezgene);Acc:829298]	4.98462e+08	4.52924e+08	6.94099e+08	3.75477e+08		5.05241e+08	Ribosome
AT3G62120.2		5.40326e+08	4.03196e+08	5.22973e+08	5.50773e+08		5.04317e+08
AT1G17890.1		4.93618e+08	5.5947e+08	4.87367e+08	4.76397e+08		5.04213e+08
AT3G28710.1	ATPase, V0/A0 complex, subunit C/D [Source:NCBI gene (formerly Entrezgene);Acc:822502]	4.60384e+08	4.71602e+08	7.17013e+08	3.59013e+08		5.02003e+08	Plasma membrane
AT2G40300.1	ferritin 4 [Source:NCBI gene (formerly Entrezgene);Acc:818622]	4.95706e+08	5.70525e+08	5.58245e+08	3.8136e+08		5.01459e+08	Chloroplast
AT1G53520.1	Chalcone-flavanone isomerase family protein [Source:NCBI gene (formerly Entrezgene);Acc:841787]	5.05411e+08	5.45261e+08	4.58568e+08	4.95274e+08		5.01129e+08	Chloroplast
AT3G56910.1	plastid-specific 50S ribosomal protein 5 [Source:NCBI gene (formerly Entrezgene);Acc:824858]	4.70207e+08	3.41378e+08	8.82549e+08	2.95689e+08		4.97456e+08	Chloroplast
AT1G60420.1		4.48993e+08	5.35568e+08	5.33559e+08	4.64331e+08		4.95613e+08
AT4G37870.1		5.01195e+08	5.54663e+08	5.25459e+08	3.97245e+08		4.94641e+08
AT5G44070.1		3.89048e+08	5.66153e+08	5.61006e+08	4.61465e+08		4.94418e+08
AT1G12520.1	copper chaperone for SOD1 [Source:NCBI gene (formerly Entrezgene);Acc:837808]	5.55029e+08	3.39561e+08	4.78112e+08	6.04627e+08		4.94332e+08	Chloroplast
AT3G28220.1	TRAF-like family protein [Source:NCBI gene (formerly Entrezgene);Acc:822448]	5.00347e+08	6.08629e+08	4.75458e+08	3.91988e+08		4.94105e+08	Chloroplast
AT3G62910.1	Peptide chain release factor 1 [Source:NCBI gene (formerly Entrezgene);Acc:825466]	5.15724e+08	4.88152e+08	4.62306e+08	5.05977e+08		4.9304e+08	Chloroplast
AT1G58080.1	ATP phosphoribosyl transferase 1 [Source:NCBI gene (formerly Entrezgene);Acc:842175]	5.13248e+08	5.36393e+08	4.35357e+08	4.86328e+08		4.92832e+08	Chloroplast
AT4G35000.1	ascorbate peroxidase 3 [Source:NCBI gene (formerly Entrezgene);Acc:829652]	5.02898e+08	3.76574e+08	5.10537e+08	5.73795e+08		4.90951e+08	Chloroplast
AT3G26900.2	shikimate kinase like 1 [Source:NCBI gene (formerly Entrezgene);Acc:822306]	5.01643e+08	4.45713e+08	4.562e+08	5.57769e+08		4.90331e+08	Chloroplast
AT4G00165.2		5.62675e+08	4.42322e+08	4.5242e+08	5.00955e+08		4.89593e+08	Extracellular/Cell wall
AT3G02720.1		4.6045e+08	5.40655e+08	5.20342e+08	4.34937e+08		4.89096e+08
AT5G57330.1		4.91291e+08	4.89117e+08	5.37407e+08	4.37569e+08		4.88846e+08
AT4G37040.1	methionine aminopeptidase 1D [Source:NCBI gene (formerly Entrezgene);Acc:829858]	5.42396e+08	3.99072e+08	4.81674e+08	5.26045e+08		4.87297e+08	Chloroplast
AT1G31160.1	HISTIDINE TRIAD NUCLEOTIDE-BINDING 2 [Source:NCBI gene (formerly Entrezgene);Acc:840001]	4.35616e+08	5.62467e+08	5.35449e+08	4.09406e+08		4.85734e+08	Extracellular/Cell wall
AT5G53480.1		5.31104e+08	4.46094e+08	5.57828e+08	4.07544e+08		4.85643e+08
AT1G51710.1		4.92001e+08	4.68889e+08	4.82745e+08	4.94853e+08		4.84622e+08
AT3G15660.1	glutaredoxin 4 [Source:NCBI gene (formerly Entrezgene);Acc:820809]	4.7341e+08	5.1244e+08	5.11144e+08	4.37694e+08		4.83672e+08	Mitochondrion
AT1G36280.1	L-Aspartase-like family protein [Source:NCBI gene (formerly Entrezgene);Acc:840534]	5.18576e+08	4.64937e+08	5.18879e+08	4.30524e+08		4.83229e+08	Chloroplast
AT4G30160.2	villin 4 [Source:NCBI gene (formerly Entrezgene);Acc:829139]	5.20633e+08	4.51029e+08	4.21851e+08	5.37171e+08		4.82671e+08	Plasma membrane
AT3G12800.1	short-chain dehydrogenase-reductase B [Source:NCBI gene (formerly Entrezgene);Acc:820462]	4.67867e+08	4.44492e+08	4.95059e+08	5.17263e+08		4.8117e+08	Peroxisome
AT4G04770.1	ATP binding cassette protein 1 [Source:NCBI gene (formerly Entrezgene);Acc:825814]	4.65511e+08	4.85834e+08	4.42609e+08	5.24746e+08		4.79675e+08	Chloroplast
AT4G16060.1	None	4.70962e+08	5.43019e+08	5.08907e+08	3.94314e+08		4.793e+08	Chloroplast
AT5G10540.1	Zincin-like metalloproteases family protein [Source:NCBI gene (formerly Entrezgene);Acc:830919]	5.2247e+08	3.77747e+08	4.60943e+08	5.50257e+08		4.77854e+08	APF
AT5G42890.1	sterol carrier protein 2 [Source:NCBI gene (formerly Entrezgene);Acc:834300]	4.40881e+08	5.54248e+08	4.54347e+08	4.60587e+08		4.77516e+08	Peroxisome
AT3G45300.1	isovaleryl-CoA-dehydrogenase [Source:NCBI gene (formerly Entrezgene);Acc:823668]	4.34748e+08	5.40121e+08	5.03458e+08	4.3127e+08		4.77399e+08	Mitochondrion
AT3G63410.1	S-adenosyl-L-methionine-dependent methyltransferases superfamily protein [Source:NCBI gene (formerly Entrezgene);Acc:825516]	4.80137e+08	3.53538e+08	7.27893e+08	3.46573e+08		4.77035e+08	Chloroplast
AT3G63520.1	carotenoid cleavage dioxygenase 1 [Source:NCBI gene (formerly Entrezgene);Acc:825527]	4.52181e+08	4.6615e+08	6.32992e+08	3.56488e+08		4.76953e+08	Chloroplast
AT4G17830		4.60574e+08	5.03832e+08	4.83653e+08	4.58406e+08		4.76616e+08
AT3G05900.1		4.1099e+08	4.97543e+08	4.92654e+08	4.97015e+08		4.7455e+08
AT3G48170.1	aldehyde dehydrogenase 10A9 [Source:NCBI gene (formerly Entrezgene);Acc:823972]	4.92784e+08	5.073e+08	4.83038e+08	4.10115e+08		4.73309e+08	Peroxisome
AT5G52970.1	thylakoid lumen 15.0 kDa protein [Source:NCBI gene (formerly Entrezgene);Acc:835375]	4.26133e+08	4.67809e+08	5.10287e+08	4.843e+08		4.72133e+08	Chloroplast
AT1G59610.1	dynamin-like 3 [Source:NCBI gene (formerly Entrezgene);Acc:842251]	4.12738e+08	5.56479e+08	4.90775e+08	4.13999e+08		4.68498e+08	Plasma membrane
AT5G17560.1	BolA-like family protein [Source:NCBI gene (formerly Entrezgene);Acc:831622]	4.4542e+08	4.18311e+08	5.37709e+08	4.6797e+08		4.67352e+08	Chloroplast
AT1G72930.1	toll/interleukin-1 receptor-like protein [Source:NCBI gene (formerly Entrezgene);Acc:843624]	5.47229e+08	3.56936e+08	4.28762e+08	5.35225e+08		4.67038e+08	Mitochondrion
AT3G59920.1		3.84808e+08	5.06506e+08	5.32037e+08	4.43331e+08		4.66671e+08	APF
AT5G20160.2	Ribosomal protein L7Ae/L30e/S12e/Gadd45 family protein [Source:NCBI gene (formerly Entrezgene);Acc:832138]	5.75423e+08	4.01948e+08	5.45634e+08	3.38755e+08		4.6544e+08	Ribosome
AT2G30695.2	bacterial trigger factor [Source:NCBI gene (formerly Entrezgene);Acc:817620]	4.25127e+08	5.34237e+08	4.71291e+08	4.27641e+08		4.64574e+08	Chloroplast
AT3G10350.1	P-loop containing nucleoside triphosphate hydrolases superfamily protein [Source:NCBI gene (formerly Entrezgene);Acc:820197]	4.7602e+08	4.43022e+08	4.93959e+08	4.42635e+08		4.63909e+08	Chloroplast
AT3G51160.1		4.32609e+08	4.88663e+08	4.33055e+08	5.00435e+08		4.63691e+08
AT1G68560.1	alpha-xylosidase 1 [Source:NCBI gene (formerly Entrezgene);Acc:843185]	4.42654e+08	5.08967e+08	4.67086e+08	4.34217e+08		4.63231e+08	APF
AT1G07750.1	transmembrane protein [Source:NCBI gene (formerly Entrezgene);Acc:842863]	4.90754e+08	4.52849e+08	4.08023e+08	4.93556e+08		4.61295e+08	Extracellular/Cell wall
AT2G22250.3	aspartate aminotransferase [Source:NCBI gene (formerly Entrezgene);Acc:816758]	4.44877e+08	4.77925e+08	4.62719e+08	4.56493e+08		4.60504e+08	Chloroplast
AT4G30690.1	Translation initiation factor 3 protein [Source:NCBI gene (formerly Entrezgene);Acc:829192]	4.54747e+08	4.68231e+08	4.61302e+08	4.49099e+08		4.58345e+08	Chloroplast
AT5G26780.1	serine hydroxymethyltransferase 2 [Source:NCBI gene (formerly Entrezgene);Acc:832736]	5.31055e+08	4.13449e+08	3.95165e+08	4.89816e+08		4.57371e+08	Mitochondrion
AT2G25280.1		4.44647e+08	4.90758e+08	4.74169e+08	4.13976e+08		4.55888e+08
AT1G73600.2		4.52463e+08	4.83365e+08	4.70105e+08	4.115e+08		4.54358e+08
AT4G37300.1	maternal effect embryo arrest 59 [Source:NCBI gene (formerly Entrezgene);Acc:829885]	3.62369e+08	5.55745e+08	4.45416e+08	4.49244e+08		4.53193e+08	Plasma membrane
AT3G17940.1		4.97743e+08	3.34911e+08	4.76998e+08	5.01016e+08		4.52667e+08
AT1G04690.1	potassium channel beta subunit 1 [Source:NCBI gene (formerly Entrezgene);Acc:839450]	4.6174e+08	5.35091e+08	4.10555e+08	4.02072e+08		4.52364e+08	Extracellular/Cell wall
AT2G44310.1		4.8604e+08	3.35518e+08	5.28259e+08	4.56005e+08		4.51456e+08
AT5G47930.1	Zinc-binding ribosomal protein family protein [Source:NCBI gene (formerly Entrezgene);Acc:834844]	4.55375e+08	4.56771e+08	4.65246e+08	4.25243e+08		4.50659e+08	Ribosome
AT4G23630.2	VIRB2-interacting protein 1 [Source:NCBI gene (formerly Entrezgene);Acc:828463]	4.51292e+08	3.96606e+08	5.35512e+08	4.18775e+08		4.50546e+08	ER
AT4G11260.1		4.44434e+08	4.36642e+08	4.85037e+08	4.34248e+08		4.5009e+08
AT4G35630.1	phosphoserine aminotransferase [Source:NCBI gene (formerly Entrezgene);Acc:829715]	4.42116e+08	5.10379e+08	4.39591e+08	4.08026e+08		4.50028e+08	Chloroplast
AT1G74100.1	sulfotransferase 16 [Source:NCBI gene (formerly Entrezgene);Acc:843750]	4.31779e+08	4.82423e+08	4.71618e+08	4.13491e+08		4.49828e+08	Mitochondrion
AT1G71500.1	Rieske (2Fe-2S) domain-containing protein [Source:NCBI gene (formerly Entrezgene);Acc:843491]	5.77183e+08	3.3485e+08	3.41399e+08	5.39816e+08		4.48312e+08	Chloroplast
AT3G51240.1		4.67944e+08	3.86101e+08	5.39591e+08	3.9646e+08		4.47524e+08
AT3G60440.1	Phosphoglycerate mutase family protein [Source:NCBI gene (formerly Entrezgene);Acc:825215]	4.57788e+08	4.87708e+08	3.95288e+08	4.40237e+08		4.45255e+08	Chloroplast
ATCG00720.1	None	4.89509e+08	2.64466e+08	6.58588e+08	3.55951e+08		4.42128e+08	Chloroplast
AT5G16620.1	hydroxyproline-rich glycoprotein family protein [Source:NCBI gene (formerly Entrezgene);Acc:831524]	5.08899e+08	3.40974e+08	4.04412e+08	5.11235e+08		4.4138e+08	Chloroplast
AT1G77060.1	Phosphoenolpyruvate carboxylase family protein [Source:NCBI gene (formerly Entrezgene);Acc:844041]	3.73915e+08	5.64604e+08	4.79955e+08	3.39902e+08		4.39594e+08	Chloroplast
AT5G47030.1	ATPase, F1 complex, delta/epsilon subunit [Source:NCBI gene (formerly Entrezgene);Acc:834749]	4.45647e+08	3.82674e+08	5.27265e+08	4.02181e+08		4.39442e+08	Mitochondrion
AT5G58070.1	temperature-induced lipocalin [Source:NCBI gene (formerly Entrezgene);Acc:835919]	4.32685e+08	4.41534e+08	4.59176e+08	4.22894e+08		4.39072e+08	Extracellular/Cell wall
AT2G42500.1		4.26052e+08	3.97248e+08	4.40786e+08	4.77279e+08		4.35341e+08
AT3G54440.3	glycoside hydrolase family 2 protein [Source:NCBI gene (formerly Entrezgene);Acc:824610]	4.45342e+08	4.09122e+08	4.64808e+08	4.20953e+08		4.35056e+08	Chloroplast
AT2G28470.1	beta-galactosidase 8	3.78557e+08	5.25872e+08	4.52671e+08	3.80379e+08		4.3437e+08	Extracellular/Cell wall
AT3G10850.1		4.38109e+08	4.72407e+08	4.46001e+08	3.80893e+08		4.34353e+08
AT1G12800.1	Nucleic acid-binding, OB-fold-like protein [Source:NCBI gene (formerly Entrezgene);Acc:837836]	4.46534e+08	4.72491e+08	3.16417e+08	4.97662e+08		4.33276e+08	Extracellular/Cell wall
AT1G74880.1	NAD(P)H:plastoquinone dehydrogenase complex subunit O [Source:NCBI gene (formerly Entrezgene);Acc:843827]	4.24998e+08	3.91838e+08	4.44027e+08	4.695e+08		4.32591e+08	Chloroplast
AT1G64230.4	ubiquitin-conjugating enzyme 28 [Source:NCBI gene (formerly Entrezgene);Acc:842728]	4.44666e+08	4.55428e+08	4.07332e+08	4.19073e+08		4.31625e+08	Plasma membrane
AT2G21370.1	xylulose kinase-1 [Source:NCBI gene (formerly Entrezgene);Acc:816675]	4.32326e+08	4.2602e+08	4.25993e+08	4.40185e+08		4.31131e+08	Chloroplast
AT5G42080.4	dynamin-like protein [Source:NCBI gene (formerly Entrezgene);Acc:834213]	4.48125e+08	3.40507e+08	4.0677e+08	5.28344e+08		4.30936e+08	Chloroplast
AT5G05010.1	clathrin adaptor complexes medium subunit family protein [Source:NCBI gene (formerly Entrezgene);Acc:830383]	4.23424e+08	3.84758e+08	4.2655e+08	4.82909e+08		4.2941e+08	Plasma membrane
AT3G61540.1		4.55263e+08	4.32888e+08	4.56164e+08	3.70411e+08		4.28682e+08
AT5G64380.1	Inositol monophosphatase family protein [Source:NCBI gene (formerly Entrezgene);Acc:836559]	4.40769e+08	4.1582e+08	4.18234e+08	4.35556e+08		4.27595e+08	Chloroplast
AT1G12000.1		4.47462e+08	3.77299e+08	5.1193e+08	3.72327e+08		4.27254e+08
AT5G64140.1	ribosomal protein S28 [Source:NCBI gene (formerly Entrezgene);Acc:836535]	4.31505e+08	4.08008e+08	4.18489e+08	4.49348e+08		4.26837e+08	Ribosome
AT1G06130.1	glyoxalase 2-4 [Source:NCBI gene (formerly Entrezgene);Acc:837122]	4.53545e+08	2.74817e+08	4.70816e+08	5.05627e+08		4.26201e+08	Chloroplast
AT2G31170.1	Cysteinyl-tRNA synthetase, class Ia family protein [Source:NCBI gene (formerly Entrezgene);Acc:817673]	4.51618e+08	3.9236e+08	4.01733e+08	4.53435e+08		4.24787e+08	Chloroplast
AT1G03220.1	Eukaryotic aspartyl protease family protein [Source:NCBI gene (formerly Entrezgene);Acc:838517]	3.85346e+08	4.81766e+08	4.53831e+08	3.67975e+08		4.22229e+08	Extracellular/Cell wall
AT4G28706.4	pfkB-like carbohydrate kinase family protein [Source:NCBI gene (formerly Entrezgene);Acc:828990]	4.08062e+08	4.6078e+08	4.26802e+08	3.82582e+08		4.19556e+08	Chloroplast
AT5G45750.1	RAB GTPase homolog A1C [Source:NCBI gene (formerly Entrezgene);Acc:834614]	4.47593e+08	3.09852e+08	4.9635e+08	4.21589e+08		4.18846e+08	Plasma membrane
AT5G63800.1	beta-galactosidase involved in seed coat mucilage biosynthesis. Member of Glycoside Hydrolase Family 35	4.48093e+08	4.13321e+08	3.84157e+08	4.29139e+08		4.18677e+08	APF
AT3G53560.2	Tetratricopeptide repeat (TPR)-like superfamily protein [Source:NCBI gene (formerly Entrezgene);Acc:824524]	4.0969e+08	4.71169e+08	4.35425e+08	3.57109e+08		4.18348e+08	Chloroplast
AT5G51720.1	2 iron, 2 sulfur cluster binding protein [Source:NCBI gene (formerly Entrezgene);Acc:835246]	4.11094e+08	3.88017e+08	4.68955e+08	4.05042e+08		4.18277e+08	Chloroplast
AT5G32470.1	heme oxygenase-like, multi-helical [Source:NCBI gene (formerly Entrezgene);Acc:833206]	4.16595e+08	4.16788e+08	4.21346e+08	4.04401e+08		4.14783e+08	Mitochondrion
AT1G15950.3		3.93219e+08	4.3935e+08	4.03043e+08	4.20263e+08		4.13968e+08
AT4G14090.1		3.66469e+08	4.82558e+08	4.83296e+08	3.19459e+08		4.12945e+08
AT5G18100.1	copper/zinc superoxide dismutase 3 [Source:NCBI gene (formerly Entrezgene);Acc:831928]	3.67833e+08	5.29046e+08	4.72008e+08	2.81338e+08		4.12556e+08	Peroxisome
AT3G03890.1	FMN binding protein [Source:NCBI gene (formerly Entrezgene);Acc:821082]	3.85581e+08	4.30256e+08	3.74028e+08	4.59631e+08		4.12374e+08	Extracellular/Cell wall
AT1G32440.1	plastidial pyruvate kinase 3 [Source:NCBI gene (formerly Entrezgene);Acc:840138]	3.94361e+08	4.2068e+08	4.80327e+08	3.49664e+08		4.11258e+08	Chloroplast
AT1G21350.5	Thioredoxin superfamily protein [Source:NCBI gene (formerly Entrezgene);Acc:838734]	4.23932e+08	3.8571e+08	4.00254e+08	4.31893e+08		4.10447e+08	Extracellular/Cell wall
AT1G22430.2		4.41599e+08	4.15725e+08	3.79553e+08	4.03586e+08		4.10116e+08
AT2G37790.1		4.10047e+08	4.24207e+08	4.00396e+08	4.04092e+08		4.09685e+08
AT1G76730.1	NagB/RpiA/CoA transferase-like superfamily protein [Source:NCBI gene (formerly Entrezgene);Acc:844007]	3.54616e+08	4.79201e+08	4.27731e+08	3.68068e+08		4.07404e+08	Chloroplast
AT2G44610.1	Ras-related small GTP-binding family protein [Source:NCBI gene (formerly Entrezgene);Acc:819069]	4.53391e+08	2.70469e+08	3.96905e+08	5.03483e+08		4.06062e+08	Plasma membrane
AT3G13235.2		4.17876e+08	3.76284e+08	3.81207e+08	4.48148e+08		4.05878e+08
AT5G38530.1		3.76303e+08	3.98866e+08	4.16482e+08	4.30265e+08		4.05479e+08
AT3G55120.1	Chalcone-flavanone isomerase family protein [Source:NCBI gene (formerly Entrezgene);Acc:824678]	4.17781e+08	4.40397e+08	4.23025e+08	3.39517e+08		4.0518e+08	Chloroplast
AT4G17190.1		4.34151e+08	3.57088e+08	3.65848e+08	4.61451e+08		4.04635e+08
AT5G56600.1		3.77564e+08	4.52405e+08	4.12978e+08	3.7336e+08		4.04077e+08
AT1G18500.1	methylthioalkylmalate synthase-like 4 [Source:NCBI gene (formerly Entrezgene);Acc:838431]	4.15018e+08	4.02136e+08	3.83564e+08	4.14637e+08		4.03839e+08	Chloroplast
AT1G02880.6		3.63005e+08	4.28918e+08	4.24363e+08	3.97877e+08		4.03541e+08
AT3G43300.1		4.38604e+08	3.59906e+08	4.90267e+08	3.25294e+08		4.03517e+08
AT3G07100.1	Sec23/Sec24 protein transport family protein [Source:NCBI gene (formerly Entrezgene);Acc:819896]	4.22455e+08	4.14522e+08	4.10391e+08	3.62558e+08		4.02481e+08	ER
AT4G16130.1		6.00102e+08	2.92195e+08	3.87779e+08	3.27344e+08		4.01855e+08
AT2G17120.1	lysm domain GPI-anchored protein 2 [Source:NCBI gene (formerly Entrezgene);Acc:816217]	3.78074e+08	3.91298e+08	4.17452e+08	4.16006e+08		4.00707e+08	Mitochondrion
AT2G04039.1	DUF2996 family protein [Source:NCBI gene (formerly Entrezgene);Acc:814937]	3.83806e+08	3.16903e+08	4.13428e+08	4.874e+08		4.00384e+08	Chloroplast
AT3G25770.1	allene oxide cyclase 2 [Source:NCBI gene (formerly Entrezgene);Acc:822168]	4.19573e+08	3.64422e+08	4.40204e+08	3.73699e+08		3.99474e+08	Chloroplast
AT2G13540.1	ARM repeat superfamily protein [Source:NCBI gene (formerly Entrezgene);Acc:815840]	3.79358e+08	4.54488e+08	3.87093e+08	3.70284e+08		3.97806e+08	Mitochondrion
AT2G43530.1		3.83995e+08	4.24376e+08	4.22152e+08	3.55039e+08		3.96391e+08	Extracellular/Cell wall
AT4G25840.1	glycerol-3-phosphatase 1 [Source:NCBI gene (formerly Entrezgene);Acc:828690]	7.44714e+08	6.69074e+07	5.63659e+07	7.16826e+08		3.96203e+08	Mitochondrion
AT2G27860.1	UDP-D-apiose/UDP-D-xylose synthase 1 [Source:NCBI gene (formerly Entrezgene);Acc:817332]	3.97424e+08	4.13135e+08	3.90029e+08	3.79618e+08		3.95051e+08	Peroxisome
AT1G79790.2	Haloacid dehalogenase-like hydrolase (HAD) superfamily protein [Source:NCBI gene (formerly Entrezgene);Acc:844318]	4.14347e+08	3.91177e+08	3.87369e+08	3.8464e+08		3.94383e+08	Chloroplast
AT5G43780.1	Pseudouridine synthase/archaeosine transglycosylase-like family protein [Source:NCBI gene (formerly Entrezgene);Acc:834400]	4.02396e+08	4.04901e+08	4.2e+08	3.4717e+08		3.93617e+08	Chloroplast
AT2G42690.1		2.96179e+08	3.92376e+08	6.26966e+08	2.5429e+08		3.92453e+08
AT5G46790.1	PYR1-like 1 [Source:NCBI gene (formerly Entrezgene);Acc:834722]	3.96908e+08	4.82168e+08	3.73524e+08	3.16533e+08		3.92283e+08	Plasma membrane
AT4G14960.2	Tubulin/FtsZ family protein [Source:NCBI gene (formerly Entrezgene);Acc:827154]	3.90063e+08	3.41269e+08	3.99309e+08	4.32189e+08		3.90708e+08	Tubulin
AT4G31530.2	NAD(P)-binding Rossmann-fold superfamily protein [Source:NCBI gene (formerly Entrezgene);Acc:829280]	2.47811e+08	4.48924e+08	5.23419e+08	3.38221e+08		3.89594e+08	Chloroplast
AT4G29590.1	S-adenosyl-L-methionine-dependent methyltransferases superfamily protein [Source:NCBI gene (formerly Entrezgene);Acc:829080]	3.77499e+08	4.97519e+08	3.71536e+08	3.023e+08		3.87214e+08	Chloroplast
AT4G27320.1	Adenine nucleotide alpha hydrolases-like superfamily protein [Source:NCBI gene (formerly Entrezgene);Acc:828840]	4.1221e+08	4.09631e+08	4.04757e+08	3.2173e+08		3.87082e+08	Chloroplast
AT4G28440.1	Nucleic acid-binding, OB-fold-like protein [Source:NCBI gene (formerly Entrezgene);Acc:828961]	3.39086e+08	4.21717e+08	4.38916e+08	3.42022e+08		3.85435e+08	Plasma membrane
AT1G51100.1	potassium/sodium hyperpolarization-activated cyclic nucleotide-gated channel protein [Source:NCBI gene (formerly Entrezgene);Acc:841533]	3.97484e+08	3.75466e+08	3.83654e+08	3.85032e+08		3.85409e+08	Chloroplast
AT4G29410.2	Ribosomal L28e protein family [Source:NCBI gene (formerly Entrezgene);Acc:829062]	3.75045e+08	3.91343e+08	4.84973e+08	2.85473e+08		3.84209e+08	Ribosome
AT1G54410.1		4.69271e+08	2.24962e+08	4.93544e+08	3.47202e+08		3.83745e+08
AT2G28605.1	Photosystem II reaction center PsbP family protein [Source:NCBI gene (formerly Entrezgene);Acc:817409]	3.85806e+08	4.0313e+08	3.64781e+08	3.76658e+08		3.82594e+08	Chloroplast
AT1G17745.2	D-3-phosphoglycerate dehydrogenase [Source:NCBI gene (formerly Entrezgene);Acc:838352]	3.32631e+08	4.85717e+08	3.39159e+08	3.71524e+08		3.82258e+08	Chloroplast
AT2G46520.1		4.19692e+08	3.67603e+08	4.18508e+08	3.2032e+08		3.81531e+08
ATCG00065.1	None	5.29033e+08	3.49995e+07	5.83286e+08	3.75334e+08		3.80663e+08	Chloroplast
AT1G02920.1	plasmodesmata callose-binding protein 3 [Source:NCBI gene (formerly Entrezgene);Acc:838446]	3.05034e+08	3.66468e+08	3.2985e+08	5.21291e+08		3.80661e+08	Extracellular/Cell wall
AT1G04080.3		4.27598e+08	3.14101e+08	4.15885e+08	3.64678e+08		3.80566e+08
AT1G11720.2	starch synthase 3 [Source:NCBI gene (formerly Entrezgene);Acc:837716]	3.45724e+08	4.83738e+08	3.31958e+08	3.59774e+08		3.80298e+08	Chloroplast
AT3G57890.2		4.04601e+08	3.6069e+08	3.99588e+08	3.55802e+08		3.8017e+08
AT5G20230.1	blue-copper-binding protein [Source:NCBI gene (formerly Entrezgene);Acc:832145]	3.29481e+08	4.27741e+08	4.20659e+08	3.41756e+08		3.79909e+08	Extracellular/Cell wall
AT5G17220.1		3.22631e+08	4.04031e+08	4.48469e+08	3.41441e+08		3.79143e+08
AT4G34180.1	Cyclase family protein [Source:NCBI gene (formerly Entrezgene);Acc:829566]	3.93035e+08	3.2552e+08	4.40751e+08	3.56285e+08		3.78898e+08	ER
AT4G15110.1	cytochrome P450, family 97, subfamily B, polypeptide 3 [Source:NCBI gene (formerly Entrezgene);Acc:827177]	3.46624e+08	3.53284e+08	4.18835e+08	3.95691e+08		3.78609e+08	Chloroplast
AT5G03690.2		3.6475e+08	3.8199e+08	3.78838e+08	3.86699e+08		3.78069e+08
ATMG00070.1		4.78862e+08	2.54693e+08	2.53992e+08	5.23555e+08		3.77775e+08
AT1G71920.6	HISTIDINE BIOSYNTHESIS 6B [Source:NCBI gene (formerly Entrezgene);Acc:843523]	3.18951e+08	4.24218e+08	4.31825e+08	3.34447e+08		3.7736e+08	Chloroplast
AT1G11430.1	plastid developmental protein DAG [Source:NCBI gene (formerly Entrezgene);Acc:837685]	3.13201e+08	3.55637e+08	3.50794e+08	4.88969e+08		3.7715e+08	Chloroplast
AT3G16190.1		3.23139e+08	4.26044e+08	3.0996e+08	4.4721e+08		3.76588e+08
AT5G15490.1		3.70904e+08	3.99142e+08	3.78028e+08	3.57139e+08		3.76303e+08
AT5G40810.1	Cytochrome C1 family [Source:NCBI gene (formerly Entrezgene);Acc:834081]	3.65657e+08	3.15018e+08	4.60958e+08	3.58011e+08		3.74911e+08	Mitochondrion
AT3G61260.1	Remorin family protein [Source:NCBI gene (formerly Entrezgene);Acc:825298]	3.18982e+08	4.08016e+08	4.63272e+08	3.09368e+08		3.74909e+08	Plasma membrane
AT3G10940.1	dual specificity protein phosphatase (DsPTP1) family protein [Source:NCBI gene (formerly Entrezgene);Acc:820265]	3.8814e+08	4.36129e+08	3.72134e+08	3.02903e+08		3.74826e+08	Chloroplast
AT5G11330.1	FAD/NAD(P)-binding oxidoreductase family protein [Source:NCBI gene (formerly Entrezgene);Acc:831004]	4.0494e+08	3.00044e+08	3.70138e+08	4.23427e+08		3.74637e+08	Plasma membrane
AT1G11650.2		3.81741e+08	3.82899e+08	3.64026e+08	3.69348e+08		3.74504e+08	Extracellular/Cell wall
AT5G51100.1	Fe superoxide dismutase 2 [Source:NCBI gene (formerly Entrezgene);Acc:835183]	3.49001e+08	4.19845e+08	4.01663e+08	3.2572e+08		3.74057e+08	Chloroplast
AT5G11720.1	ALPHA-GLUCOSIDASE	3.44272e+08	3.94003e+08	3.82974e+08	3.74595e+08		3.73961e+08	APF
AT4G38810.2	Calcium-binding EF-hand family protein [Source:NCBI gene (formerly Entrezgene);Acc:830036]	3.76446e+08	4.07004e+08	3.81934e+08	3.28551e+08		3.73484e+08	Plasma membrane
AT3G59870.1	None	3.52374e+08	4.67174e+08	3.51172e+08	3.17499e+08		3.72055e+08	Chloroplast
AT2G22240.1		3.29509e+08	4.02138e+08	4.00178e+08	3.56244e+08		3.72017e+08
AT5G57020.1	myristoyl-CoA:protein N-myristoyltransferase [Source:NCBI gene (formerly Entrezgene);Acc:835805]	4.11073e+08	3.32599e+08	3.55908e+08	3.87983e+08		3.71891e+08	Ribosome
AT5G52100.1	Dihydrodipicolinate reductase, bacterial/plant [Source:NCBI gene (formerly Entrezgene);Acc:835286]	3.84132e+08	3.79924e+08	3.55467e+08	3.65216e+08		3.71185e+08	Chloroplast
AT1G17050.1	solanesyl diphosphate synthase 2 [Source:NCBI gene (formerly Entrezgene);Acc:838275]	5.55589e+08	2.90475e+08	2.39915e+08	3.96416e+08		3.70599e+08	Chloroplast
AT1G56580.1		4.2228e+08	3.47353e+08	4.27458e+08	2.82049e+08		3.69785e+08
AT3G02870.1	Inositol monophosphatase family protein [Source:NCBI gene (formerly Entrezgene);Acc:821206]	3.30345e+08	3.73291e+08	3.81937e+08	3.91254e+08		3.69207e+08	Plasma membrane
AT2G22230.1	Thioesterase superfamily protein [Source:NCBI gene (formerly Entrezgene);Acc:816756]	3.56091e+08	3.82723e+08	4.13334e+08	3.21391e+08		3.68385e+08	Chloroplast
AT3G11400.2		3.69636e+08	3.57681e+08	3.45979e+08	3.985e+08		3.67949e+08
AT5G63620.1	GroES-like zinc-binding alcohol dehydrogenase family protein [Source:NCBI gene (formerly Entrezgene);Acc:836482]	3.84975e+08	3.13652e+08	4.65345e+08	3.04621e+08		3.67148e+08	Mitochondrion
AT5G66720.1	Protein phosphatase 2C family protein [Source:NCBI gene (formerly Entrezgene);Acc:836805]	3.70471e+08	3.08685e+08	3.65171e+08	4.2412e+08		3.67112e+08	Chloroplast
AT3G50440.1		3.54952e+08	3.44158e+08	3.98774e+08	3.6649e+08		3.66094e+08
AT2G26800.2	Aldolase superfamily protein [Source:NCBI gene (formerly Entrezgene);Acc:817221]	5.08542e+08	1.66857e+08	1.78234e+08	6.08701e+08		3.65584e+08	Mitochondrion
AT3G15640.1	Rubredoxin-like superfamily protein [Source:NCBI gene (formerly Entrezgene);Acc:820806]	4.14899e+08	2.9897e+08	3.3387e+08	4.1422e+08		3.6549e+08	Chloroplast
AT1G16350.1		3.23763e+08	4.20696e+08	3.77784e+08	3.34068e+08		3.64078e+08
AT5G40450.2	A-kinase anchor-like protein [Source:NCBI gene (formerly Entrezgene);Acc:834043]	3.46644e+08	3.31972e+08	3.90643e+08	3.86266e+08		3.63881e+08	Chloroplast
AT2G40600.1	appr-1-p processing enzyme family protein [Source:NCBI gene (formerly Entrezgene);Acc:818655]	3.39018e+08	3.85137e+08	3.67432e+08	3.63076e+08		3.63666e+08	Chloroplast
AT1G63660.1		3.73457e+08	3.55921e+08	3.68194e+08	3.56179e+08		3.63438e+08
AT1G64710.1		3.77368e+08	3.27503e+08	3.71926e+08	3.76583e+08		3.63345e+08
AT1G71860.3	protein tyrosine phosphatase 1 [Source:NCBI gene (formerly Entrezgene);Acc:843516]	3.0633e+08	4.80123e+08	3.49536e+08	3.16538e+08		3.63131e+08	Plasma membrane
AT2G01350.1	quinolinate phoshoribosyltransferase [Source:NCBI gene (formerly Entrezgene);Acc:814663]	3.94799e+08	2.74073e+08	4.08808e+08	3.65581e+08		3.60815e+08	Chloroplast
AT4G23460.1	Adaptin family protein [Source:NCBI gene (formerly Entrezgene);Acc:828445]	3.14565e+08	3.60697e+08	4.1369e+08	3.5209e+08		3.60261e+08	Plasma membrane
AT1G10670.1		3.7498e+08	3.32999e+08	3.75722e+08	3.5696e+08		3.60165e+08
AT1G12250.1	Pentapeptide repeat-containing protein [Source:NCBI gene (formerly Entrezgene);Acc:837778]	2.99789e+08	4.72777e+08	3.81517e+08	2.78003e+08		3.58022e+08	Extracellular/Cell wall
AT1G79930.1	heat shock protein 91 [Source:NCBI gene (formerly Entrezgene);Acc:844333]	3.48783e+08	3.93408e+08	3.48495e+08	3.34209e+08		3.56224e+08	Mitochondrion
AT2G39850.1		3.24371e+08	3.9108e+08	4.2011e+08	2.88774e+08		3.56084e+08	Extracellular/Cell wall
AT2G33255.1	Haloacid dehalogenase-like hydrolase (HAD) superfamily protein [Source:NCBI gene (formerly Entrezgene);Acc:817888]	3.77065e+08	3.45016e+08	3.13401e+08	3.85322e+08		3.55201e+08	Chloroplast
AT2G24090.1	Ribosomal protein L35 [Source:NCBI gene (formerly Entrezgene);Acc:816943]	4.18482e+08	2.3825e+08	4.83209e+08	2.80479e+08		3.55105e+08	Chloroplast
AT4G16500.2	Cystatin	3.16845e+08	4.05037e+08	3.61134e+08	3.34855e+08		3.54468e+08	Extracellular/Cell wall
AT3G47810.1		2.29385e+08	5.04865e+08	4.23337e+08	2.59264e+08		3.54213e+08
AT5G66090.1	cell wall integrity/stress response component [Source:NCBI gene (formerly Entrezgene);Acc:836741]	3.41855e+08	4.42229e+08	2.49686e+08	3.8274e+08		3.54128e+08	Chloroplast
AT4G23170.1	glutathione S-transferase PHI 9 [Source:NCBI gene (formerly Entrezgene);Acc:817636]	2.98208e+08	3.87341e+08	3.70737e+08	3.54188e+08		3.52618e+08	APF
AT2G36145.1	None	3.33764e+08	4.26794e+08	3.58755e+08	2.85464e+08		3.51194e+08	Chloroplast
AT3G02520.2	ral regulatory factor 7 [Source:NCBI gene (formerly Entrezgene);Acc:821060]	3.39543e+08	3.08923e+08	3.98964e+08	3.54822e+08		3.50563e+08	Plasma membrane
AT2G29960.3	cyclophilin 5 [Source:NCBI gene (formerly Entrezgene);Acc:817546]	4.24441e+08	2.15556e+08	3.50527e+08	4.11683e+08		3.50552e+08	Peroxisome
AT4G36940.1		3.9177e+08	3.46089e+08	3.2847e+08	3.34639e+08		3.50242e+08
AT1G17160.1	pfkB-like carbohydrate kinase family protein [Source:NCBI gene (formerly Entrezgene);Acc:838287]	3.67626e+08	3.49519e+08	3.42684e+08	3.22021e+08		3.45462e+08	Chloroplast
AT2G04842.1	threonyl-tRNA synthetase, putative / threonine-tRNA ligase [Source:NCBI gene (formerly Entrezgene);Acc:815029]	2.86698e+08	4.3242e+08	3.87997e+08	2.6843e+08		3.43886e+08	Chloroplast
AT5G52840.1	NADH-ubiquinone oxidoreductase-like protein [Source:NCBI gene (formerly Entrezgene);Acc:835361]	3.26282e+08	3.40999e+08	3.42854e+08	3.59655e+08		3.42447e+08	Mitochondrion
AT4G22240.1	Plastid-lipid associated protein PAP / fibrillin family protein [Source:NCBI gene (formerly Entrezgene);Acc:828319]	3.31716e+08	3.72726e+08	3.59708e+08	3.04884e+08		3.42258e+08	Chloroplast
AT3G55250.1	calcium homeostasis regulator [Source:NCBI gene (formerly Entrezgene);Acc:824691]	3.7788e+08	3.12804e+08	3.74021e+08	2.99649e+08		3.41089e+08	Chloroplast
AT5G65720.3	nitrogen fixation S (NIFS)-like 1 [Source:NCBI gene (formerly Entrezgene);Acc:836701]	3.18088e+08	3.37316e+08	3.33592e+08	3.75032e+08		3.41007e+08	Mitochondrion
AT2G42810	protein phosphatase 5.2 [Source:NCBI gene (formerly Entrezgene);Acc:818881]	3.75645e+08	2.82477e+08	3.44686e+08	3.60955e+08		3.40941e+08	ER
AT5G11810.1		4.9958e+08	1.43405e+08	1.22877e+08	5.90633e+08		3.39124e+08
AT4G13780.1		3.59315e+08	2.89858e+08	3.30483e+08	3.76362e+08		3.39004e+08
AT3G11930.3		3.35063e+08	3.5054e+08	3.3362e+08	3.34055e+08		3.38319e+08
AT4G05090.1	Inositol monophosphatase family protein [Source:NCBI gene (formerly Entrezgene);Acc:825853]	3.88676e+08	3.3805e+08	3.43868e+08	2.80181e+08		3.37694e+08	Chloroplast
AT4G17560.1	Ribosomal protein L19 family protein [Source:NCBI gene (formerly Entrezgene);Acc:827471]	3.78122e+08	2.31436e+08	4.19559e+08	3.16365e+08		3.36371e+08	Chloroplast
AT2G34470.2		3.14604e+08	3.71248e+08	3.56333e+08	2.99182e+08		3.35342e+08
AT4G36810.1	None	3.0448e+08	5.67311e+08	1.95854e+08	2.73698e+08		3.35336e+08	Chloroplast
AT3G43810.2	calmodulin 7 [Source:NCBI gene (formerly Entrezgene);Acc:823492]	5.77184e+08	1.66225e+08	1.99217e+08	3.98238e+08		3.35216e+08	Plasma membrane
AT2G22170.1	Lipase/lipooxygenase, PLAT/LH2 family protein [Source:NCBI gene (formerly Entrezgene);Acc:816751]	2.91168e+08	4.43509e+08	3.31838e+08	2.72934e+08		3.34862e+08	Extracellular/Cell wall
AT1G06290.1	acyl-CoA oxidase 3 [Source:NCBI gene (formerly Entrezgene);Acc:837140]	3.63143e+08	3.5462e+08	3.62497e+08	2.56157e+08		3.34104e+08	Extracellular/Cell wall
AT2G26540.1	uroporphyrinogen-III synthase family protein [Source:NCBI gene (formerly Entrezgene);Acc:817195]	3.64957e+08	2.48481e+08	3.29501e+08	3.91906e+08		3.33711e+08	Chloroplast
AT4G33670.1		3.19912e+08	3.50706e+08	3.67109e+08	2.96929e+08		3.33664e+08
AT4G35250.1	NAD(P)-binding Rossmann-fold superfamily protein [Source:NCBI gene (formerly Entrezgene);Acc:829678]	3.55577e+08	2.68315e+08	3.97493e+08	3.0969e+08		3.32769e+08	Chloroplast
AT2G38700.1	mevalonate diphosphate decarboxylase 1 [Source:NCBI gene (formerly Entrezgene);Acc:818452]	2.87955e+08	3.83899e+08	2.88051e+08	3.68557e+08		3.32115e+08	Peroxisome
AT1G12780.1	UDP-D-glucose/UDP-D-galactose 4-epimerase 1 [Source:NCBI gene (formerly Entrezgene);Acc:837834]	3.40993e+08	3.1287e+08	3.15243e+08	3.58177e+08		3.31821e+08	Plasma membrane
AT5G22510.2	alkaline/neutral invertase [Source:NCBI gene (formerly Entrezgene);Acc:832312]	3.29122e+08	3.71164e+08	3.19131e+08	2.99856e+08		3.29818e+08	Chloroplast
AT5G28850.2		3.61942e+08	2.89751e+08	3.0265e+08	3.62089e+08		3.29108e+08
AT5G17170.1	rubredoxin family protein [Source:NCBI gene (formerly Entrezgene);Acc:831581]	2.95475e+08	3.24893e+08	4.11553e+08	2.81833e+08		3.28439e+08	Chloroplast
AT1G13900.1	Purple acid phosphatases superfamily protein [Source:NCBI gene (formerly Entrezgene);Acc:837949]	3.32118e+08	3.25283e+08	3.12508e+08	3.42756e+08		3.28166e+08	Extracellular/Cell wall
AT5G24420.1		3.26838e+08	3.42644e+08	2.98229e+08	3.42745e+08		3.27614e+08
AT2G03750.1		3.29008e+08	3.72568e+08	3.22924e+08	2.8392e+08		3.27105e+08
AT5G13370.1		3.7311e+08	2.81218e+08	2.90435e+08	3.62908e+08		3.26918e+08
AT1G22530.1	PATELLIN 2 [Source:NCBI gene (formerly Entrezgene);Acc:838859]	3.21018e+08	3.5959e+08	3.41105e+08	2.84759e+08		3.26618e+08	Plasma membrane
AT5G16840.2	binding partner of acd11 1 [Source:NCBI gene (formerly Entrezgene);Acc:831547]	2.80886e+08	4.01012e+08	3.46681e+08	2.76961e+08		3.26385e+08	Plasma membrane
AT3G01980.3	NAD(P)-binding Rossmann-fold superfamily protein [Source:NCBI gene (formerly Entrezgene);Acc:821069]	3.47242e+08	3.41883e+08	2.90752e+08	3.25512e+08		3.26347e+08	Peroxisome
AT2G02390.3		3.26565e+08	2.76218e+08	3.72375e+08	3.27588e+08		3.25686e+08
AT5G20070.1	nudix hydrolase homolog 19 [Source:NCBI gene (formerly Entrezgene);Acc:832129]	5.07628e+08	6.27092e+07	9.88343e+07	6.32614e+08		3.25446e+08	Chloroplast
AT4G26555.1	FKBP-like peptidyl-prolyl cis-trans isomerase family protein [Source:NCBI gene (formerly Entrezgene);Acc:828762]	3.6997e+08	1.58229e+08	1.29656e+08	6.42477e+08		3.25083e+08	Chloroplast
AT1G01100.2	60S acidic ribosomal protein family [Source:NCBI gene (formerly Entrezgene);Acc:839410]	2.77396e+08	3.2044e+08	2.72372e+08	4.26064e+08		3.24068e+08	Ribosome
AT5G16510.2		3.19834e+08	2.9586e+08	3.15955e+08	3.61574e+08		3.23306e+08
AT4G37925.1	subunit NDH-M of NAD(P)H:plastoquinone dehydrogenase complex [Source:NCBI gene (formerly Entrezgene);Acc:3770591]	2.82977e+08	4.02942e+08	3.16499e+08	2.86694e+08		3.22278e+08	Chloroplast
AT1G80360.4	Pyridoxal phosphate (PLP)-dependent transferases superfamily protein [Source:NCBI gene (formerly Entrezgene);Acc:844376]	3.30966e+08	3.2414e+08	2.85029e+08	3.39041e+08		3.19794e+08	Mitochondrion
AT3G60880.2	dihydrodipicolinate synthase 1 [Source:NCBI gene (formerly Entrezgene);Acc:825259]	3.04615e+08	3.64811e+08	3.13427e+08	2.90258e+08		3.18278e+08	Chloroplast
AT1G54030.1	GDSL-like Lipase/Acylhydrolase superfamily protein [Source:NCBI gene (formerly Entrezgene);Acc:841841]	3.03548e+08	3.36488e+08	3.1049e+08	3.14936e+08		3.16366e+08	ER
AT5G19860.1		2.99831e+08	3.32829e+08	3.20483e+08	3.08734e+08		3.15469e+08
AT1G10360.1		3.21671e+08	2.662e+08	3.39954e+08	3.33431e+08		3.15314e+08
AT3G57290.1	eukaryotic translation initiation factor 3E [Source:NCBI gene (formerly Entrezgene);Acc:824896]	3.16269e+08	3.05149e+08	3.53858e+08	2.84849e+08		3.15031e+08	Proteasome
AT5G39570.1		2.43531e+08	2.78712e+08	4.75445e+08	2.61525e+08		3.14803e+08
AT4G30010.1	ATP-dependent RNA helicase [Source:NCBI gene (formerly Entrezgene);Acc:829124]	2.79196e+08	3.72356e+08	3.25678e+08	2.67029e+08		3.11065e+08	Mitochondrion
AT5G19240.1	Glycoprotein membrane GPI-anchored [Source:NCBI gene (formerly Entrezgene);Acc:832044]	2.76995e+08	3.19145e+08	3.30227e+08	3.11626e+08		3.09498e+08	Extracellular/Cell wall
AT1G52670.1	Single hybrid motif superfamily protein [Source:NCBI gene (formerly Entrezgene);Acc:841699]	3.2105e+08	3.31876e+08	3.24294e+08	2.58678e+08		3.08974e+08	Chloroplast
AT2G07707.1	Plant mitochondrial ATPase, F0 complex, subunit 8 protein [Source:NCBI gene (formerly Entrezgene);Acc:815382]	3.09697e+08	2.84224e+08	3.54117e+08	2.84776e+08		3.08204e+08	Mitochondrion
AT1G50510.1	indigoidine synthase A family protein [Source:NCBI gene (formerly Entrezgene);Acc:841473]	6.55255e+08	9.96204e+07	9.64331e+07	3.78571e+08		3.0747e+08	Peroxisome
AT3G24420.1		3.31101e+08	3.14884e+08	3.1005e+08	2.72653e+08		3.07172e+08
AT3G19760.1		2.99993e+08	3.54294e+08	2.62847e+08	3.07834e+08		3.06242e+08
AT4G33500.1	Protein phosphatase 2C family protein [Source:NCBI gene (formerly Entrezgene);Acc:829488]	3.06189e+08	2.99487e+08	3.06379e+08	3.09422e+08		3.05369e+08	Chloroplast
AT3G25760.1	allene oxide cyclase 1 [Source:NCBI gene (formerly Entrezgene);Acc:822167]	3.63257e+08	2.47361e+08	2.34495e+08	3.71182e+08		3.04074e+08	Chloroplast
AT5G12470.1	UvrABC system C protein, putative (DUF3411) [Source:NCBI gene (formerly Entrezgene);Acc:831122]	3.16191e+08	2.65494e+08	4.22971e+08	2.10713e+08		3.03842e+08	Chloroplast
AT5G63510.2	gamma carbonic anhydrase like 1 [Source:NCBI gene (formerly Entrezgene);Acc:836470]	2.65073e+08	3.53075e+08	3.33836e+08	2.59476e+08		3.02865e+08	Mitochondrion
AT4G25100.1	Fe superoxide dismutase 1 [Source:NCBI gene (formerly Entrezgene);Acc:828613]	4.01044e+08	2.32577e+08	1.68253e+08	4.08771e+08		3.02661e+08	Chloroplast
AT5G65780.1	branched-chain amino acid aminotransferase 5 / branched-chain amino acid transaminase 5 (BCAT5);little nuclei4 [Source:NCBI gene (formerly Entrezgene);Acc:836706]	3.1339e+08	3.00118e+08	2.76962e+08	3.19561e+08		3.02508e+08	Chloroplast
AT1G55090.1		3.20556e+08	2.90216e+08	3.35021e+08	2.61837e+08		3.01907e+08
AT1G50670.2		3.0591e+08	2.76094e+08	3.27369e+08	2.9728e+08		3.01663e+08
AT5G28020.1		3.16256e+08	2.37917e+08	3.18593e+08	3.33675e+08		3.0161e+08
AT5G17050.1		2.80745e+08	3.39888e+08	3.25644e+08	2.57982e+08		3.01065e+08
AT5G57440.1	Haloacid dehalogenase-like hydrolase (HAD) superfamily protein [Source:NCBI gene (formerly Entrezgene);Acc:835849]	2.91432e+08	3.16368e+08	2.98698e+08	2.97004e+08		3.00875e+08	Mitochondrion
AT4G15802.1		2.63701e+08	3.26296e+08	3.20557e+08	2.91756e+08		3.00577e+08
AT1G22450.1	cytochrome C oxidase 6B [Source:NCBI gene (formerly Entrezgene);Acc:838851]	2.61318e+08	3.09149e+08	3.38433e+08	2.92504e+08		3.00351e+08	Chloroplast
AT3G56460.1	GroES-like zinc-binding alcohol dehydrogenase family protein [Source:NCBI gene (formerly Entrezgene);Acc:824813]	3.50075e+08	2.66141e+08	3.0523e+08	2.79847e+08		3.00323e+08	Peroxisome
AT3G18420.1	Protein prenylyltransferase superfamily protein [Source:NCBI gene (formerly Entrezgene);Acc:821371]	2.64749e+08	3.36876e+08	3.0416e+08	2.95195e+08		3.00245e+08	Chloroplast
AT5G11420.1	transmembrane protein, putative (Protein of unknown function, DUF642) [Source:NCBI gene (formerly Entrezgene);Acc:831013]	3.34694e+08	1.97206e+08	3.49843e+08	3.15095e+08		2.99209e+08	Extracellular/Cell wall
AT1G52000.1		2.75074e+08	3.0842e+08	3.1236e+08	2.94911e+08		2.97691e+08
AT2G23610.1		2.80463e+08	3.43597e+08	2.86438e+08	2.74352e+08		2.96212e+08
AT1G62660.1		3.03327e+08	2.6957e+08	3.01289e+08	3.06051e+08		2.95059e+08
AT4G24510.1	HXXXD-type acyl-transferase family protein [Source:NCBI gene (formerly Entrezgene);Acc:828553]	2.55177e+08	3.60061e+08	3.15304e+08	2.49471e+08		2.95003e+08	ER
AT2G46820.1	photosystem I P subunit [Source:NCBI gene (formerly Entrezgene);Acc:819295]	2.86535e+08	2.2396e+08	3.91865e+08	2.77453e+08		2.94953e+08	Chloroplast
AT4G20830.1	FAD-binding Berberine family protein [Source:NCBI gene (formerly Entrezgene);Acc:827831]	3.93261e+08	2.17168e+08	2.3684e+08	3.30189e+08		2.94365e+08	APF
AT5G05730.1	anthranilate synthase alpha subunit 1 [Source:NCBI gene (formerly Entrezgene);Acc:830457]	2.90477e+08	3.22657e+08	2.87993e+08	2.74553e+08		2.9392e+08	Chloroplast
AT3G12050.1		2.44914e+08	3.74652e+08	3.20391e+08	2.34463e+08		2.93605e+08
AT4G34670.1	Ribosomal protein S3Ae [Source:NCBI gene (formerly Entrezgene);Acc:829619]	3.33219e+08	1.40629e+08	4.07288e+08	2.85322e+08		2.91614e+08	Ribosome
AT1G75950.1	S phase kinase-associated protein 1 [Source:NCBI gene (formerly Entrezgene);Acc:843928]	2.85616e+08	3.0221e+08	3.04411e+08	2.73769e+08		2.91502e+08	Mitochondrion
AT5G08100.1	N-terminal nucleophile aminohydrolases (Ntn hydrolases) superfamily protein [Source:NCBI gene (formerly Entrezgene);Acc:830704]	2.71693e+08	2.85175e+08	2.94651e+08	3.13733e+08		2.91313e+08	Plasma membrane
AT4G08790.1	Nitrilase/cyanide hydratase and apolipoprotein N-acyltransferase family protein [Source:NCBI gene (formerly Entrezgene);Acc:826449]	2.66357e+08	3.51718e+08	2.76419e+08	2.69071e+08		2.90891e+08	Chloroplast
AT3G62750.2	beta glucosidase 8 [Source:NCBI gene (formerly Entrezgene);Acc:825450]	3.07253e+08	2.85487e+08	2.94872e+08	2.75093e+08		2.90676e+08	Peroxisome
AT3G54900.1	CAX interacting protein 1 [Source:NCBI gene (formerly Entrezgene);Acc:824655]	2.63535e+08	3.74202e+08	3.11558e+08	2.12098e+08		2.90348e+08	Chloroplast
AT4G11420.1		2.39505e+08	2.94069e+08	3.77626e+08	2.49043e+08		2.90061e+08
AT1G06410.2		3.5888e+08	1.84456e+08	3.07923e+08	3.08953e+08		2.90053e+08
AT3G27380.1	succinate dehydrogenase 2-1 [Source:NCBI gene (formerly Entrezgene);Acc:822359]	2.68116e+08	2.2926e+08	2.85117e+08	3.76684e+08		2.89794e+08	Mitochondrion
AT4G21105.1	cytochrome-c oxidase/ electron carrier [Source:NCBI gene (formerly Entrezgene);Acc:827858]	3.0783e+08	2.88168e+08	2.69193e+08	2.92823e+08		2.89503e+08	Mitochondrion
AT2G21580.1	Ribosomal protein S25 family protein [Source:NCBI gene (formerly Entrezgene);Acc:816696]	2.46729e+08	2.43799e+08	4.75838e+08	1.87091e+08		2.88364e+08	Ribosome
AT3G53890.1	Ribosomal protein S21e [Source:NCBI gene (formerly Entrezgene);Acc:824556]	2.64687e+08	2.98359e+08	3.17068e+08	2.68919e+08		2.87258e+08	Ribosome
AT4G10320.1		3.07371e+08	2.63887e+08	3.26743e+08	2.50852e+08		2.87213e+08
AT5G27640.2		2.77678e+08	2.11414e+08	3.54916e+08	2.9878e+08		2.85697e+08
AT2G16950.1		3.58082e+08	1.87104e+08	2.94746e+08	3.01727e+08		2.85415e+08
AT3G55610.1	delta 1-pyrroline-5-carboxylate synthase 2 [Source:NCBI gene (formerly Entrezgene);Acc:824727]	4.04077e+08	1.49726e+08	3.84626e+08	2.03221e+08		2.85413e+08	Chloroplast
AT1G19130.1		2.3844e+08	3.04529e+08	2.60559e+08	3.36401e+08		2.84982e+08
AT4G25900.1	Galactose mutarotase-like superfamily protein [Source:NCBI gene (formerly Entrezgene);Acc:828696]	2.65642e+08	3.36162e+08	3.03124e+08	2.3466e+08		2.84897e+08	Extracellular/Cell wall
AT4G27000.1		2.79339e+08	3.36876e+08	2.74268e+08	2.48799e+08		2.8482e+08
AT1G60550.1	enoyl-CoA hydratase/isomerase D [Source:NCBI gene (formerly Entrezgene);Acc:842350]	2.93552e+08	3.29794e+08	2.55285e+08	2.59112e+08		2.84436e+08	Peroxisome
AT3G07480.1	2Fe-2S ferredoxin-like superfamily protein [Source:NCBI gene (formerly Entrezgene);Acc:819936]	2.97345e+08	2.72288e+08	2.89348e+08	2.77577e+08		2.84139e+08	Mitochondrion
AT1G79010.1	Alpha-helical ferredoxin [Source:NCBI gene (formerly Entrezgene);Acc:844242]	2.55558e+08	3.09784e+08	2.93369e+08	2.70223e+08		2.82234e+08	Mitochondrion
AT3G13800.1		2.51922e+08	2.96172e+08	2.49328e+08	3.29325e+08		2.81687e+08
AT1G80230.1	Rubredoxin-like superfamily protein [Source:NCBI gene (formerly Entrezgene);Acc:844363]	2.27875e+08	2.98249e+08	2.89601e+08	3.09168e+08		2.81223e+08	Mitochondrion
AT5G52560.1		3.47826e+08	2.16949e+08	1.39388e+08	4.18263e+08		2.80607e+08
AT3G54400.1		3.16239e+08	2.60573e+08	2.18828e+08	3.23506e+08		2.79786e+08	APF
AT4G11820.2		3.21858e+08	2.45379e+08	2.19873e+08	3.31143e+08		2.79563e+08
AT4G26840.1		2.30157e+08	3.26743e+08	2.74384e+08	2.86191e+08		2.79369e+08
AT1G07250.1		2.75085e+08	3.0724e+08	2.64497e+08	2.66203e+08		2.78256e+08
AT1G01790.2	K+ efflux antiporter 1 [Source:NCBI gene (formerly Entrezgene);Acc:837332]	4.52551e+08	1.02782e+08	2.81509e+08	2.75042e+08		2.77971e+08	Extracellular/Cell wall
AT1G29470.2		3.05527e+08	2.35698e+08	3.06434e+08	2.58974e+08		2.76658e+08
AT4G17170.1	RAB GTPase homolog B1C [Source:NCBI gene (formerly Entrezgene);Acc:827428]	2.89421e+08	2.24073e+08	3.39602e+08	2.53141e+08		2.76559e+08	Plasma membrane
AT2G32810.1	Protein kinase superfamily protein [Source:NCBI gene (formerly Entrezgene);Acc:817923]	2.9502e+08	2.52265e+08	2.82993e+08	2.73811e+08		2.76022e+08	Extracellular/Cell wall
AT5G04710.1	Zn-dependent exopeptidases superfamily protein [Source:NCBI gene (formerly Entrezgene);Acc:830349]	2.2626e+08	2.68772e+08	2.80678e+08	3.27455e+08		2.75791e+08	Chloroplast
AT5G55480.1	SHV3-like 1 [Source:NCBI gene (formerly Entrezgene);Acc:835641]	2.90066e+08	2.59661e+08	2.77754e+08	2.7512e+08		2.7565e+08	Plasma membrane
AT3G23760.1		2.52478e+08	3.23902e+08	2.49262e+08	2.76624e+08		2.75566e+08	Extracellular/Cell wall
ATMG00640.1	None	1.90805e+08	2.35336e+08	3.96269e+08	2.78126e+08		2.75134e+08	Mitochondrion
AT1G52730.2		2.46335e+08	3.11575e+08	2.7054e+08	2.71746e+08		2.75049e+08
AT3G51140.1	DnaJ (DUF3353) [Source:NCBI gene (formerly Entrezgene);Acc:824278]	2.92022e+08	2.24577e+08	2.9985e+08	2.82499e+08		2.74737e+08	Chloroplast
AT2G25060.1	early nodulin-like protein 14 [Source:NCBI gene (formerly Entrezgene);Acc:817044]	3.36064e+08	1.71156e+08	3.2997e+08	2.57723e+08		2.73728e+08	Extracellular/Cell wall
AT2G37760.1	NAD(P)-linked oxidoreductase superfamily protein [Source:NCBI gene (formerly Entrezgene);Acc:818353]	2.23852e+08	3.61889e+08	2.89906e+08	2.17673e+08		2.7333e+08	ER
AT2G27720	60S acidic ribosomal protein family [Source:NCBI gene (formerly Entrezgene);Acc:817318]	2.17848e+08	3.08256e+08	3.19677e+08	2.36339e+08		2.7053e+08	Ribosome
AT1G52410.2		2.28919e+08	3.38324e+08	2.76042e+08	2.38636e+08		2.7048e+08
AT1G02150.1	Tetratricopeptide repeat (TPR)-like superfamily protein [Source:NCBI gene (formerly Entrezgene);Acc:839577]	3.03574e+08	2.05352e+08	2.59369e+08	3.13154e+08		2.70362e+08	Chloroplast
AT4G30810.1		2.67819e+08	2.73487e+08	2.65238e+08	2.72352e+08		2.69724e+08	Extracellular/Cell wall
AT5G46430.1	Ribosomal protein L32e [Source:NCBI gene (formerly Entrezgene);Acc:834686]	2.6179e+08	1.77659e+08	4.07209e+08	2.30931e+08		2.69397e+08	Ribosome
AT1G03090.2	methylcrotonyl-CoA carboxylase alpha chain [Source:NCBI gene (formerly Entrezgene);Acc:838362]	2.62255e+08	2.70694e+08	2.8063e+08	2.6349e+08		2.69267e+08	Extracellular/Cell wall
AT2G22480.1	phosphofructokinase 5 [Source:NCBI gene (formerly Entrezgene);Acc:816781]	2.64103e+08	3.01721e+08	2.90656e+08	2.19971e+08		2.69112e+08	Chloroplast
AT2G42790.1	citrate synthase 3 [Source:NCBI gene (formerly Entrezgene);Acc:818879]	2.45555e+08	2.63607e+08	2.44871e+08	3.21597e+08		2.68907e+08	Peroxisome
AT1G67700.5	multidrug resistance protein [Source:NCBI gene (formerly Entrezgene);Acc:843095]	2.72185e+08	2.84689e+08	2.64067e+08	2.53375e+08		2.68579e+08	Chloroplast
AT2G24820.1	translocon at the inner envelope membrane of chloroplasts 55-II [Source:NCBI gene (formerly Entrezgene);Acc:817019]	2.89438e+08	1.55324e+08	4.26522e+08	2.00185e+08		2.67867e+08	Chloroplast
AT4G19710.2	aspartate kinase-homoserine dehydrogenase ii [Source:NCBI gene (formerly Entrezgene);Acc:827715]	3.27223e+08	2.26509e+08	2.07733e+08	3.0725e+08		2.67179e+08	Chloroplast
AT3G48460.1		2.38823e+08	2.9246e+08	2.73789e+08	2.63153e+08		2.67056e+08
AT4G29680.1		2.41597e+08	2.86948e+08	2.95105e+08	2.43908e+08		2.66889e+08
AT5G24165.2		2.08011e+08	3.67472e+08	2.95122e+08	1.95594e+08		2.6655e+08
AT1G50900.1	Ankyrin repeat family protein [Source:NCBI gene (formerly Entrezgene);Acc:841512]	2.15771e+08	3.54899e+08	2.3281e+08	2.59771e+08		2.65813e+08	Chloroplast
AT1G44820.1	Peptidase M20/M25/M40 family protein [Source:NCBI gene (formerly Entrezgene);Acc:841046]	2.55674e+08	2.11008e+08	3.33265e+08	2.6195e+08		2.65474e+08	ER
AT1G18270.2		2.64348e+08	2.93698e+08	2.62321e+08	2.40245e+08		2.65153e+08
AT4G24490.2		2.4252e+08	2.71013e+08	2.50711e+08	2.96134e+08		2.65094e+08
AT1G60780.1		3.77708e+08	6.74095e+07	2.30711e+08	3.81481e+08		2.64327e+08
AT5G47210.1	Hyaluronan / mRNA binding family [Source:NCBI gene (formerly Entrezgene);Acc:834767]	1.6012e+08	3.27369e+08	3.28173e+08	2.39296e+08		2.6374e+08	Plasma membrane
AT5G23250.1	Succinyl-CoA ligase, alpha subunit [Source:NCBI gene (formerly Entrezgene);Acc:832389]	2.54467e+08	3.01918e+08	2.68477e+08	2.29858e+08		2.6368e+08	Mitochondrion
AT3G47000.1		2.64149e+08	2.61548e+08	2.71925e+08	2.56403e+08		2.63506e+08
AT1G51650.1	ATP synthase epsilon chain [Source:NCBI gene (formerly Entrezgene);Acc:841590]	2.51997e+08	2.95177e+08	2.47817e+08	2.58611e+08		2.634e+08	Mitochondrion
AT2G45740.1		2.68487e+08	2.1102e+08	3.59662e+08	2.12741e+08		2.62977e+08
AT4G33220.1		2.94143e+08	2.41402e+08	2.59055e+08	2.55955e+08		2.62639e+08	Extracellular/Cell wall
AT3G48890.1	membrane-associated progesterone binding protein 3 [Source:NCBI gene (formerly Entrezgene);Acc:824050]	2.17328e+08	2.9533e+08	2.44901e+08	2.87871e+08		2.61357e+08	Plasma membrane
AT4G35460.1	NADPH-dependent thioredoxin reductase B [Source:NCBI gene (formerly Entrezgene);Acc:829698]	1.95566e+08	2.76508e+08	2.75143e+08	2.97418e+08		2.61159e+08	Chloroplast
AT4G34920.1	PLC-like phosphodiesterases superfamily protein [Source:NCBI gene (formerly Entrezgene);Acc:829644]	2.3239e+08	3.14936e+08	2.60553e+08	2.35198e+08		2.60769e+08	Plasma membrane
AT4G15550.1		2.1817e+08	3.00626e+08	2.36324e+08	2.8051e+08		2.58907e+08
AT3G19980.1		2.75806e+08	2.41786e+08	2.51532e+08	2.65844e+08		2.58742e+08
AT1G54220.1	Dihydrolipoamide acetyltransferase, long form protein [Source:NCBI gene (formerly Entrezgene);Acc:841863]	2.60366e+08	2.57852e+08	2.66382e+08	2.45005e+08		2.57401e+08	Mitochondrion
AT4G29260.1	receptor homology region transmembrane domain ring H2 motif protein 1 [Source:NCBI gene (formerly Entrezgene);Acc:836748]	2.47039e+08	2.62284e+08	2.18957e+08	3.00906e+08		2.57297e+08	Extracellular/Cell wall
AT2G30490.1	cinnamate-4-hydroxylase [Source:NCBI gene (formerly Entrezgene);Acc:817599]	2.29889e+08	2.64563e+08	2.98038e+08	2.36179e+08		2.57167e+08	Extracellular/Cell wall
AT2G30060.1	Pleckstrin homology (PH) domain superfamily protein [Source:NCBI gene (formerly Entrezgene);Acc:817557]	2.49847e+08	2.25533e+08	2.69304e+08	2.81636e+08		2.5658e+08	Peroxisome
AT3G15020.1	Lactate/malate dehydrogenase family protein [Source:NCBI gene (formerly Entrezgene);Acc:820731]	2.30553e+08	3.1163e+08	2.46911e+08	2.3715e+08		2.56561e+08	APF
AT4G29010.1	Enoyl-CoA hydratase/isomerase family [Source:NCBI gene (formerly Entrezgene);Acc:829022]	2.36706e+08	2.00577e+08	3.24735e+08	2.63472e+08		2.56373e+08	Peroxisome
AT5G08380.1	AGAL1, ALPHA-GALACTOSIDASE	2.46582e+08	2.92462e+08	2.61379e+08	2.2011e+08		2.55133e+08	APF
AT4G28730.1	Glutaredoxin family protein [Source:NCBI gene (formerly Entrezgene);Acc:828994]	2.45827e+08	2.57585e+08	2.69766e+08	2.47281e+08		2.55114e+08	Chloroplast
AT5G09620.1	Octicosapeptide/Phox/Bem1p family protein [Source:NCBI gene (formerly Entrezgene);Acc:830821]	2.20174e+08	3.56588e+08	2.5926e+08	1.84047e+08		2.55017e+08	Plasma membrane
AT5G13440.1	Ubiquinol-cytochrome C reductase iron-sulfur subunit [Source:NCBI gene (formerly Entrezgene);Acc:831185]	2.00911e+08	3.41022e+08	2.52886e+08	2.24284e+08		2.54776e+08	Mitochondrion
AT4G02340.1	alpha/beta-Hydrolases superfamily protein [Source:NCBI gene (formerly Entrezgene);Acc:828063]	2.72306e+08	2.05275e+08	2.75442e+08	2.61824e+08		2.53712e+08	Peroxisome
AT3G54960.1	PDI-like 1-3 [Source:NCBI gene (formerly Entrezgene);Acc:824661]	2.64146e+08	2.44863e+08	2.29319e+08	2.75061e+08		2.53347e+08	ER
AT1G53670.1	methionine sulfoxide reductase B 1 [Source:NCBI gene (formerly Entrezgene);Acc:841804]	2.45894e+08	2.82899e+08	2.14772e+08	2.69091e+08		2.53164e+08	Chloroplast
AT2G33590.1		2.56292e+08	2.47097e+08	2.73297e+08	2.35355e+08		2.5301e+08
AT2G40660.1		2.28208e+08	2.62358e+08	2.61456e+08	2.55654e+08		2.51919e+08
AT1G18640.2	3-phosphoserine phosphatase [Source:NCBI gene (formerly Entrezgene);Acc:838445]	2.61897e+08	2.76552e+08	2.2693e+08	2.39948e+08		2.51332e+08	Chloroplast
AT3G24030.1		3.06108e+08	2.64718e+08	2.08032e+08	2.2528e+08		2.51035e+08
AT2G14750.1	APS kinase [Source:NCBI gene (formerly Entrezgene);Acc:815963]	2.66795e+08	2.37858e+08	2.40344e+08	2.57265e+08		2.50565e+08	Chloroplast
AT2G25970.1		2.26356e+08	3.71878e+08	2.64334e+08	1.38942e+08		2.50377e+08
AT4G32915.1	glutamyl-tRNA(Gln) amidotransferase subunit C [Source:NCBI gene (formerly Entrezgene);Acc:829428]	2.39071e+08	2.60093e+08	2.55895e+08	2.46402e+08		2.50365e+08	Chloroplast
AT1G11360.3	cysteine-rich RLK (RECEPTOR-like protein kinase) 23 [Source:NCBI gene (formerly Entrezgene);Acc:828430]	2.34363e+08	2.873e+08	2.51994e+08	2.27141e+08		2.502e+08	Extracellular/Cell wall
AT5G47770.1	farnesyl diphosphate synthase 1 [Source:NCBI gene (formerly Entrezgene);Acc:834828]	2.60848e+08	2.6103e+08	2.4588e+08	2.32631e+08		2.50097e+08	Mitochondrion
AT4G01050.2	thylakoid rhodanese-like protein [Source:NCBI gene (formerly Entrezgene);Acc:827921]	2.09134e+08	2.27543e+08	3.04397e+08	2.58825e+08		2.49974e+08	Chloroplast
AT2G36870.1		2.81572e+08	2.17788e+08	2.55388e+08	2.41746e+08		2.49124e+08	Extracellular/Cell wall
AT5G16760.1		2.5364e+08	2.53963e+08	2.15019e+08	2.69753e+08		2.48093e+08
AT1G78060.1	Glycosyl hydrolase family protein [Source:NCBI gene (formerly Entrezgene);Acc:844141]	2.76067e+08	2.13892e+08	2.45687e+08	2.55602e+08		2.47812e+08	APF
AT3G22630.1	20S proteasome beta subunit D1 [Source:NCBI gene (formerly Entrezgene);Acc:821834]	2.70266e+08	2.10859e+08	2.41304e+08	2.65374e+08		2.46951e+08	Proteasome
AT2G21130.1	Cyclophilin-like peptidyl-prolyl cis-trans isomerase family protein [Source:NCBI gene (formerly Entrezgene);Acc:816648]	2.52741e+08	2.11949e+08	2.29471e+08	2.92211e+08		2.46593e+08	Mitochondrion
AT4G13670.1	plastid transcriptionally active 5 [Source:NCBI gene (formerly Entrezgene);Acc:827001]	2.44011e+08	2.37349e+08	2.67732e+08	2.372e+08		2.46573e+08	Chloroplast
AT2G45300.4	RNA 3'-terminal phosphate cyclase/enolpyruvate transferase, alpha/beta [Source:NCBI gene (formerly Entrezgene);Acc:819138]	2.20126e+08	2.99153e+08	2.23852e+08	2.41001e+08		2.46033e+08	Chloroplast
AT2G39990.1		2.58895e+08	2.29842e+08	2.71478e+08	2.21196e+08		2.45353e+08
AT2G38740.1	Haloacid dehalogenase-like hydrolase (HAD) superfamily protein [Source:NCBI gene (formerly Entrezgene);Acc:818456]	2.35918e+08	2.46743e+08	2.40633e+08	2.56334e+08		2.44907e+08	Plasma membrane
AT3G18890.1	NAD(P)-binding Rossmann-fold superfamily protein [Source:NCBI gene (formerly Entrezgene);Acc:821422]	2.121e+08	2.39328e+08	3.29965e+08	1.96682e+08		2.44518e+08	Chloroplast
AT5G35530.1	Ribosomal protein S3 family protein [Source:NCBI gene (formerly Entrezgene);Acc:833518]	2.12658e+08	3.16751e+08	2.09286e+08	2.37079e+08		2.43944e+08	Ribosome
AT3G16240.1	delta tonoplast integral protein [Source:NCBI gene (formerly Entrezgene);Acc:820870]	2.56347e+08	1.97714e+08	2.94004e+08	2.24418e+08		2.43121e+08	Chloroplast
AT4G17870.1	Polyketide cyclase/dehydrase and lipid transport superfamily protein [Source:NCBI gene (formerly Entrezgene);Acc:827510]	2.75329e+08	2.57573e+08	1.9698e+08	2.4056e+08		2.4261e+08	Plasma membrane
AT3G26720.1		1.99693e+08	3.2083e+08	2.83727e+08	1.65043e+08		2.42323e+08	Extracellular/Cell wall
AT3G19820.1	cell elongation protein / DWARF1 / DIMINUTO (DIM) [Source:NCBI gene (formerly Entrezgene);Acc:821519]	2.45531e+08	2.0882e+08	3.46778e+08	1.66742e+08		2.41968e+08	ER
AT2G32090.1	Lactoylglutathione lyase / glyoxalase I family protein [Source:NCBI gene (formerly Entrezgene);Acc:817769]	2.39252e+08	2.72537e+08	2.48177e+08	2.05844e+08		2.41453e+08	ER
AT4G05420.1		2.31487e+08	2.16592e+08	2.98421e+08	2.18961e+08		2.41365e+08
AT4G21445.1	receptor-interacting protein [Source:NCBI gene (formerly Entrezgene);Acc:825893]	2.30902e+08	2.54222e+08	2.61128e+08	2.1819e+08		2.41111e+08	Chloroplast
AT2G19830.2	SNF7 family protein [Source:NCBI gene (formerly Entrezgene);Acc:816502]	2.15234e+08	2.69886e+08	2.71908e+08	2.05667e+08		2.40674e+08	Plasma membrane
AT1G51680.1		2.63077e+08	2.33137e+08	2.25702e+08	2.40545e+08		2.40615e+08
AT3G44340.4	None	2.59176e+08	2.34289e+08	2.34998e+08	2.32808e+08		2.40318e+08	ER
AT5G02610.2	Ribosomal L29 family protein [Source:NCBI gene (formerly Entrezgene);Acc:831853]	2.74375e+08	1.11655e+08	3.54366e+08	2.20176e+08		2.40143e+08	Ribosome
AT2G37690.1	phosphoribosylaminoimidazole carboxylase, putative / AIR carboxylase [Source:NCBI gene (formerly Entrezgene);Acc:818346]	2.34627e+08	2.49898e+08	2.51299e+08	2.23535e+08		2.3984e+08	Chloroplast
AT1G20630.1		2.19056e+08	2.97638e+08	2.32993e+08	2.09622e+08		2.39827e+08
AT2G39930.1	isoamylase 1 [Source:NCBI gene (formerly Entrezgene);Acc:818580]	2.37464e+08	2.39131e+08	2.54242e+08	2.23893e+08		2.38682e+08	Chloroplast
AT3G25800.3	protein phosphatase 2A subunit A2 [Source:NCBI gene (formerly Entrezgene);Acc:822171]	2.2499e+08	2.55883e+08	2.52958e+08	2.19736e+08		2.38391e+08	Peroxisome
AT4G38510.5	ATPase, V1 complex, subunit B protein [Source:NCBI gene (formerly Entrezgene);Acc:830008]	2.44715e+08	2.24746e+08	2.53234e+08	2.30729e+08		2.38356e+08	Plasma membrane
AT1G01170.1	ozone-responsive stress-like protein (DUF1138) [Source:NCBI gene (formerly Entrezgene);Acc:839263]	2.28907e+08	2.81605e+08	2.33405e+08	2.08486e+08		2.38101e+08	Extracellular/Cell wall
AT2G38770.1		2.67078e+08	1.8847e+08	2.33695e+08	2.63118e+08		2.3809e+08
AT4G32940.1		1.55994e+08	3.39217e+08	2.73417e+08	1.83427e+08		2.38014e+08	Extracellular/Cell wall
AT3G10620.1	nudix hydrolase homolog 26 [Source:NCBI gene (formerly Entrezgene);Acc:820231]	2.15056e+08	2.71378e+08	2.43309e+08	2.21266e+08		2.37752e+08	Chloroplast
AT4G16450.1	NADH-ubiquinone oxidoreductase [Source:NCBI gene (formerly Entrezgene);Acc:827343]	2.1477e+08	2.60445e+08	2.19337e+08	2.55412e+08		2.37491e+08	Mitochondrion
AT5G19140.1	aluminum induced protein with YGL and LRDR motifs [Source:NCBI gene (formerly Entrezgene);Acc:832034]	2.09335e+08	2.63847e+08	2.57135e+08	2.19411e+08		2.37432e+08	Plasma membrane
AT3G14100.1		2.02049e+08	3.67913e+08	1.86909e+08	1.91911e+08		2.37196e+08
AT4G30620.1	Putative BCR, YbaB family COG0718 [Source:NCBI gene (formerly Entrezgene);Acc:829185]	2.40723e+08	2.26938e+08	2.39161e+08	2.41332e+08		2.37038e+08	Chloroplast
AT1G21670.1	GDSL-like Lipase/Acylhydrolase superfamily protein [Source:NCBI gene (formerly Entrezgene);Acc:839843]	2.1192e+08	2.76717e+08	2.40394e+08	2.18925e+08		2.36989e+08	Extracellular/Cell wall
AT3G52840.2	BETA-GALACTOSIDASE 2, BGAL2	2.67364e+08	1.2862e+08	2.71315e+08	2.80119e+08		2.36855e+08	APF
AT4G15940.1		2.30172e+08	2.63511e+08	2.19501e+08	2.32595e+08		2.36445e+08
AT5G20500.1	Glutaredoxin family protein [Source:NCBI gene (formerly Entrezgene);Acc:832172]	2.07276e+08	2.84085e+08	2.35651e+08	2.18012e+08		2.36256e+08	ER
AT3G09810.1	isocitrate dehydrogenase VI [Source:NCBI gene (formerly Entrezgene);Acc:820139]	2.76473e+08	2.94704e+08	1.75758e+08	1.96938e+08		2.35968e+08	Mitochondrion
AT2G17320.1		2.20945e+08	2.28266e+08	2.20467e+08	2.68156e+08		2.34458e+08
AT2G30170.1	Protein phosphatase 2C family protein [Source:NCBI gene (formerly Entrezgene);Acc:817569]	2.35711e+08	2.62157e+08	2.46143e+08	1.9003e+08		2.3351e+08	Chloroplast
AT5G44020.1		2.0995e+08	2.51372e+08	2.70432e+08	2.01841e+08		2.33399e+08	Extracellular/Cell wall
AT3G14390.1	Pyridoxal-dependent decarboxylase family protein [Source:NCBI gene (formerly Entrezgene);Acc:820660]	2.61359e+08	1.99835e+08	2.31214e+08	2.38663e+08		2.32768e+08	Chloroplast
ATMG00160.1	None	2.64065e+08	1.21258e+08	3.50176e+08	1.91253e+08		2.31688e+08	Mitochondrion
AT1G58270.1		2.09701e+08	2.53115e+08	2.58472e+08	2.00521e+08		2.30452e+08
AT4G39210.2	Glucose-1-phosphate adenylyltransferase family protein [Source:NCBI gene (formerly Entrezgene);Acc:830076]	1.93746e+08	2.57165e+08	2.60276e+08	2.10374e+08		2.3039e+08	Chloroplast
AT3G28270.1	transmembrane protein, putative (DUF677) [Source:NCBI gene (formerly Entrezgene);Acc:822453]	2.99064e+08	1.49596e+08	2.46036e+08	2.25355e+08		2.30013e+08	Plasma membrane
AT5G65750.1	2-oxoglutarate dehydrogenase, E1 component [Source:NCBI gene (formerly Entrezgene);Acc:836704]	2.16506e+08	2.23326e+08	2.28054e+08	2.50418e+08		2.29576e+08	Mitochondrion
AT1G30630.1		2.26307e+08	2.12135e+08	2.17833e+08	2.61096e+08		2.29343e+08
AT2G36230.1	Aldolase-type TIM barrel family protein [Source:NCBI gene (formerly Entrezgene);Acc:818195]	2.39689e+08	2.03685e+08	2.47883e+08	2.26066e+08		2.29331e+08	Chloroplast
AT2G17870.1	cold shock domain protein 3 [Source:NCBI gene (formerly Entrezgene);Acc:816297]	1.86318e+08	2.76217e+08	2.52629e+08	2.0169e+08		2.29213e+08	Mitochondrion
AT2G36580.1	Pyruvate kinase family protein [Source:NCBI gene (formerly Entrezgene);Acc:818231]	2.74592e+08	1.65871e+08	2.18513e+08	2.57145e+08		2.2903e+08	ER
AT4G17470.1		1.71202e+08	2.29774e+08	2.37427e+08	2.76986e+08		2.28847e+08
AT1G51760.1	peptidase M20/M25/M40 family protein [Source:NCBI gene (formerly Entrezgene);Acc:841602]	2.19991e+08	2.54603e+08	2.35772e+08	2.02094e+08		2.28115e+08	ER
AT5G03430.1		2.39329e+08	2.3753e+08	2.31983e+08	2.0193e+08		2.27693e+08
AT1G09210.1	calreticulin 1b [Source:NCBI gene (formerly Entrezgene);Acc:837441]	2.63979e+08	1.25082e+08	3.56463e+08	1.64178e+08		2.27426e+08	Extracellular/Cell wall
AT5G16880.1		1.87347e+08	2.74977e+08	2.83147e+08	1.60358e+08		2.26457e+08
AT3G60180.1		2.27957e+08	2.41497e+08	2.18344e+08	2.17792e+08		2.26398e+08
AT5G38830.1		2.49636e+08	1.95384e+08	1.96661e+08	2.63475e+08		2.26289e+08
AT1G31910.1	GHMP kinase family protein [Source:NCBI gene (formerly Entrezgene);Acc:840081]	2.11969e+08	3.11673e+08	2.3906e+08	1.37591e+08		2.25073e+08	Peroxisome
AT1G72880.1		2.15989e+08	2.95531e+08	2.04882e+08	1.82057e+08		2.24615e+08
AT1G12310.1	Calcium-binding EF-hand family protein [Source:NCBI gene (formerly Entrezgene);Acc:837785]	2.10842e+08	2.37423e+08	2.22189e+08	2.2741e+08		2.24466e+08	Extracellular/Cell wall
AT5G66550.2	Maf-like protein [Source:NCBI gene (formerly Entrezgene);Acc:836787]	1.77557e+08	2.69391e+08	2.06002e+08	2.40951e+08		2.23475e+08	Chloroplast
AT1G30690.1	Sec14p-like phosphatidylinositol transfer family protein [Source:NCBI gene (formerly Entrezgene);Acc:839949]	2.00689e+08	2.37614e+08	2.61415e+08	1.93402e+08		2.2328e+08	Plasma membrane
AT1G13950.1	Sec23/Sec24 protein transport family protein [Source:NCBI gene (formerly Entrezgene);Acc:837054]	1.61974e+08	3.05785e+08	2.14528e+08	2.0344e+08		2.21432e+08	Extracellular/Cell wall
AT5G64250.2		2.01503e+08	2.5393e+08	2.23774e+08	2.0649e+08		2.21425e+08
AT1G70570	anthranilate phosphoribosyltransferase [Source:NCBI gene (formerly Entrezgene);Acc:843394]	1.97878e+08	2.31275e+08	2.45638e+08	2.10659e+08		2.21363e+08	Chloroplast
AT4G01897.1		1.40278e+08	2.53947e+08	2.29063e+08	2.60891e+08		2.21044e+08
AT1G77670.1	Pyridoxal phosphate (PLP)-dependent transferases superfamily protein [Source:NCBI gene (formerly Entrezgene);Acc:844103]	2.5789e+08	2.43507e+08	1.62911e+08	2.18133e+08		2.2061e+08	Chloroplast
AT1G70830.1	MLP-like protein 28 [Source:NCBI gene (formerly Entrezgene);Acc:843420]	2.1206e+08	1.59692e+08	2.82414e+08	2.27503e+08		2.20417e+08	Mitochondrion
AT3G56090.1	ferritin 3 [Source:NCBI gene (formerly Entrezgene);Acc:824775]	2.64548e+08	2.2217e+08	2.338e+08	1.6107e+08		2.20397e+08	Chloroplast
AT1G26160.1	Metal-dependent phosphohydrolase [Source:NCBI gene (formerly Entrezgene);Acc:839157]	2.13374e+08	2.37378e+08	2.18267e+08	2.11747e+08		2.20191e+08	Chloroplast
AT3G05590.1	ribosomal protein L18 [Source:NCBI gene (formerly Entrezgene);Acc:819725]	2.27717e+08	1.53886e+08	3.16632e+08	1.81139e+08		2.19843e+08	Ribosome
AT4G16390.1	pentatricopeptide (PPR) repeat-containing protein [Source:NCBI gene (formerly Entrezgene);Acc:827333]	2.03836e+08	2.0606e+08	1.62711e+08	3.03172e+08		2.18945e+08	Chloroplast
AT3G06510.2	Glycosyl hydrolase superfamily protein [Source:NCBI gene (formerly Entrezgene);Acc:819829]	2.35543e+08	1.29654e+08	3.29231e+08	1.78361e+08		2.18197e+08	Chloroplast
AT4G31140.1	O-Glycosyl hydrolases family 17 protein [Source:NCBI gene (formerly Entrezgene);Acc:829242]	1.9287e+08	2.31175e+08	2.43456e+08	2.03766e+08		2.17817e+08	Plasma membrane
AT1G47200.1		2.3239e+08	1.91845e+08	2.4367e+08	2.0283e+08		2.17684e+08
AT1G54580.1	acyl carrier protein 2 [Source:NCBI gene (formerly Entrezgene);Acc:841900]	2.19119e+08	1.94136e+08	2.43688e+08	2.10554e+08		2.16874e+08	Chloroplast
AT1G31860.1	histidine biosynthesis bifunctional protein (HISIE) [Source:NCBI gene (formerly Entrezgene);Acc:840076]	2.28699e+08	2.03899e+08	2.32512e+08	1.95316e+08		2.15106e+08	Chloroplast
AT2G31240.1		3.80813e+08	3.50637e+07	2.74966e+07	4.14112e+08		2.14371e+08
AT5G47700.2	60S acidic ribosomal protein family [Source:NCBI gene (formerly Entrezgene);Acc:834821]	2.20504e+08	1.40913e+08	1.66046e+08	3.29933e+08		2.14349e+08	Ribosome
AT2G35780.1	serine carboxypeptidase-like 26 [Source:NCBI gene (formerly Entrezgene);Acc:818150]	1.8456e+08	2.73346e+08	2.36675e+08	1.60228e+08		2.13702e+08	Extracellular/Cell wall
AT4G25450.1	non-intrinsic ABC protein 8 [Source:NCBI gene (formerly Entrezgene);Acc:828650]	2.75137e+08	1.33408e+08	1.69028e+08	2.76469e+08		2.13511e+08	Chloroplast
AT5G61790.1	calnexin 1 [Source:NCBI gene (formerly Entrezgene);Acc:836301]	2.38127e+08	1.28775e+08	3.23557e+08	1.63451e+08		2.13478e+08	Chloroplast
AT5G52190.1		2.03737e+08	2.63783e+08	1.86517e+08	1.97869e+08		2.12977e+08
AT5G10470.2	kinesin like protein for actin based chloroplast movement 1 [Source:NCBI gene (formerly Entrezgene);Acc:830911]	2.39249e+08	1.47956e+08	2.3453e+08	2.29738e+08		2.12868e+08	Chloroplast
AT5G57170.1	Tautomerase/MIF superfamily protein [Source:NCBI gene (formerly Entrezgene);Acc:835823]	2.15219e+08	2.09437e+08	2.06131e+08	2.19638e+08		2.12606e+08	Extracellular/Cell wall
AT1G60990.3	Glycine cleavage T-protein family [Source:NCBI gene (formerly Entrezgene);Acc:842391]	2.10176e+08	2.15192e+08	2.16598e+08	2.07807e+08		2.12443e+08	Chloroplast
AT1G08420.1	BRI1 suppressor 1 (BSU1)-like 2 [Source:NCBI gene (formerly Entrezgene);Acc:837362]	2.19504e+08	1.95097e+08	2.22567e+08	2.12406e+08		2.12394e+08	Extracellular/Cell wall
AT2G40765.1	transmembrane protein [Source:NCBI gene (formerly Entrezgene);Acc:818673]	1.90378e+08	2.32288e+08	2.14057e+08	2.1016e+08		2.11721e+08	Mitochondrion
AT4G35310.2	calmodulin-domain protein kinase 5 [Source:NCBI gene (formerly Entrezgene);Acc:829685]	2.01925e+08	2.19056e+08	2.2878e+08	1.94832e+08		2.11148e+08	Plasma membrane
AT5G27700.1	Ribosomal protein S21e [Source:NCBI gene (formerly Entrezgene);Acc:832832]	2.01237e+08	2.16737e+08	2.03691e+08	2.22219e+08		2.10971e+08	Ribosome
AT3G19010.1		2.18403e+08	2.24657e+08	2.15318e+08	1.83413e+08		2.10448e+08
AT2G34510.1	choice-of-anchor C domain protein, putative (Protein of unknown function, DUF642) [Source:NCBI gene (formerly Entrezgene);Acc:818014]	2.13715e+08	1.91626e+08	2.15661e+08	2.20264e+08		2.10317e+08	ER
AT4G09620.1	Mitochondrial transcription termination factor family protein [Source:NCBI gene (formerly Entrezgene);Acc:826547]	1.53782e+08	2.66108e+08	2.27529e+08	1.93444e+08		2.10216e+08	Chloroplast
AT5G40390.1	Raffinose synthase family protein [Source:NCBI gene (formerly Entrezgene);Acc:834037]	1.92348e+08	1.82307e+08	2.98908e+08	1.66701e+08		2.10066e+08	Chloroplast
AT1G07700.3	Thioredoxin superfamily protein [Source:NCBI gene (formerly Entrezgene);Acc:837283]	1.7896e+08	2.47111e+08	1.9588e+08	2.17797e+08		2.09937e+08	Chloroplast
AT3G45640.1		2.27656e+08	1.63864e+08	2.17963e+08	2.25807e+08		2.08822e+08
AT2G25830.1	YebC-like protein [Source:NCBI gene (formerly Entrezgene);Acc:817125]	1.95099e+08	2.6133e+08	1.94616e+08	1.83918e+08		2.08741e+08	Chloroplast
AT1G47420.1	succinate dehydrogenase 5 [Source:NCBI gene (formerly Entrezgene);Acc:841147]	2.00695e+08	2.13144e+08	2.08851e+08	2.11634e+08		2.08581e+08	Mitochondrion
AT4G03110.1		2.80229e+08	1.25698e+08	1.79837e+08	2.44406e+08		2.07543e+08
AT5G13520.1		2.64852e+08	1.59449e+08	2.0682e+08	1.95022e+08		2.06536e+08
AT1G09490.1		1.98721e+08	2.29932e+08	2.1764e+08	1.78296e+08		2.06147e+08
AT5G58090.1	O-Glycosyl hydrolases family 17 protein [Source:NCBI gene (formerly Entrezgene);Acc:835921]	1.94005e+08	2.09227e+08	2.24429e+08	1.95935e+08		2.05899e+08	Extracellular/Cell wall
AT1G14610.1	valyl-tRNA synthetase / valine-tRNA ligase (VALRS) [Source:NCBI gene (formerly Entrezgene);Acc:838023]	2.10674e+08	1.85079e+08	2.35085e+08	1.92488e+08		2.05832e+08	Extracellular/Cell wall
AT4G22310.1	Uncharacterized protein family (UPF0041) [Source:NCBI gene (formerly Entrezgene);Acc:828326]	2.02584e+08	1.84846e+08	2.3584e+08	1.99015e+08		2.05571e+08	Mitochondrion
AT5G05270.1		1.91445e+08	2.41366e+08	2.02647e+08	1.8499e+08		2.05112e+08
AT4G00860.1	monopolar spindle protein (DUF1138) [Source:NCBI gene (formerly Entrezgene);Acc:826213]	1.81213e+08	2.37023e+08	2.07822e+08	1.94084e+08		2.05035e+08	Peroxisome
AT4G05160.1	AMP-dependent synthetase and ligase family protein [Source:NCBI gene (formerly Entrezgene);Acc:825864]	2.2055e+08	1.80565e+08	1.82676e+08	2.35128e+08		2.0473e+08	Peroxisome
AT1G55450.2		1.76578e+08	2.61132e+08	2.22508e+08	1.57278e+08		2.04374e+08
AT4G23730.1		1.89333e+08	2.36596e+08	2.26774e+08	1.63286e+08		2.03997e+08
AT2G19570.1	cytidine deaminase 1 [Source:NCBI gene (formerly Entrezgene);Acc:816476]	1.14096e+08	3.66053e+08	2.23306e+08	1.11868e+08		2.03831e+08	Mitochondrion
AT1G15340.1		2.01378e+08	2.08656e+08	1.97803e+08	2.07393e+08		2.03807e+08
AT1G07990.1		2.26612e+08	1.5437e+08	2.34309e+08	1.98227e+08		2.0338e+08
AT5G39740.2	ribosomal protein L5 B [Source:NCBI gene (formerly Entrezgene);Acc:833970]	1.70717e+08	2.00168e+08	2.56428e+08	1.84186e+08		2.02875e+08	Ribosome
AT5G48020.1		2.34903e+08	1.02292e+08	2.13351e+08	2.60136e+08		2.02671e+08
AT2G22450.1	riboflavin biosynthesis protein [Source:NCBI gene (formerly Entrezgene);Acc:816777]	2.13101e+08	2.03433e+08	1.83741e+08	2.09102e+08		2.02344e+08	Chloroplast
AT3G48750.1		1.82469e+08	2.53746e+08	1.89099e+08	1.8233e+08		2.01911e+08
AT4G27560.1		1.88958e+08	2.10029e+08	2.1955e+08	1.88938e+08		2.01869e+08
AT1G44790.1		1.93987e+08	2.25025e+08	1.81836e+08	2.05143e+08		2.01498e+08
AT5G41210.1	glutathione S-transferase THETA 1 [Source:NCBI gene (formerly Entrezgene);Acc:834123]	2.62408e+08	1.22978e+08	1.50659e+08	2.66267e+08		2.00578e+08	Peroxisome
AT3G11910.3		2.11782e+08	2.0502e+08	1.91247e+08	1.9143e+08		1.9987e+08
AT1G32900.1	UDP-Glycosyltransferase superfamily protein [Source:NCBI gene (formerly Entrezgene);Acc:840184]	2.07864e+08	1.70943e+08	2.28532e+08	1.91554e+08		1.99723e+08	Chloroplast
AT3G02540.1		1.87707e+08	2.2234e+08	2.16155e+08	1.7234e+08		1.99636e+08
AT2G31750.2	UDP-glucosyl transferase 74D1 [Source:NCBI gene (formerly Entrezgene);Acc:817732]	1.9533e+08	2.04157e+08	2.19237e+08	1.79475e+08		1.9955e+08	Peroxisome
AT1G74230.1	glycine-rich RNA-binding protein 5 [Source:NCBI gene (formerly Entrezgene);Acc:843763]	1.85341e+08	2.01835e+08	1.59006e+08	2.48177e+08		1.9859e+08	Mitochondrion
AT1G64740.1	alpha-1 tubulin [Source:NCBI gene (formerly Entrezgene);Acc:842782]	2.04058e+08	2.03346e+08	2.2323e+08	1.62745e+08		1.98345e+08	Plasma membrane
AT5G54750.1	Transport protein particle (TRAPP) component [Source:NCBI gene (formerly Entrezgene);Acc:835565]	3.01318e+08	9.2199e+07	1.91439e+08	2.07314e+08		1.98068e+08	ER
AT4G24800.2		2.16688e+08	1.95592e+08	1.92463e+08	1.85249e+08		1.97498e+08
AT5G52960.1	tRNA dimethylallyltransferase [Source:NCBI gene (formerly Entrezgene);Acc:835373]	1.87679e+08	2.14286e+08	2.01207e+08	1.86627e+08		1.9745e+08	Chloroplast
AT5G59420.1		2.0293e+08	1.85933e+08	2.16423e+08	1.81327e+08		1.96653e+08
AT3G54360.2		1.84033e+08	2.16389e+08	2.05332e+08	1.80195e+08		1.96487e+08
AT1G63610.2	None	1.95842e+08	2.10686e+08	2.08068e+08	1.68724e+08		1.9583e+08	Chloroplast
AT4G14160.1	Sec23/Sec24 protein transport family protein [Source:NCBI gene (formerly Entrezgene);Acc:827055]	1.99998e+08	2.08671e+08	1.69314e+08	2.03529e+08		1.95378e+08	ER
AT5G19460.1	nudix hydrolase homolog 20 [Source:NCBI gene (formerly Entrezgene);Acc:832066]	2.15707e+08	1.50838e+08	1.85097e+08	2.28883e+08		1.95131e+08	Chloroplast
AT5G65760.1		1.68313e+08	2.428e+08	2.14149e+08	1.54145e+08		1.94852e+08
AT1G66680.1	S-adenosyl-L-methionine-dependent methyltransferases superfamily protein [Source:NCBI gene (formerly Entrezgene);Acc:842986]	2.69538e+08	6.31716e+06	2.40921e+08	2.6109e+08		1.94467e+08	Mitochondrion
AT4G14890.1	2Fe-2S ferredoxin-like superfamily protein [Source:NCBI gene (formerly Entrezgene);Acc:827146]	1.81544e+08	2.26808e+08	1.84761e+08	1.82121e+08		1.93808e+08	Chloroplast
AT5G59300.1		1.91297e+08	1.90382e+08	1.98676e+08	1.94578e+08		1.93733e+08
AT5G19150.1	pfkB-like carbohydrate kinase family protein [Source:NCBI gene (formerly Entrezgene);Acc:832035]	2.11016e+08	1.99987e+08	1.65035e+08	1.98337e+08		1.93594e+08	Chloroplast
AT3G01090.2		1.96184e+08	2.02731e+08	1.99018e+08	1.76423e+08		1.93589e+08
AT1G08520.1	ALBINA 1 [Source:NCBI gene (formerly Entrezgene);Acc:837374]	2.02754e+08	1.17305e+08	2.07958e+08	2.46291e+08		1.93577e+08	Extracellular/Cell wall
AT2G02740.1	ssDNA-binding transcriptional regulator [Source:NCBI gene (formerly Entrezgene);Acc:814803]	2.14001e+08	2.01375e+08	1.92379e+08	1.66324e+08		1.9352e+08	Chloroplast
AT2G05840.1	20S proteasome subunit PAA2 [Source:NCBI gene (formerly Entrezgene);Acc:815135]	1.85678e+08	1.99143e+08	2.26777e+08	1.6165e+08		1.93312e+08	Proteasome
AT2G23820.2		1.79906e+08	2.31159e+08	1.95227e+08	1.64702e+08		1.92749e+08
AT2G02050.1	NADH-ubiquinone oxidoreductase B18 subunit [Source:NCBI gene (formerly Entrezgene);Acc:814736]	1.5866e+08	1.89029e+08	2.49775e+08	1.73077e+08		1.92635e+08	Mitochondrion
AT3G27050.1		2.25289e+08	1.44694e+08	1.36651e+08	2.63443e+08		1.92519e+08
AT3G50270.1		1.91117e+08	1.93531e+08	1.93764e+08	1.91467e+08		1.9247e+08
AT4G39730.1	Lipase/lipooxygenase, PLAT/LH2 family protein [Source:NCBI gene (formerly Entrezgene);Acc:830128]	1.86892e+08	2.14851e+08	1.78754e+08	1.87978e+08		1.92119e+08	Extracellular/Cell wall
AT1G18450.1		2.85445e+08	6.20419e+07	5.65588e+07	3.61411e+08		1.91364e+08
AT2G29360.1		1.37469e+08	1.88688e+08	2.07972e+08	2.29761e+08		1.90972e+08
AT4G22570.1		1.69175e+08	1.94363e+08	1.86555e+08	2.13469e+08		1.9089e+08
AT1G31340.1	related to ubiquitin 1 [Source:NCBI gene (formerly Entrezgene);Acc:840023]	1.82737e+08	2.06174e+08	1.76187e+08	1.98306e+08		1.90851e+08	Plasma membrane
AT4G31180.2	Class II aminoacyl-tRNA and biotin synthetases superfamily protein [Source:NCBI gene (formerly Entrezgene);Acc:829246]	2.29557e+08	1.36116e+08	1.75521e+08	2.22009e+08		1.90801e+08	ER
AT5G21060.2		2.27099e+08	1.39852e+08	2.04441e+08	1.90119e+08		1.90378e+08
AT3G49240.1	Pentatricopeptide repeat (PPR) superfamily protein [Source:NCBI gene (formerly Entrezgene);Acc:824085]	1.74285e+08	2.23226e+08	1.82361e+08	1.79722e+08		1.89898e+08	Chloroplast
AT5G25757.1		1.85125e+08	2.10638e+08	1.86875e+08	1.76917e+08		1.89889e+08
AT2G36250	Tubulin/FtsZ family protein [Source:NCBI gene (formerly Entrezgene);Acc:818197]	1.72216e+08	2.1026e+08	2.01337e+08	1.7509e+08		1.89726e+08	Chloroplast
AT5G58140.7	phototropin 2 [Source:NCBI gene (formerly Entrezgene);Acc:835926]	1.78326e+08	1.8419e+08	2.34387e+08	1.59578e+08		1.8912e+08	Plasma membrane
AT3G43540.1	initiation factor 4F subunit (DUF1350) [Source:NCBI gene (formerly Entrezgene);Acc:823446]	1.88242e+08	1.72973e+08	2.3324e+08	1.61128e+08		1.88895e+08	Extracellular/Cell wall
AT2G25910.1		2.2624e+08	1.18783e+08	1.80535e+08	2.29892e+08		1.88862e+08
AT2G34740.1		1.7503e+08	1.88716e+08	1.95618e+08	1.95351e+08		1.88679e+08
AT5G11770.1	NADH-ubiquinone oxidoreductase 20 kDa subunit [Source:NCBI gene (formerly Entrezgene);Acc:831049]	1.67778e+08	2.5473e+08	2.08058e+08	1.19993e+08		1.8764e+08	Mitochondrion
AT3G58990.1	isopropylmalate isomerase 1 [Source:NCBI gene (formerly Entrezgene);Acc:825068]	1.85756e+08	2.37916e+08	1.76314e+08	1.49086e+08		1.87268e+08	Chloroplast
AT3G53430.1	Ribosomal protein L11 family protein [Source:NCBI gene (formerly Entrezgene);Acc:824511]	1.88374e+08	1.74752e+08	1.8124e+08	2.04487e+08		1.87213e+08	Ribosome
AT4G16660.2	heat shock protein 70 (Hsp 70) family protein [Source:NCBI gene (formerly Entrezgene);Acc:827367]	2.03685e+08	1.91383e+08	1.95102e+08	1.57422e+08		1.86898e+08	ER
AT5G45620.1	Proteasome component (PCI) domain protein [Source:NCBI gene (formerly Entrezgene);Acc:834602]	1.99345e+08	1.39176e+08	2.48202e+08	1.60097e+08		1.86705e+08	Proteasome
AT1G32160.1	beta-casein (DUF760) [Source:NCBI gene (formerly Entrezgene);Acc:840108]	1.8584e+08	1.74915e+08	2.03204e+08	1.81953e+08		1.86478e+08	Chloroplast
AT3G62110.2		1.7262e+08	2.00641e+08	2.06493e+08	1.64197e+08		1.85988e+08	Extracellular/Cell wall
AT5G48180.1		1.77566e+08	2.0127e+08	1.85915e+08	1.7524e+08		1.84998e+08
AT2G39010.1	plasma membrane intrinsic protein 2E [Source:NCBI gene (formerly Entrezgene);Acc:818487]	1.73179e+08	1.37077e+08	2.70418e+08	1.59074e+08		1.84937e+08	Plasma membrane
AT3G20630.1		1.62104e+08	1.91169e+08	2.01448e+08	1.83885e+08		1.84652e+08
AT5G08060.1	furry [Source:NCBI gene (formerly Entrezgene);Acc:830700]	1.84309e+08	1.74122e+08	1.99644e+08	1.80039e+08		1.84529e+08	Mitochondrion
AT5G05980.1	DHFS-FPGS homolog B [Source:NCBI gene (formerly Entrezgene);Acc:830484]	2.1012e+08	1.79943e+08	1.96271e+08	1.50922e+08		1.84314e+08	Chloroplast
AT1G10840.1	translation initiation factor 3 subunit H1 [Source:NCBI gene (formerly Entrezgene);Acc:837627]	1.6043e+08	1.87854e+08	2.01757e+08	1.85756e+08		1.83949e+08	Extracellular/Cell wall
AT3G46740.1	translocon at the outer envelope membrane of chloroplasts 75-III [Source:NCBI gene (formerly Entrezgene);Acc:823827]	1.70106e+08	1.7107e+08	2.31074e+08	1.63067e+08		1.83829e+08	Chloroplast
AT4G33250.1	eukaryotic translation initiation factor 3K [Source:NCBI gene (formerly Entrezgene);Acc:829461]	1.50541e+08	2.27637e+08	1.94454e+08	1.62008e+08		1.8366e+08	Plasma membrane
AT3G59400.1	protein GENOMES UNCOUPLED 4 [Source:NCBI gene (formerly Entrezgene);Acc:825109]	1.62179e+08	1.93382e+08	1.81775e+08	1.94775e+08		1.83028e+08	Chloroplast
AT4G29810.1	MAP kinase kinase 2 [Source:NCBI gene (formerly Entrezgene);Acc:829103]	1.76922e+08	2.05837e+08	1.8875e+08	1.5621e+08		1.8193e+08	Plasma membrane
AT1G71950.1	Proteinase inhibitor, propeptide [Source:NCBI gene (formerly Entrezgene);Acc:843526]	2.31033e+08	1.6393e+08	1.44229e+08	1.86428e+08		1.81405e+08	Extracellular/Cell wall
AT2G29320.1		1.90048e+08	1.4478e+08	2.09062e+08	1.79745e+08		1.80909e+08
AT1G03310.2	debranching enzyme 1 [Source:NCBI gene (formerly Entrezgene);Acc:839531]	1.91496e+08	1.62064e+08	1.93537e+08	1.75982e+08		1.8077e+08	Chloroplast
AT1G76020.1		1.60245e+08	1.9184e+08	1.78266e+08	1.91139e+08		1.80373e+08	Extracellular/Cell wall
AT5G56630.1		2.4886e+08	1.30893e+08	1.30801e+08	2.10739e+08		1.80323e+08
AT1G47710.2	Galactose mutarotase-like superfamily protein [Source:NCBI gene (formerly Entrezgene);Acc:836785]	2.39662e+08	1.79146e+08	8.1614e+07	2.19837e+08		1.80065e+08	APF
ATCG01020.1	None	2.26969e+08	8.63316e+07	2.62983e+08	1.4205e+08		1.79583e+08	Chloroplast
AT1G05910.1		2.27927e+08	1.58581e+08	1.31346e+08	2.00471e+08		1.79581e+08
AT2G27450.2		1.93955e+08	1.51375e+08	1.78484e+08	1.9261e+08		1.79106e+08
AT2G35500.1	shikimate kinase like 2 [Source:NCBI gene (formerly Entrezgene);Acc:818115]	1.64711e+08	2.11714e+08	1.61003e+08	1.72669e+08		1.77524e+08	Chloroplast
AT2G36060.1	MMS ZWEI homologue 3 [Source:NCBI gene (formerly Entrezgene);Acc:818179]	1.82904e+08	1.64744e+08	1.6348e+08	1.98188e+08		1.77329e+08	ER
AT3G61050.2	Calcium-dependent lipid-binding (CaLB domain) family protein [Source:NCBI gene (formerly Entrezgene);Acc:825277]	1.68534e+08	1.54112e+08	2.39232e+08	1.47269e+08		1.77286e+08	ER
AT1G75460.1	ATP-dependent protease La (LON) domain protein [Source:NCBI gene (formerly Entrezgene);Acc:843882]	1.85405e+08	1.73642e+08	1.85334e+08	1.6402e+08		1.771e+08	Chloroplast
AT4G35100.2	plasma membrane intrinsic protein 3 [Source:NCBI gene (formerly Entrezgene);Acc:829662]	1.70356e+08	1.0645e+08	2.31685e+08	1.99457e+08		1.76987e+08	Plasma membrane
AT4G23710.1		1.76558e+08	1.65515e+08	1.9312e+08	1.71387e+08		1.76645e+08
AT1G52040.1		2.27035e+08	1.45332e+08	1.52148e+08	1.81858e+08		1.76593e+08
AT1G05350.1		1.84126e+08	1.61263e+08	1.91194e+08	1.67582e+08		1.76042e+08
AT4G35220.1	Cyclase family protein [Source:NCBI gene (formerly Entrezgene);Acc:829675]	1.52979e+08	2.1186e+08	1.73004e+08	1.65908e+08		1.75938e+08	ER
AT1G72160.1	Sec14p-like phosphatidylinositol transfer family protein [Source:NCBI gene (formerly Entrezgene);Acc:843547]	1.48912e+08	2.18099e+08	2.09178e+08	1.27031e+08		1.75805e+08	Plasma membrane
AT1G14000.1	Cupredoxin superfamily protein [Source:NCBI gene (formerly Entrezgene);Acc:817657]	1.64417e+08	2.07125e+08	1.79213e+08	1.51878e+08		1.75658e+08	Extracellular/Cell wall
AT3G55760.1	None	1.32338e+08	2.30518e+08	1.78796e+08	1.6069e+08		1.75585e+08	Chloroplast
AT1G07040.1	plant/protein [Source:NCBI gene (formerly Entrezgene);Acc:837215]	1.74535e+08	1.83974e+08	1.97021e+08	1.4513e+08		1.75165e+08	Chloroplast
AT5G19680.1		1.91424e+08	1.72372e+08	1.97784e+08	1.33745e+08		1.73831e+08
AT4G16190.1		1.60724e+08	2.28611e+08	1.60043e+08	1.45858e+08		1.73809e+08	Extracellular/Cell wall
AT2G38860.2		1.86497e+08	1.57987e+08	1.74884e+08	1.75117e+08		1.73621e+08
AT1G54270	eif4a-2 [Source:NCBI gene (formerly Entrezgene);Acc:841868]	1.57188e+08	2.03512e+08	1.67308e+08	1.6606e+08		1.73517e+08	Plasma membrane
AT1G79750.1	NADP-malic enzyme 4 [Source:NCBI gene (formerly Entrezgene);Acc:844314]	1.54737e+08	1.79501e+08	1.71863e+08	1.8678e+08		1.7322e+08	Chloroplast
AT5G19855.1	Chaperonin-like RbcX protein [Source:NCBI gene (formerly Entrezgene);Acc:832106]	1.73312e+08	1.77061e+08	1.61875e+08	1.79498e+08		1.72937e+08	Chloroplast
AT2G26230.1	uricase / urate oxidase / nodulin 35 [Source:NCBI gene (formerly Entrezgene);Acc:817163]	1.64101e+08	1.89998e+08	1.66147e+08	1.68278e+08		1.72131e+08	Peroxisome
AT4G23050.2		1.9929e+08	1.56585e+08	1.31346e+08	2.00471e+08		1.71923e+08
AT5G45950.1	Bifunctional inhibitor/lipid-transfer protein/seed storage 2S albumin superfamily protein [Source:NCBI gene (formerly Entrezgene);Acc:831705]	2.11289e+08	1.28349e+08	1.34978e+08	2.12336e+08		1.71738e+08	Extracellular/Cell wall
AT3G13300.1		2.02965e+08	1.25925e+08	1.39889e+08	2.18166e+08		1.71736e+08
AT2G17130.1	isocitrate dehydrogenase subunit 2 [Source:NCBI gene (formerly Entrezgene);Acc:816218]	1.82588e+08	1.27972e+08	1.73894e+08	1.98834e+08		1.70822e+08	Mitochondrion
AT1G03860.1	prohibitin 2 [Source:NCBI gene (formerly Entrezgene);Acc:839228]	1.60793e+08	1.56162e+08	1.89139e+08	1.76174e+08		1.70567e+08	Extracellular/Cell wall
AT3G57240.1	beta-1,3-glucanase 3 [Source:NCBI gene (formerly Entrezgene);Acc:824891]	1.68109e+08	1.89058e+08	1.60658e+08	1.64088e+08		1.70478e+08	Extracellular/Cell wall
AT5G26710.1		1.4354e+08	1.93399e+08	1.90454e+08	1.53912e+08		1.70326e+08
AT5G16440.1	isopentenyl diphosphate isomerase 1 [Source:NCBI gene (formerly Entrezgene);Acc:831505]	2.1673e+08	1.54077e+08	1.41415e+08	1.6864e+08		1.70215e+08	Chloroplast
AT1G63460.1		1.79393e+08	1.56331e+08	1.77064e+08	1.67632e+08		1.70105e+08
AT4G30270.1	xyloglucan endotransglucosylase/hydrolase 24 [Source:NCBI gene (formerly Entrezgene);Acc:829150]	2.03187e+08	1.40877e+08	1.38201e+08	1.96999e+08		1.69816e+08	Extracellular/Cell wall
AT1G29250.1		1.24514e+08	2.27295e+08	2.17352e+08	1.06167e+08		1.68832e+08
AT3G47930.1	L-galactono-1,4-lactone dehydrogenase [Source:NCBI gene (formerly Entrezgene);Acc:823948]	1.83568e+08	1.48032e+08	1.82555e+08	1.58861e+08		1.68254e+08	Mitochondrion
AT2G40060.1	Clathrin light chain protein [Source:NCBI gene (formerly Entrezgene);Acc:818594]	1.43743e+08	2.0997e+08	1.59871e+08	1.56029e+08		1.67404e+08	Chloroplast
AT5G19940.1	Plastid-lipid associated protein PAP / fibrillin family protein [Source:NCBI gene (formerly Entrezgene);Acc:832116]	1.60211e+08	1.61292e+08	1.80204e+08	1.6665e+08		1.67089e+08	Chloroplast
AT1G14030.1	Rubisco methyltransferase family protein [Source:NCBI gene (formerly Entrezgene);Acc:837964]	1.78036e+08	1.52533e+08	1.6758e+08	1.68968e+08		1.66779e+08	Chloroplast
AT2G34590.1	Transketolase family protein [Source:NCBI gene (formerly Entrezgene);Acc:818024]	1.69836e+08	1.79609e+08	1.66817e+08	1.50568e+08		1.66707e+08	Chloroplast
AT5G17020.1		1.82757e+08	1.43508e+08	1.87636e+08	1.51299e+08		1.663e+08
AT3G13330.1	proteasome activating protein 200 [Source:NCBI gene (formerly Entrezgene);Acc:820533]	1.80338e+08	1.45685e+08	2.05099e+08	1.3359e+08		1.66178e+08	Proteasome
AT5G48480.1		1.48756e+08	1.92392e+08	1.64471e+08	1.56292e+08		1.65478e+08
AT4G32470.1	Cytochrome bd ubiquinol oxidase, 14kDa subunit [Source:NCBI gene (formerly Entrezgene);Acc:829382]	1.80462e+08	1.94614e+08	1.07412e+08	1.75466e+08		1.64488e+08	Mitochondrion
AT2G33380.1	Caleosin-related family protein [Source:NCBI gene (formerly Entrezgene);Acc:817901]	1.75039e+08	1.39417e+08	1.97725e+08	1.43309e+08		1.63873e+08	Chloroplast
AT3G09150.2	phytochromobilin:ferredoxin oxidoreductase, chloroplast / phytochromobilin synthase (HY2) [Source:NCBI gene (formerly Entrezgene);Acc:820069]	1.45024e+08	2.20745e+08	1.99871e+08	8.87075e+07		1.63587e+08	Chloroplast
AT5G67150.1		1.75349e+08	1.63703e+08	1.32018e+08	1.82379e+08		1.63362e+08
AT3G42170.1		1.70015e+08	1.50416e+08	1.63888e+08	1.69009e+08		1.63332e+08
AT2G44490.1	Glycosyl hydrolase superfamily protein [Source:NCBI gene (formerly Entrezgene);Acc:819056]	1.48637e+08	2.07501e+08	1.47904e+08	1.4908e+08		1.63281e+08	Chloroplast
AT3G47860.1	chloroplastic lipocalin [Source:NCBI gene (formerly Entrezgene);Acc:823942]	1.78214e+08	1.27758e+08	1.83435e+08	1.62233e+08		1.6291e+08	Extracellular/Cell wall
AT2G47970.1	Nuclear pore localization protein NPL4A	1.61138e+08	1.50758e+08	1.52904e+08	1.86142e+08		1.62735e+08	Proteasome
AT3G25545.1		1.5759e+08	1.67104e+08	1.70792e+08	1.55288e+08		1.62694e+08
AT2G24580.1		1.65657e+08	1.55924e+08	1.59034e+08	1.69228e+08		1.62461e+08
AT3G44110.1	DNAJ homologue 3 [Source:NCBI gene (formerly Entrezgene);Acc:823531]	1.0057e+08	2.20218e+08	2.30558e+08	9.84542e+07		1.6245e+08	Plasma membrane
AT5G64300.1	GTP cyclohydrolase II [Source:NCBI gene (formerly Entrezgene);Acc:836551]	1.93543e+08	1.41254e+08	1.51573e+08	1.60483e+08		1.61713e+08	Chloroplast
AT1G15130.1		1.53068e+08	1.69076e+08	1.6878e+08	1.5489e+08		1.61454e+08
AT2G26340.1	None	1.84089e+08	1.8015e+08	1.45672e+08	1.34958e+08		1.61217e+08	Chloroplast
AT2G43100.1	isopropylmalate isomerase 2 [Source:NCBI gene (formerly Entrezgene);Acc:818912]	1.47893e+08	1.39453e+08	1.61639e+08	1.9315e+08		1.60534e+08	Chloroplast
AT3G45930.1	Histone superfamily protein [Source:NCBI gene (formerly Entrezgene);Acc:823736]	1.82461e+08	1.09546e+08	2.15605e+08	1.32859e+08		1.60118e+08	Nucleosome
AT5G64290.1	dicarboxylate transport 2.1 [Source:NCBI gene (formerly Entrezgene);Acc:836550]	1.59384e+08	1.70844e+08	2.03437e+08	1.06585e+08		1.60063e+08	Chloroplast
AT1G16460.2	rhodanese homologue 2 [Source:NCBI gene (formerly Entrezgene);Acc:838216]	1.31629e+08	1.57726e+08	1.85514e+08	1.64961e+08		1.59958e+08	Mitochondrion
AT1G49650.1	alpha/beta-Hydrolases superfamily protein [Source:NCBI gene (formerly Entrezgene);Acc:841389]	1.71056e+08	1.38734e+08	1.67558e+08	1.62458e+08		1.59952e+08	Mitochondrion
AT4G05530.1	indole-3-butyric acid response 1 [Source:NCBI gene (formerly Entrezgene);Acc:825905]	1.86659e+08	6.49846e+07	1.80249e+08	2.05272e+08		1.59291e+08	Peroxisome
AT1G29850.3		1.91659e+08	1.12311e+08	1.49075e+08	1.83397e+08		1.5911e+08
AT1G79990.1	coatomer subunit beta-2 [Source:NCBI gene (formerly Entrezgene);Acc:844339]	1.71145e+08	1.24846e+08	1.47055e+08	1.92307e+08		1.58838e+08	Mitochondrion
AT1G21880.2	lysm domain GPI-anchored protein 1 [Source:NCBI gene (formerly Entrezgene);Acc:838790]	2.43797e+08	1.16934e+08	1.12864e+08	1.60593e+08		1.58547e+08	Extracellular/Cell wall
AT4G36945.1	PLC-like phosphodiesterases superfamily protein [Source:NCBI gene (formerly Entrezgene);Acc:5008186]	1.69595e+08	1.4016e+08	1.66956e+08	1.56377e+08		1.58272e+08	Plasma membrane
AT1G77590.1	long chain acyl-CoA synthetase 9 [Source:NCBI gene (formerly Entrezgene);Acc:844094]	1.41798e+08	1.80657e+08	1.7713e+08	1.311e+08		1.57671e+08	Chloroplast
AT2G04690.5	ENTH/ANTH/VHS superfamily protein [Source:NCBI gene (formerly Entrezgene);Acc:838056]	1.45259e+08	1.66661e+08	1.76822e+08	1.40282e+08		1.57256e+08	Extracellular/Cell wall
AT2G14720.2	vacuolar sorting receptor 4 [Source:NCBI gene (formerly Entrezgene);Acc:815960]	1.72987e+08	1.23297e+08	2.04363e+08	1.28367e+08		1.57253e+08	Mitochondrion
AT4G08900.1	arginase [Source:NCBI gene (formerly Entrezgene);Acc:826468]	1.57384e+08	1.56191e+08	1.68076e+08	1.45021e+08		1.56668e+08	Mitochondrion
AT4G14100.1		1.44611e+08	1.61933e+08	1.50881e+08	1.68691e+08		1.56529e+08
AT5G13930.1	Chalcone and stilbene synthase family protein [Source:NCBI gene (formerly Entrezgene);Acc:831241]	1.57343e+08	1.26917e+08	1.85585e+08	1.54861e+08		1.56177e+08	ER
AT4G02120.2		1.43904e+08	1.79448e+08	1.73622e+08	1.2607e+08		1.55761e+08
AT3G05420.2		1.6144e+08	1.39327e+08	1.78344e+08	1.43262e+08		1.55593e+08
AT3G28760.2		1.47187e+08	1.67598e+08	1.48052e+08	1.59092e+08		1.55482e+08
AT5G07470.1	peptidemethionine sulfoxide reductase 3 [Source:NCBI gene (formerly Entrezgene);Acc:830638]	1.35423e+08	1.89023e+08	1.52125e+08	1.38586e+08		1.53789e+08	Plasma membrane
AT1G04530.1		9.69932e+07	2.68747e+08	1.80748e+08	6.83555e+07		1.53711e+08	Extracellular/Cell wall
AT5G42970.1		1.4241e+08	1.94662e+08	1.65351e+08	1.11294e+08		1.53429e+08
AT1G29990.1		2.24686e+08	7.63152e+07	1.58295e+08	1.53933e+08		1.53307e+08
AT2G32500.2		1.56346e+08	1.24776e+08	1.76311e+08	1.54979e+08		1.53103e+08
AT3G07670.1	Rubisco methyltransferase family protein [Source:NCBI gene (formerly Entrezgene);Acc:819958]	1.9579e+08	9.10304e+07	1.3686e+08	1.87377e+08		1.52764e+08	Chloroplast
AT1G78670.1		1.2311e+08	1.88585e+08	1.92734e+08	1.04831e+08		1.52315e+08	Extracellular/Cell wall
AT1G55860.1	LOW protein: E3 ubiquitin ligase-like protein [Source:NCBI gene (formerly Entrezgene);Acc:842036]	1.96734e+08	8.3179e+07	1.81038e+08	1.45545e+08		1.51624e+08	Mitochondrion
AT4G26910.1	Dihydrolipoamide succinyltransferase [Source:NCBI gene (formerly Entrezgene);Acc:828798]	1.54086e+08	1.66708e+08	1.42413e+08	1.40544e+08		1.50938e+08	Mitochondrion
AT3G05625.1	Tetratricopeptide repeat (TPR)-like superfamily protein [Source:NCBI gene (formerly Entrezgene);Acc:819729]	1.46521e+08	1.40928e+08	1.51898e+08	1.6311e+08		1.50614e+08	Chloroplast
ATCG00150.1	None	1.38916e+08	1.78052e+08	1.61376e+08	1.23807e+08		1.50538e+08	Chloroplast
AT1G70600.1	Ribosomal protein L18e/L15 superfamily protein [Source:NCBI gene (formerly Entrezgene);Acc:843397]	1.5327e+08	9.87703e+07	2.12554e+08	1.37436e+08		1.50508e+08	Ribosome
AT5G46390.2	Peptidase S41 family protein [Source:NCBI gene (formerly Entrezgene);Acc:834682]	1.46848e+08	1.64971e+08	1.51262e+08	1.38385e+08		1.50367e+08	Extracellular/Cell wall
AT4G12910.1	serine carboxypeptidase-like 20 [Source:NCBI gene (formerly Entrezgene);Acc:826903]	1.65807e+08	1.13551e+08	1.55092e+08	1.66843e+08		1.50323e+08	Extracellular/Cell wall
AT5G16990.1	Zinc-binding dehydrogenase family protein [Source:NCBI gene (formerly Entrezgene);Acc:831562]	1.45688e+08	1.79981e+08	1.2967e+08	1.45345e+08		1.50171e+08	Plasma membrane
AT4G22220.1	SufE/NifU family protein [Source:NCBI gene (formerly Entrezgene);Acc:828316]	1.39879e+08	1.02709e+08	1.93807e+08	1.63012e+08		1.49852e+08	Mitochondrion
AT5G14800.1		1.35375e+08	1.60826e+08	1.38625e+08	1.64493e+08		1.4983e+08
AT2G41220.1	glutamate synthase 2 [Source:NCBI gene (formerly Entrezgene);Acc:818721]	1.31039e+08	1.58202e+08	1.94619e+08	1.15349e+08		1.49802e+08	Chloroplast
AT1G35580.1	cytosolic invertase 1 [Source:NCBI gene (formerly Entrezgene);Acc:840454]	1.65693e+08	1.58461e+08	1.6161e+08	1.13226e+08		1.49748e+08	Chloroplast
AT2G21270.3	Ubiquitin fusion degradation UFD1 family protein	1.52069e+08	1.47795e+08	1.39438e+08	1.58149e+08		1.49363e+08	Proteasome
AT5G64130.3		1.26073e+08	1.84053e+08	1.56204e+08	1.30482e+08		1.49203e+08
AT3G07770.1	HEAT SHOCK PROTEIN 89.1 [Source:NCBI gene (formerly Entrezgene);Acc:819968]	1.52641e+08	1.70263e+08	1.58346e+08	1.1439e+08		1.4891e+08	Chloroplast
AT3G61140.1		1.69726e+08	1.35199e+08	1.66228e+08	1.239e+08		1.48763e+08
AT1G17220.1	Translation initiation factor 2, small GTP-binding protein [Source:NCBI gene (formerly Entrezgene);Acc:838293]	1.52171e+08	1.08446e+08	1.82295e+08	1.49856e+08		1.48192e+08	Chloroplast
AT5G04230.2		1.58743e+08	1.4613e+08	1.4457e+08	1.41459e+08		1.47726e+08
AT1G20510.1	OPC-8:0 CoA ligase1 [Source:NCBI gene (formerly Entrezgene);Acc:838639]	1.4918e+08	1.15954e+08	1.56193e+08	1.67296e+08		1.47156e+08	Peroxisome
AT2G25950.1		1.32835e+08	1.56686e+08	1.54062e+08	1.44704e+08		1.47072e+08
AT3G46010.1		1.34531e+08	1.56435e+08	1.42487e+08	1.54682e+08		1.47034e+08
AT1G32080.1	membrane protein [Source:NCBI gene (formerly Entrezgene);Acc:840100]	1.34985e+08	1.02957e+08	2.58189e+08	8.99838e+07		1.46529e+08	Chloroplast
AT1G49820.1		1.10458e+08	1.68209e+08	2.02457e+08	1.04744e+08		1.46467e+08
AT1G29040.1	50S ribosomal protein L34 [Source:NCBI gene (formerly Entrezgene);Acc:839778]	1.52629e+08	1.58762e+08	1.39984e+08	1.33519e+08		1.46223e+08	Chloroplast
AT5G43600.1	ureidoglycolate amidohydrolase [Source:NCBI gene (formerly Entrezgene);Acc:834380]	1.38343e+08	1.79963e+08	1.28117e+08	1.3695e+08		1.45844e+08	ER
AT1G04750.1	vesicle-associated membrane protein 721 [Source:NCBI gene (formerly Entrezgene);Acc:839419]	1.60627e+08	1.33856e+08	1.61793e+08	1.26637e+08		1.45728e+08	Plasma membrane
AT3G06035.1	Glycoprotein membrane GPI-anchored [Source:NCBI gene (formerly Entrezgene);Acc:819776]	1.44068e+08	1.6662e+08	1.47722e+08	1.24132e+08		1.45636e+08	Plasma membrane
AT2G39780.1	ribonuclease 2 [Source:NCBI gene (formerly Entrezgene);Acc:818563]	1.38387e+08	1.54405e+08	1.51442e+08	1.36083e+08		1.4508e+08	Extracellular/Cell wall
AT3G17770.1		1.50315e+08	1.3069e+08	1.59225e+08	1.39511e+08		1.44936e+08
AT4G10120.2		1.54177e+08	1.37975e+08	1.63298e+08	1.21413e+08		1.44216e+08
AT1G49670.2	ARP protein (REF) [Source:NCBI gene (formerly Entrezgene);Acc:841391]	1.16073e+08	1.77567e+08	1.97786e+08	8.39382e+07		1.43841e+08	Peroxisome
AT3G18860.1		1.44524e+08	1.53968e+08	1.39324e+08	1.37189e+08		1.43751e+08
AT4G25910.1	NFU domain protein 3 [Source:NCBI gene (formerly Entrezgene);Acc:828697]	1.39726e+08	1.36105e+08	1.43694e+08	1.55079e+08		1.43651e+08	Chloroplast
AT5G59160.2		1.29046e+08	1.52508e+08	1.52697e+08	1.40197e+08		1.43612e+08
AT5G12950.1	Concanavalin A-like lectin protein kinase family protein [Source:NCBI gene (formerly Entrezgene);Acc:836044]	1.22969e+08	1.76233e+08	1.79889e+08	9.53504e+07		1.4361e+08	Extracellular/Cell wall
AT1G49975.1	photosystem I reaction center subunit N [Source:NCBI gene (formerly Entrezgene);Acc:841421]	1.01211e+08	1.94139e+08	1.69912e+08	1.08347e+08		1.43403e+08	Chloroplast
AT2G40880.1		1.19964e+08	2.10721e+08	1.26375e+08	1.1569e+08		1.43187e+08	Extracellular/Cell wall
AT1G11580.2		1.6425e+08	1.17898e+08	1.32099e+08	1.57876e+08		1.43031e+08	Extracellular/Cell wall
AT5G24460.1		8.05142e+07	2.92775e+08	1.15133e+08	8.36565e+07		1.4302e+08
AT3G02760.1	Class II aaRS and biotin synthetases superfamily protein [Source:NCBI gene (formerly Entrezgene);Acc:820930]	1.47488e+08	1.15739e+08	1.92035e+08	1.13093e+08		1.42089e+08	Mitochondrion
AT2G03680.1	spiral1 [Source:NCBI gene (formerly Entrezgene);Acc:814896]	1.21842e+08	1.31852e+08	1.7178e+08	1.40565e+08		1.41509e+08	Mitochondrion
AT5G21100.1		2.15304e+08	9.57318e+07	1.28038e+08	1.26693e+08		1.41442e+08	Extracellular/Cell wall
AT3G22120.2		1.67739e+08	7.01416e+07	1.82589e+08	1.43082e+08		1.40888e+08
AT5G23310.1	Fe superoxide dismutase 3 [Source:NCBI gene (formerly Entrezgene);Acc:832395]	1.47173e+08	1.3004e+08	1.47102e+08	1.38257e+08		1.40643e+08	Chloroplast
AT3G01310.1	Phosphoglycerate mutase-like family protein [Source:NCBI gene (formerly Entrezgene);Acc:821297]	1.05677e+08	1.53003e+08	2.08988e+08	9.11103e+07		1.39695e+08	Plasma membrane
AT5G13850.1	nascent polypeptide-associated complex subunit alpha-like protein 3 [Source:NCBI gene (formerly Entrezgene);Acc:831231]	1.42025e+08	8.32382e+07	1.8502e+08	1.48285e+08		1.39642e+08	Ribosome
AT4G00810.2	60S acidic ribosomal protein family [Source:NCBI gene (formerly Entrezgene);Acc:828004]	1.07909e+08	1.85534e+08	1.34428e+08	1.30301e+08		1.39543e+08	Ribosome
AT3G51260.1	20S proteasome alpha subunit PAD1 [Source:NCBI gene (formerly Entrezgene);Acc:824289]	1.03894e+08	1.74435e+08	1.75668e+08	1.03311e+08		1.39327e+08	Proteasome
AT5G48580.1	FK506- and rapamycin-binding protein 15 kD-2 [Source:NCBI gene (formerly Entrezgene);Acc:834915]	1.50933e+08	1.24146e+08	1.30572e+08	1.50534e+08		1.39046e+08	ER
AT4G36130.1	Ribosomal protein L2 family [Source:NCBI gene (formerly Entrezgene);Acc:829770]	1.45386e+08	9.14126e+07	2.19374e+08	9.97239e+07		1.38974e+08	Ribosome
AT4G18370.1	DEGP protease 5 [Source:NCBI gene (formerly Entrezgene);Acc:827564]	1.57254e+08	1.1802e+08	1.42414e+08	1.37581e+08		1.38817e+08	Extracellular/Cell wall
AT2G46650.1	cytochrome B5 [Source:NCBI gene (formerly Entrezgene);Acc:819277]	1.32517e+08	1.31237e+08	1.54869e+08	1.36443e+08		1.38766e+08	ER
AT5G03350.1	Legume lectin family protein [Source:NCBI gene (formerly Entrezgene);Acc:831863]	1.19297e+08	1.76902e+08	1.40479e+08	1.18198e+08		1.38719e+08	APF
AT5G44730.2		1.63193e+08	1.43224e+08	1.40076e+08	1.07926e+08		1.38605e+08
AT2G06850.1	xyloglucan endotransglucosylase/hydrolase 4 [Source:NCBI gene (formerly Entrezgene);Acc:815247]	1.4899e+08	9.9715e+07	9.87352e+07	2.06871e+08		1.38578e+08	Extracellular/Cell wall
AT1G20840.1		1.78587e+08	4.0283e+07	1.69769e+08	1.6565e+08		1.38572e+08
AT1G12270.1	Calcium-binding EF-hand family protein [Source:NCBI gene (formerly Entrezgene);Acc:837785]	1.32279e+08	1.58396e+08	1.33296e+08	1.29334e+08		1.38326e+08	Extracellular/Cell wall
AT1G74070.1	Cyclophilin-like peptidyl-prolyl cis-trans isomerase family protein [Source:NCBI gene (formerly Entrezgene);Acc:843747]	1.23495e+08	1.70929e+08	1.38549e+08	1.18494e+08		1.37867e+08	Chloroplast
AT2G30150.2		1.45659e+08	1.42085e+08	1.46847e+08	1.1609e+08		1.3767e+08
ATCG01090.1	None	1.36074e+08	1.37633e+08	1.55736e+08	1.20729e+08		1.37543e+08	Chloroplast
AT5G06690.1	WCRKC thioredoxin 1 [Source:NCBI gene (formerly Entrezgene);Acc:830558]	1.15702e+08	1.61895e+08	1.40275e+08	1.32166e+08		1.3751e+08	Chloroplast
AT4G34260.1	1,2-alpha-L-fucosidase	1.45819e+08	1.3812e+08	1.46453e+08	1.18059e+08		1.37113e+08	APF
AT1G24610.1	Rubisco methyltransferase family protein [Source:NCBI gene (formerly Entrezgene);Acc:839075]	1.43968e+08	1.29327e+08	1.41343e+08	1.32871e+08		1.36877e+08	Chloroplast
AT1G22360.1		1.49256e+08	1.23156e+08	1.21643e+08	1.53046e+08		1.36775e+08
AT3G21790.1		1.30553e+08	1.45647e+08	1.34313e+08	1.34539e+08		1.36263e+08
AT3G06483.1	pyruvate dehydrogenase kinase [Source:NCBI gene (formerly Entrezgene);Acc:819826]	1.43484e+08	9.92404e+07	1.54812e+08	1.47361e+08		1.36224e+08	Mitochondrion
[truncated: 923 more rows]

## Sheet: Supplementary Data 2
Supplementary Data 2. Total list of 1,375 proteins (minus Rubisco) detected here by MS in the APF.
Accession	Description	APF, 1	APF, 2	APF, 3	APF, 4		Average	Location
AT1G75040.1	pathosis-related protein 5 [Source:NCBI gene (formerly Entrezgene);Acc:843842]	1.42227e+12	1.53923e+12	1.39135e+12	1.44589e+12		1.44969e+12	APF
AT3G57260.2	beta-1,3-glucanase 2 [Source:NCBI gene (formerly Entrezgene);Acc:824893]	1.00987e+12	8.60907e+11	9.1736e+11	9.12903e+11		9.25261e+11	APF
AT3G55260.1	ATHEX2;BETA-HEXOSAMINIDASE 1	3.39899e+11	3.34946e+11	3.05299e+11	3.22766e+11		3.25727e+11	APF/Vac
AT3G57240.1	beta-1,3-glucanase 3 [Source:NCBI gene (formerly Entrezgene);Acc:824891]	2.31051e+11	2.2399e+11	2.38696e+11	2.42604e+11		2.34085e+11	Extracellular/Cell wall
AT3G08030.1	Cell wall DUF642	2.15286e+11	2.1676e+11	2.32761e+11	2.18363e+11		2.20793e+11	Extracellular/Cell wall
AT2G43570.1	chitinase	1.71456e+11	1.77813e+11	1.71885e+11	1.79791e+11		1.75236e+11	APF
AT1G09750.1	AMP-dependent synthetase and ligase family protein [Source:NCBI gene (formerly Entrezgene);Acc:824060]	1.57647e+11	1.58477e+11	1.57978e+11	1.6746e+11		1.6039e+11	APF
AT2G14610.1	PATHOGENESIS-RELATED GENE 1, PR 1, PR1	1.34961e+11	1.78173e+11	1.50773e+11	1.59715e+11		1.55906e+11	Extracellular/Cell wall
AT5G10760.1	APOPLASTIC, EDS1-DEPENDENT 1	1.33886e+11	1.23947e+11	1.3293e+11	1.3229e+11		1.30763e+11	APF
AT5G04140	glutamate synthase 1 [Source:NCBI gene (formerly Entrezgene);Acc:830292]	1.1006e+11	1.40582e+11	1.40576e+11	1.27243e+11		1.29615e+11	Chloroplast/APF
AT5G26000.1	BETA GLUCOSIDASE 38, BGLU38, TGG1, THIOGLUCOSIDE GLUCOHYDROLASE 1	1.05171e+11	1.11196e+11	1.09859e+11	1.08748e+11		1.08744e+11	APF/Chloroplast
AT1G76160.1	GDSL-like Lipase/Acylhydrolase superfamily protein [Source:NCBI gene (formerly Entrezgene);Acc:839843]	9.81059e+10	1.00739e+11	1.00201e+11	9.86921e+10		9.94343e+10	APF
AT4G38970.1	ATFBA2, FBA2, FRUCTOSE-BISPHOSPHATE ALDOLASE 2	8.43062e+10	8.84766e+10	8.58099e+10	8.83517e+10		8.67361e+10	Chloroplast
AT2G43590.1	PR-3 like gene	7.14172e+10	9.11453e+10	8.48206e+10	7.70832e+10		8.11166e+10	Extracellular/Cell wall
AT5G67360.1	ARA12, SBT1.7, SUBTILISIN-LIKE SERINE PROTEASE 1.7	6.63388e+10	7.30925e+10	7.37299e+10	6.99502e+10		7.07779e+10	APF
AT4G23170.1	CRK9;CYSTEINE-RICH RECEPTOR-LIKE PROTEIN KINASE 9 [Source:NCBI gene (formerly Entrezgene);Acc:817636]	6.16826e+10	6.92195e+10	7.62333e+10	6.5563e+10		6.81746e+10	APF
AT5G14740.7	BETA CA2, BETA CARBONIC ANHYDRASE 2, CA18, CA2, CARBONIC ANHYDRASE 18	6.84443e+10	7.01788e+10	6.62595e+10	6.57448e+10		6.76568e+10	Chloroplast
AT5G08380.1	AGAL1, ALPHA-GALACTOSIDASE	6.42343e+10	6.70811e+10	6.54083e+10	6.2667e+10		6.48477e+10	APF
AT3G26650.1	GAPA1, GLYCERALDEHYDE 3-PHOSPHATE DEHYDROGENASE A SUBUNIT	6.17733e+10	5.92426e+10	6.87582e+10	6.58123e+10		6.38966e+10	Chloroplast
AT3G60750.1	Transketolase [Source:NCBI gene (formerly Entrezgene);Acc:825246]	6.39876e+10	5.62392e+10	6.28685e+10	5.99267e+10		6.07555e+10	Chloroplast
AT5G17920.1	5-METHYLTETRAHYDROPTEROYLTRIGLUTAMATE HOMOCYSTEINE METHYLTRANSFERASE 1	5.67805e+10	6.11197e+10	6.16585e+10	5.88422e+10		5.96002e+10	APF/Cyto
AT1G21670.1	DPP6 amino-terminal domain protein	5.80975e+10	5.96221e+10	5.95497e+10	5.84762e+10		5.89364e+10	Extracellular/Cell wall
AT1G42970.1	GLYCERALDEHYDE-3-PHOSPHATE DEHYDROGENASE B SUBUNIT	5.04756e+10	5.101e+10	5.66042e+10	5.3938e+10		5.3007e+10	Chloroplast
AT3G01500.1	BETA CARBONIC ANHYDRASE 1	5.00124e+10	5.25616e+10	5.35683e+10	5.35843e+10		5.24317e+10	APF/Chloroplast
AT3G18490.1	Eukaryotic aspartyl protease family protein [Source:NCBI gene (formerly Entrezgene);Acc:821379]	4.73969e+10	5.30089e+10	5.51239e+10	5.27283e+10		5.20645e+10	Extracellular/Cell wall
AT5G54810.1	tryptophan synthase beta-subunit 1 [Source:NCBI gene (formerly Entrezgene);Acc:835571]	6.96788e+10	1.16808e+10	5.84591e+10	6.14426e+10		5.03153e+10	Chloroplast
AT3G52840.2	BETA-GALACTOSIDASE 2, BGAL2	4.76772e+10	4.7697e+10	5.14312e+10	5.03595e+10		4.92912e+10	APF
AT4G20840.1	OGOX2;OLIGOGALACTURONIDE OXIDASE 2	4.64846e+10	5.0887e+10	4.78196e+10	4.86528e+10		4.8461e+10	APF
AT3G12780.1	PGK1, PGKP1, PHOSPHOGLYCERATE KINASE 1	4.86945e+10	4.51963e+10	4.9152e+10	4.82827e+10		4.78314e+10	Chloroplast
AT1G32060.1	PHOSPHORIBULOKINASE, PRK. An essential enzyme of the Calvin-Benson-Bassham (CBB) cycle (photosynthetic carbon fixation).	4.54712e+10	4.45745e+10	4.81496e+10	4.41804e+10		4.55939e+10	Chloroplast
AT1G79720.1	Eukaryotic aspartyl protease family protein	4.3575e+10	4.74727e+10	4.5124e+10	4.225e+10		4.46055e+10	APF
AT2G28470.1	beta-galactosidase 8	4.40905e+10	4.46442e+10	4.56495e+10	4.38009e+10		4.45463e+10	Extracellular/Cell wall
AT5G55450.1	Bifunctional inhibitor/lipid-transferase	4.25884e+10	4.28902e+10	4.25818e+10	4.37014e+10		4.29405e+10	Extracellular/Cell wall
AT1G68010.1	hydroxypyruvate reductase [Source:NCBI gene (formerly Entrezgene);Acc:843129]	3.57047e+10	3.81291e+10	3.63156e+10	3.73107e+10		3.6865e+10	Chloroplast/APF
AT1G29660.1	GDSL-like Lipase/Acylhydrolase superfamily protein [Source:NCBI gene (formerly Entrezgene);Acc:839843]	3.52553e+10	3.87431e+10	3.61663e+10	3.72403e+10		3.68512e+10	APF
AT5G64570.1	glyceraldehyde-3-phosphate dehydrogenase B subunit [Source:NCBI gene (formerly Entrezgene);Acc:840895]	3.31235e+10	3.78067e+10	3.66649e+10	3.79514e+10		3.63866e+10	APF
AT4G27520.1	early nodulin-like protein 2 [Source:NCBI gene (formerly Entrezgene);Acc:828861]	3.0252e+10	3.99582e+10	3.78594e+10	3.63283e+10		3.60995e+10	APF
AT2G10940.1	Bifunctional inhibitor/lipid-transfer protein/seed storage 2S albumin superfamily protein [Source:NCBI gene (formerly Entrezgene);Acc:815558]	3.32901e+10	3.61797e+10	3.47494e+10	3.83359e+10		3.56388e+10	APF
AT1G23310.1	glutamate:glyoxylate aminotransferase [Source:NCBI gene (formerly Entrezgene);Acc:838940]	3.56109e+10	3.49906e+10	3.63244e+10	3.56278e+10		3.56385e+10	Chloroplast/APF
AT5G35630.1	GLN2, GLUTAMINE SYNTHETASE 2, GLUTAMINE SYNTHETASE LIKE 1, GS2	3.37331e+10	3.6253e+10	3.61936e+10	3.34782e+10		3.49145e+10	Chloroplast
AT3G55800.1	SBPASE, SEDOHEPTULOSE-BISPHOSPHATASE	3.26285e+10	3.48958e+10	3.32507e+10	3.44766e+10		3.38129e+10	Chloroplast
AT3G62030.2	rotamase CYP 4 [Source:NCBI gene (formerly Entrezgene);Acc:825376]	3.03104e+10	2.90208e+10	2.99039e+10	3.05025e+10		2.99344e+10	Chloroplast/APF
AT1G04410.1	Lactate/malate dehydrogenase family protein [Source:NCBI gene (formerly Entrezgene);Acc:839527]	2.27019e+10	3.62068e+10	2.84101e+10	3.13582e+10		2.96693e+10	Chloroplast/APF
AT2G21330.1	fructose-bisphosphate aldolase 1 [Source:NCBI gene (formerly Entrezgene);Acc:816672]	2.7861e+10	2.82036e+10	2.85068e+10	2.90986e+10		2.84175e+10	Chloroplast/APF
AT3G14415.3	GLYCOLATE OXIDASE 2;GOX2	2.60237e+10	2.74409e+10	2.99414e+10	2.76317e+10		2.77594e+10	APF
AT1G20340.1	Cupredoxin superfamily protein [Source:NCBI gene (formerly Entrezgene);Acc:838622]	2.92326e+10	2.56049e+10	2.68087e+10	2.83336e+10		2.7495e+10	Chloroplast
AT3G54050.1	high cyclic electron flow 1 [Source:NCBI gene (formerly Entrezgene);Acc:824572]	3.05417e+10	2.50553e+10	2.64471e+10	2.56518e+10		2.6924e+10	Chloroplast/APF
AT4G33010.1	glycine decarboxylase P-protein 1 [Source:NCBI gene (formerly Entrezgene);Acc:829438]	2.70002e+10	2.50694e+10	2.78022e+10	2.73833e+10		2.68138e+10	Chloroplast/APF
AT3G14210.1	GDSL-like lipase/acylhydrolase superfamily protein [Source:NCBI gene (formerly Entrezgene);Acc:820639]	2.58191e+10	2.81653e+10	2.64105e+10	2.58182e+10		2.65533e+10	APF
AT5G10560.1	BETA-XYLOSIDASE6, BXL6	2.59954e+10	2.58475e+10	2.51469e+10	2.59915e+10		2.57453e+10	APF/Cyto
AT1G70890.1	MLP-like protein 43 [Source:NCBI gene (formerly Entrezgene);Acc:843427]	2.62737e+10	1.94046e+10	2.54569e+10	2.67528e+10		2.4472e+10	Chloroplast
AT2G46930.1	PAE3;PECTIN ACETYLESTERASE 3	2.49959e+10	2.23878e+10	2.48549e+10	2.55492e+10		2.4447e+10	Extracellular/Cell wall
AT5G13690.1	CYL1;N-ACETYL-GLUCOSAMINIDASE	2.58231e+10	2.22345e+10	2.40068e+10	2.51282e+10		2.42982e+10	APF/Vac
AT5G13980.2	malate dehydrogenase [Source:NCBI gene (formerly Entrezgene);Acc:823906]	2.33294e+10	2.35451e+10	2.39673e+10	2.34787e+10		2.35801e+10	APF
AT1G78830.1	Curculin-like (mannose-binding) lectin family protein [Source:NCBI gene (formerly Entrezgene);Acc:844220]	2.31035e+10	2.19682e+10	2.29734e+10	2.25264e+10		2.26429e+10	APF
AT2G38540.1	lipid transfer protein 1 [Source:NCBI gene (formerly Entrezgene);Acc:818436]	2.23624e+10	2.13471e+10	2.24926e+10	2.26505e+10		2.22131e+10	APF
AT5G02500.1	heat shock cognate protein 70-1 [Source:NCBI gene (formerly Entrezgene);Acc:831020]	2.2617e+10	2.20077e+10	2.20173e+10	2.15364e+10		2.20446e+10	Golgi/APF
AT5G25980.2	BETA GLUCOSIDASE 37, BGLU37, GLUCOSIDE GLUCOHYDROLASE 2, TGG2	2.07555e+10	2.22358e+10	2.16082e+10	2.17686e+10		2.15921e+10	APF/Vac
AT3G55440.1	triosephosphate isomerase [Source:NCBI gene (formerly Entrezgene);Acc:824710]	2.01805e+10	2.17902e+10	2.02644e+10	1.97437e+10		2.04947e+10	Cyto/APF
AT5G11720.1	ALPHA-GLUCOSIDASE	2.09668e+10	1.97935e+10	2.0178e+10	2.02534e+10		2.02979e+10	APF
AT3G07390.1	S-locus lectin protein kinase family protein [Source:NCBI gene (formerly Entrezgene);Acc:828837]	2.05975e+10	1.7754e+10	2.00108e+10	2.03317e+10		1.96735e+10	Extracellular/Cell wall
AT3G11630.1	Thioredoxin superfamily protein [Source:NCBI gene (formerly Entrezgene);Acc:820335]	1.91898e+10	1.87728e+10	1.9182e+10	1.73799e+10		1.86311e+10	Chloroplast/APF
AT1G09340.2	Heteroglycan-interacting protein 1.3	1.69432e+10	1.92845e+10	1.9641e+10	1.80743e+10		1.84857e+10	Golgi/APF
AT2G45470.1	FASCICLIN-like arabinogalactan protein 8 [Source:NCBI gene (formerly Entrezgene);Acc:819155]	1.92668e+10	1.68378e+10	1.88987e+10	1.81862e+10		1.82974e+10	APF
AT1G65930.1	cytosolic NADP+-dependent isocitrate dehydrogenase [Source:NCBI gene (formerly Entrezgene);Acc:842905]	1.75528e+10	1.90785e+10	1.81974e+10	1.74407e+10		1.80673e+10	APF
AT5G20630.1	triosephosphate isomerase [Source:NCBI gene (formerly Entrezgene);Acc:816652]	1.70226e+10	1.58983e+10	2.08457e+10	1.76849e+10		1.78629e+10	APF
AT5G47550.1	CYS5, CYSTEINE PROTEINASE INHIBITOR 5	1.88527e+10	1.61506e+10	1.70459e+10	1.70189e+10		1.72671e+10	Extracellular/Cell wall
AT1G06680.1	OXYGEN-EVOLVING ENHANCER PROTEIN 2, PHOTOSYSTEM II SUBUNIT P-1, PSBP-1, PSII-P	1.63197e+10	1.80791e+10	1.61032e+10	1.71514e+10		1.69134e+10	Chloroplast
AT1G19570.1	dehydroascorbate reductase [Source:NCBI gene (formerly Entrezgene);Acc:838544]	1.60372e+10	1.68996e+10	1.64826e+10	1.61119e+10		1.63829e+10	APF
AT5G36700.1	2-phosphoglycolate phosphatase 1 [Source:NCBI gene (formerly Entrezgene);Acc:833635]	1.59789e+10	1.63252e+10	1.56924e+10	1.63059e+10		1.60756e+10	Chloroplast
AT3G14420.2	GLYCOLATE OXIDASE 1;GOX1	1.48993e+10	1.61472e+10	1.66907e+10	1.5397e+10		1.57835e+10	APF
AT2G36530.1	Enolase [Source:NCBI gene (formerly Entrezgene);Acc:818226]	1.61114e+10	1.48934e+10	1.58071e+10	1.62442e+10		1.5764e+10	APF
AT4G35090.1	catalase 2 [Source:NCBI gene (formerly Entrezgene);Acc:829661]	1.53003e+10	1.50614e+10	1.57721e+10	1.48091e+10		1.52357e+10	Peroxisome
AT3G04790.1	Ribose 5-phosphate isomerase, type A protein [Source:NCBI gene (formerly Entrezgene);Acc:819639]	1.57554e+10	1.39504e+10	1.55873e+10	1.55134e+10		1.52016e+10	Chloroplast
AT2G13360.1	alanine:glyoxylate aminotransferase [Source:NCBI gene (formerly Entrezgene);Acc:815822]	1.55576e+10	1.267e+10	1.68618e+10	1.55063e+10		1.5149e+10	Mito/APF
AT1G15140.1	FAD/NAD(P)-binding oxidoreductase [Source:NCBI gene (formerly Entrezgene);Acc:838079]	1.40805e+10	1.4562e+10	1.15162e+10	1.84273e+10		1.46465e+10	Chloroplast/Extracellular
AT4G12910.1	serine carboxypeptidase-like 20 [Source:NCBI gene (formerly Entrezgene);Acc:826903]	1.47706e+10	1.50216e+10	1.41378e+10	1.41729e+10		1.45257e+10	Extracellular/Cell wall
AT4G13940.1	S-adenosyl-L-homocysteine hydrolase [Source:NCBI gene (formerly Entrezgene);Acc:827028]	1.3409e+10	1.5233e+10	1.51056e+10	1.42074e+10		1.44887e+10	Plasma membrane
AT4G18250.1	Serine/Threonine kinase-like protein	1.43275e+10	1.45458e+10	1.41086e+10	1.41772e+10		1.42898e+10	#N/A
AT2G39730.1	RCA, RUBISCO ACTIVASE	1.31643e+10	1.44349e+10	1.53504e+10	1.39595e+10		1.42273e+10	Chloroplast
AT4G23670.1	MAJOR LATEX PROTEIN6	1.36411e+10	1.52202e+10	1.41015e+10	1.38381e+10		1.42002e+10	APF/Vac
AT1G26380.1	FAD-binding Berberine family protein [Source:NCBI gene (formerly Entrezgene);Acc:839180]	1.3474e+10	1.33731e+10	1.39974e+10	1.39458e+10		1.36975e+10	Cell wall/Cyto
AT1G66970.1	GLYCEROPHOSPHODIESTER PHOSPHODIESTERASE LIKE 1/SHV3-like 2 [Source:NCBI gene (formerly Entrezgene);Acc:843015]	1.37619e+10	1.3381e+10	1.28351e+10	1.35633e+10		1.33853e+10	APF
AT4G02520.1	glutathione S-transferase PHI 2 [Source:NCBI gene (formerly Entrezgene);Acc:827931]	1.27001e+10	1.33849e+10	1.34549e+10	1.24972e+10		1.30093e+10	Chloroplast/APF
AT2G28000.1	chaperonin-60alpha [Source:NCBI gene (formerly Entrezgene);Acc:817344]	1.36918e+10	1.2493e+10	1.22366e+10	1.26254e+10		1.27617e+10	Chloroplast/APF
AT4G37800.1	XYLOGLUCAN ENDOTRANSGLUCOSYLASE/HYDROLASE 7	1.21701e+10	1.37058e+10	1.28194e+10	1.22191e+10		1.27286e+10	Extracellular/Cell wall
AT2G38010.2	Neutral/alkaline non-lysosomal ceramidase [Source:NCBI gene (formerly Entrezgene);Acc:818379]	1.15085e+10	1.26529e+10	1.19459e+10	1.22021e+10		1.20774e+10	Extracellular/Cell wall
AT2G42600.2	phosphoenolpyruvate carboxylase 2 [Source:NCBI gene (formerly Entrezgene);Acc:818860]	1.14049e+10	1.16856e+10	1.26979e+10	1.2283e+10		1.20179e+10	Chloroplast
AT3G05730.1	DEFENSIN-LIKE PROTEIN 205, DEFL205	1.12749e+10	1.56877e+10	1.28605e+10	7.83488e+09		1.19145e+10	Extracellular/Cell wall
AT4G12880.1	early nodulin-like protein 19 [Source:NCBI gene (formerly Entrezgene);Acc:826900]	1.06061e+10	1.24067e+10	1.15221e+10	1.06563e+10		1.12978e+10	APF
AT1G03680.1	thioredoxin M-type 1 [Source:NCBI gene (formerly Entrezgene);Acc:839436]	1.1425e+10	1.13355e+10	1.0704e+10	1.11683e+10		1.11582e+10	APF
AT1G04420.1	NAD(P)-linked oxidoreductase superfamily protein [Source:NCBI gene (formerly Entrezgene);Acc:839524]	1.08838e+10	1.14641e+10	1.13676e+10	1.08105e+10		1.11315e+10	Extracellular/Cell wall
AT2G27920.1		1.16222e+10	1.08841e+10	1.10666e+10	1.08719e+10		1.11112e+10	Extracellular/Cell wall
AT1G11860.3		9.95177e+09	1.14848e+10	1.10639e+10	1.047e+10		1.07426e+10	APF
AT1G20620.1		1.01954e+10	1.03112e+10	1.11975e+10	1.05896e+10		1.05734e+10	APF
AT3G19170.1	presequence protease 1 [Source:NCBI gene (formerly Entrezgene);Acc:821451]	1.10204e+10	1.02487e+10	1.07949e+10	9.83472e+09		1.04747e+10	APF
AT1G78380.1	glutathione S-transferase TAU 19 [Source:NCBI gene (formerly Entrezgene);Acc:844174]	1.0289e+10	1.02647e+10	1.06559e+10	1.0564e+10		1.04434e+10	Chloroplast
AT2G43510.1		1.02702e+10	1.02622e+10	1.0364e+10	1.04735e+10		1.03425e+10	Extracellular/Cell wall
AT4G34480.1	O-Glycosyl hydrolases family 17 protein [Source:NCBI gene (formerly Entrezgene);Acc:829599]	1.01071e+10	1.06646e+10	1.02386e+10	1.03224e+10		1.03332e+10	Extracellular/Cell wall
AT5G20720.2	chaperonin 20 [Source:NCBI gene (formerly Entrezgene);Acc:832195]	1.00188e+10	1.00283e+10	1.00503e+10	1.04195e+10		1.01292e+10	APF
AT1G26390.1		1.22574e+10	8.73522e+09	8.47025e+09	1.08516e+10		1.00786e+10	#N/A
AT3G04120.1	glyceraldehyde-3-phosphate dehydrogenase C subunit 1 [Source:NCBI gene (formerly Entrezgene);Acc:819567]	9.79006e+09	9.76493e+09	1.06987e+10	9.90041e+09		1.00385e+10	APF
AT4G37530.1		9.79485e+09	1.05702e+10	9.82507e+09	9.8201e+09		1.00025e+10	Extracellular/Cell wall
AT5G11670.1	NADP-malic enzyme 2 [Source:NCBI gene (formerly Entrezgene);Acc:831039]	9.61853e+09	9.61846e+09	9.86355e+09	1.00837e+10		9.79607e+09	APF
AT3G52930.1	Aldolase superfamily protein [Source:NCBI gene (formerly Entrezgene);Acc:824459]	1.00349e+10	9.73108e+09	9.53531e+09	9.84965e+09		9.78774e+09	APF
AT4G25000.1		9.84476e+09	9.50678e+09	9.87056e+09	9.44854e+09		9.66766e+09	APF
AT2G35370.1	glycine decarboxylase complex H [Source:NCBI gene (formerly Entrezgene);Acc:818104]	9.74276e+09	9.29325e+09	8.83353e+09	9.73098e+09		9.40013e+09	Mitochondrion
AT4G09320.1	nucleoside diphosphate kinase [Source:NCBI gene (formerly Entrezgene);Acc:826515]	9.39818e+09	9.2131e+09	9.22847e+09	9.61897e+09		9.36468e+09	APF
AT3G52880.1	monodehydroascorbate reductase 1 [Source:NCBI gene (formerly Entrezgene);Acc:824454]	8.43429e+09	9.44976e+09	9.21231e+09	8.60174e+09		8.92453e+09	APF
AT1G12900.5	glyceraldehyde 3-phosphate dehydrogenase A subunit 2 [Source:NCBI gene (formerly Entrezgene);Acc:837848]	9.47614e+09	7.67731e+09	8.52685e+09	9.41354e+09		8.77346e+09	APF
AT4G37930.1	SERINE TRANSHYDROXYMETHYLTRANSFERASE 1, SHM1	8.28023e+09	8.9478e+09	8.91269e+09	8.64524e+09		8.69649e+09	Chloroplast
AT4G25100.1	Fe superoxide dismutase 1 [Source:NCBI gene (formerly Entrezgene);Acc:828613]	7.65588e+09	8.79473e+09	9.34046e+09	8.83596e+09		8.65676e+09	Chloroplast
AT4G35830.1	aconitase 1 [Source:NCBI gene (formerly Entrezgene);Acc:829737]	7.04668e+09	6.54751e+09	1.33854e+10	6.99956e+09		8.4948e+09	APF
AT4G24280.1	chloroplast heat shock protein 70-1 [Source:NCBI gene (formerly Entrezgene);Acc:828531]	8.61847e+09	8.35669e+09	8.77755e+09	8.19923e+09		8.48799e+09	Chloroplast
AT1G11840.4	glyoxalase/bleomycin resistance protein/dioxygenase superfamily protein [Source:NCBI gene (formerly Entrezgene);Acc:837731]	7.94844e+09	8.50285e+09	8.09239e+09	8.38094e+09		8.23116e+09	Extracellular/Cell wall
AT1G65960.2	GAD2, GLUTAMATE DECARBOXYLASE 2	7.82426e+09	8.52605e+09	8.18591e+09	8.38488e+09		8.23028e+09	#N/A
AT3G10740.2	ALPHA-L-ARABINOFURANOSIDASE 1	8.13618e+09	8.12888e+09	8.24973e+09	7.9907e+09		8.12637e+09	APF
AT5G09650.1	pyrophosphorylase 6 [Source:NCBI gene (formerly Entrezgene);Acc:830824]	7.52985e+09	8.35585e+09	8.27695e+09	8.24756e+09		8.10255e+09	Chloroplast
AT5G51820.1	phosphoglucomutase [Source:NCBI gene (formerly Entrezgene);Acc:835257]	7.54531e+09	8.47025e+09	8.01462e+09	8.341e+09		8.0928e+09	APF
AT3G19620.1		7.56114e+09	8.17012e+09	8.29483e+09	8.25535e+09		8.07036e+09	Extracellular/Cell wall
AT1G12780.1	UDP-D-glucose/UDP-D-galactose 4-epimerase 1 [Source:NCBI gene (formerly Entrezgene);Acc:837834]	2.62217e+10	8.42355e+07	9.27813e+07	5.77823e+09		8.04423e+09	Plasma membrane
AT4G20830.1	FAD-binding Berberine family protein [Source:NCBI gene (formerly Entrezgene);Acc:827831]	7.85586e+09	8.06879e+09	7.75251e+09	8.1092e+09		7.94659e+09	APF
AT3G09820.1	adenosine kinase 1 [Source:NCBI gene (formerly Entrezgene);Acc:820140]	7.66928e+09	8.10626e+09	7.96107e+09	7.77314e+09		7.87744e+09	APF
AT4G09000	ral regulatory factor 1 [Source:NCBI gene (formerly Entrezgene);Acc:826479]	7.51682e+09	8.31923e+09	7.73719e+09	7.9017e+09		7.86874e+09	APF
AT5G34940.2		7.20097e+09	9.38711e+09	7.35626e+09	7.24254e+09		7.79672e+09	Extracellular/Cell wall
AT3G56060.1		7.1159e+09	7.71326e+09	7.92209e+09	8.37437e+09		7.78141e+09	#N/A
AT5G20230.1	blue-copper-binding protein [Source:NCBI gene (formerly Entrezgene);Acc:832145]	8.01459e+09	8.41865e+09	7.09672e+09	7.41224e+09		7.73555e+09	Extracellular/Cell wall
AT4G31990	aspartate aminotransferase 5 [Source:NCBI gene (formerly Entrezgene);Acc:829330]	7.46985e+09	7.62339e+09	7.90175e+09	7.87789e+09		7.71822e+09	APF
AT4G30270.1	xyloglucan endotransglucosylase/hydrolase 24 [Source:NCBI gene (formerly Entrezgene);Acc:829150]	7.63747e+09	7.83331e+09	7.33448e+09	7.73772e+09		7.63574e+09	Extracellular/Cell wall
AT3G43810.2	calmodulin 7 [Source:NCBI gene (formerly Entrezgene);Acc:823492]	1.11304e+10	3.30205e+09	7.86529e+09	8.03487e+09		7.58315e+09	Plasma membrane
AT2G37660.1	NAD(P)-binding Rossmann-fold superfamily protein [Source:NCBI gene (formerly Entrezgene);Acc:818343]	7.75971e+09	7.57946e+09	7.56785e+09	7.35521e+09		7.56556e+09	APF
AT2G24200.1	Cytosol aminopeptidase family protein [Source:NCBI gene (formerly Entrezgene);Acc:816954]	7.46568e+09	8.06493e+09	7.19678e+09	7.24722e+09		7.49366e+09	Chloroplast
AT3G15360.1	thioredoxin M-type 4 [Source:NCBI gene (formerly Entrezgene);Acc:820775]	7.99879e+09	6.67111e+09	7.55971e+09	7.48157e+09		7.4278e+09	Chloroplast
AT2G43750.1	O-acetylserine (thiol) lyase B [Source:NCBI gene (formerly Entrezgene);Acc:818978]	7.27204e+09	6.61362e+09	7.83104e+09	7.75983e+09		7.36913e+09	APF
AT5G19220.1	ADP glucose pyrophosphorylase large subunit 1 [Source:NCBI gene (formerly Entrezgene);Acc:832042]	7.64133e+09	6.58161e+09	7.6107e+09	7.45754e+09		7.3228e+09	Chloroplast
AT4G34180.1	Cyclase family protein [Source:NCBI gene (formerly Entrezgene);Acc:829566]	6.81957e+09	7.02363e+09	7.50197e+09	7.13138e+09		7.11914e+09	ER
AT5G48300.1	ADP glucose pyrophosphorylase 1 [Source:NCBI gene (formerly Entrezgene);Acc:834883]	6.7055e+09	7.31507e+09	7.06925e+09	7.21566e+09		7.07637e+09	APF
AT4G16500.2	Cystatin	6.17813e+09	8.16849e+09	7.08101e+09	6.73729e+09		7.04123e+09	Extracellular/Cell wall
AT5G04590.1	sulfite reductase [Source:NCBI gene (formerly Entrezgene);Acc:830336]	7.14551e+09	7.03025e+09	6.82042e+09	6.91987e+09		6.97901e+09	APF
AT3G03250.2	UDP-GLUCOSE PYROPHOSPHORYLASE 1 [Source:NCBI gene (formerly Entrezgene);Acc:821313]	6.58183e+09	6.93517e+09	6.81218e+09	7.06244e+09		6.84791e+09	Plasma membrane
AT5G42980.1	thioredoxin 3 [Source:NCBI gene (formerly Entrezgene);Acc:834313]	7.33767e+09	6.54563e+09	6.57502e+09	6.86389e+09		6.83055e+09	Chloroplast
AT3G15356.1		7.04315e+09	6.84544e+09	6.61776e+09	6.7968e+09		6.82579e+09	APF
AT3G14067.1		6.67891e+09	7.07908e+09	6.77421e+09	6.7413e+09		6.81838e+09	APF
AT3G48420.1	Haloacid dehalogenase-like hydrolase (HAD) superfamily protein [Source:NCBI gene (formerly Entrezgene);Acc:824000]	7.02755e+09	6.6585e+09	6.79262e+09	6.67669e+09		6.78884e+09	Chloroplast
AT5G55730.2	FASCICLIN-like arabinogalactan 1 [Source:NCBI gene (formerly Entrezgene);Acc:835667]	7.46888e+09	6.43561e+09	6.58515e+09	6.55212e+09		6.76044e+09	Plasma membrane
AT1G55490.5	chaperonin 60 beta [Source:NCBI gene (formerly Entrezgene);Acc:841996]	6.77289e+09	6.87562e+09	6.42145e+09	6.5689e+09		6.65972e+09	APF
AT5G06290.1	2-cysteine peroxiredoxin B [Source:NCBI gene (formerly Entrezgene);Acc:830517]	6.95021e+09	6.08753e+09	6.33314e+09	7.1573e+09		6.63205e+09	APF
AT4G13930.1	serine hydroxymethyltransferase 4 [Source:NCBI gene (formerly Entrezgene);Acc:827027]	5.94143e+09	6.95696e+09	6.88595e+09	6.64326e+09		6.6069e+09	Plasma membrane
AT1G63770	Peptidase M1 family protein [Source:NCBI gene (formerly Entrezgene);Acc:842681]	6.4304e+09	7.0561e+09	6.56401e+09	6.33242e+09		6.59573e+09	APF
AT3G08770.2		6.45721e+09	6.80112e+09	6.85767e+09	6.19688e+09		6.57822e+09	Extracellular/Cell wall
AT1G70730.3	Phosphoglucomutase/phosphomannomutase family protein [Source:NCBI gene (formerly Entrezgene);Acc:843410]	5.9768e+09	6.72497e+09	6.80682e+09	6.63909e+09		6.53692e+09	Mitochondrion
AT1G31340.1	related to ubiquitin 1 [Source:NCBI gene (formerly Entrezgene);Acc:840023]	6.65863e+09	7.03373e+09	6.18672e+09	6.2481e+09		6.53179e+09	Plasma membrane
AT1G32470.1	Single hybrid motif superfamily protein [Source:NCBI gene (formerly Entrezgene);Acc:840141]	7.14447e+09	5.65152e+09	6.89879e+09	6.32254e+09		6.50433e+09	Mitochondrion
AT1G09310.1	plant/protein (Protein of unknown function, DUF538) [Source:NCBI gene (formerly Entrezgene);Acc:837452]	6.30926e+09	6.78057e+09	6.03411e+09	6.33763e+09		6.36539e+09	APF
AT5G60360		6.3988e+09	6.01114e+09	6.48063e+09	6.20246e+09		6.27326e+09	Extracellular/Cell wall
AT3G45970.1	EXPANSIN-LIKE A1, EXPL1	6.08787e+09	6.36114e+09	5.97506e+09	6.17042e+09		6.14862e+09	Extracellular/Cell wall
AT1G23740.1	Oxidoreductase, zinc-binding dehydrogenase family protein [Source:NCBI gene (formerly Entrezgene);Acc:838984]	6.27523e+09	6.1105e+09	6.08749e+09	5.99064e+09		6.11596e+09	APF
AT1G35720.1	annexin 1 [Source:NCBI gene (formerly Entrezgene);Acc:840476]	6.0233e+09	6.06603e+09	6.40301e+09	5.60877e+09		6.02528e+09	APF
AT2G16600.1	rotamase CYP 3 [Source:NCBI gene (formerly Entrezgene);Acc:816161]	6.09e+09	5.03132e+09	6.5633e+09	6.30697e+09		5.9979e+09	Chloroplast
AT2G47730.1	glutathione S-transferase phi 8 [Source:NCBI gene (formerly Entrezgene);Acc:819386]	5.5048e+09	6.08186e+09	6.34095e+09	5.96381e+09		5.97286e+09	Chloroplast
AT1G66200.1	transmembrane protein [Source:NCBI gene (formerly Entrezgene);Acc:838896]	6.13896e+09	5.78952e+09	6.22185e+09	5.73162e+09		5.97049e+09	APF
AT1G17860.1	None	5.80134e+09	6.04973e+09	5.86142e+09	6.09614e+09		5.95216e+09	APF
AT2G43580.1		5.43179e+09	5.94698e+09	6.00553e+09	6.37662e+09		5.94023e+09	Extracellular/Cell wall
AT4G23600.1		6.15371e+09	5.06976e+09	6.25602e+09	6.07356e+09		5.88826e+09	APF
AT2G30860.1	glutathione S-transferase PHI 9 [Source:NCBI gene (formerly Entrezgene);Acc:817636]	5.93055e+09	5.06059e+09	6.55099e+09	5.9756e+09		5.87943e+09	APF
AT2G24270		7.26748e+09	4.90348e+09	5.59247e+09	5.62186e+09		5.84632e+09	#N/A
AT2G15620.1	nitrite reductase 1 [Source:NCBI gene (formerly Entrezgene);Acc:816055]	5.67825e+09	5.62449e+09	5.93359e+09	5.87155e+09		5.77697e+09	APF
AT3G05180.1	glycine decarboxylase P-protein 1 [Source:NCBI gene (formerly Entrezgene);Acc:829438]	5.53249e+09	5.95573e+09	5.99946e+09	5.49636e+09		5.74601e+09	APF
AT2G30870.1	glutathione S-transferase PHI 10 [Source:NCBI gene (formerly Entrezgene);Acc:817637]	5.35101e+09	5.84294e+09	5.78088e+09	5.75797e+09		5.6832e+09	APF
AT4G14880.3	O-acetylserine (thiol) lyase (OAS-TL) [Source:NCBI gene (formerly Entrezgene);Acc:827145]	5.29585e+09	5.30392e+09	6.19015e+09	5.83036e+09		5.65507e+09	APF
AT3G48730.1	glutamate-1-semialdehyde 2,1-aminomutase 2 [Source:NCBI gene (formerly Entrezgene);Acc:824034]	5.38098e+09	5.68356e+09	5.71978e+09	5.71298e+09		5.62432e+09	Chloroplast
AT5G57330.1		5.96459e+09	5.52763e+09	5.61375e+09	5.38419e+09		5.62254e+09	#N/A
AT5G08370.1		5.65352e+09	5.64656e+09	5.1946e+09	5.47272e+09		5.49185e+09	APF
AT4G12730.1	FASCICLIN-like arabinogalactan 2 [Source:NCBI gene (formerly Entrezgene);Acc:826885]	5.33197e+09	5.55926e+09	5.38752e+09	5.64535e+09		5.48102e+09	Extracellular/Cell wall
AT3G62410.1	CP12 domain-containing protein 2 [Source:NCBI gene (formerly Entrezgene);Acc:825414]	5.24497e+09	6.02882e+09	5.11093e+09	5.42862e+09		5.45333e+09	Chloroplast
AT4G12420.1	Cupredoxin superfamily protein [Source:NCBI gene (formerly Entrezgene);Acc:826851]	5.86354e+09	5.19629e+09	5.51276e+09	5.17058e+09		5.43579e+09	APF
AT3G63140.1	chloroplast stem-loop binding protein of 41 kDa [Source:NCBI gene (formerly Entrezgene);Acc:825489]	5.18906e+09	5.82542e+09	5.46576e+09	5.25543e+09		5.43392e+09	APF
AT4G26530.3		5.32114e+09	5.169e+09	5.24904e+09	5.77136e+09		5.37763e+09	#N/A
AT1G08830.2		5.20961e+09	5.59306e+09	5.47206e+09	5.15434e+09		5.35727e+09	#N/A
AT5G06860.1		4.54657e+09	5.32267e+09	5.56982e+09	5.77406e+09		5.30328e+09	Extracellular/Cell wall
AT1G07940.4	GTP binding Elongation factor Tu family protein [Source:NCBI gene (formerly Entrezgene);Acc:837309]	4.83353e+09	5.82388e+09	5.31063e+09	5.19722e+09		5.29132e+09	Chloroplast
AT5G07830.1	glucuronidase 2 [Source:NCBI gene (formerly Entrezgene);Acc:830676]	5.30195e+09	5.31812e+09	5.28477e+09	5.21979e+09		5.28116e+09	Extracellular/Cell wall
AT3G16530.1	Chitin-induced lectin binding	5.45092e+09	5.21219e+09	5.31944e+09	5.08109e+09		5.26591e+09	APF
AT3G49120.1	transmembrane protein [Source:NCBI gene (formerly Entrezgene);Acc:5008204]	5.31174e+09	5.04192e+09	5.03308e+09	5.15973e+09		5.13662e+09	APF
AT1G56070.2	Ribosomal protein S5/Elongation factor G/III/V family protein [Source:NCBI gene (formerly Entrezgene);Acc:842058]	4.96211e+09	4.78691e+09	5.44441e+09	5.33818e+09		5.1329e+09	Ribosome
AT5G02240.1	NAD(P)-binding Rossmann-fold superfamily protein [Source:NCBI gene (formerly Entrezgene);Acc:830851]	5.01232e+09	4.88838e+09	5.0021e+09	4.84244e+09		4.93631e+09	APF
AT3G54420.1		5.6172e+09	4.7323e+09	4.60684e+09	4.77898e+09		4.93383e+09	Extracellular/Cell wall
AT5G65730.1		4.48753e+09	5.55526e+09	4.63804e+09	4.81338e+09		4.87355e+09	Extracellular/Cell wall
AT5G42240.1		4.64702e+09	4.91679e+09	4.87376e+09	5.03156e+09		4.86728e+09	Extracellular/Cell wall
AT1G48030.5	mitochondrial lipoamide dehydrogenase 1 [Source:NCBI gene (formerly Entrezgene);Acc:841221]	4.94254e+09	4.53579e+09	5.05128e+09	4.93776e+09		4.86684e+09	APF
AT3G54660.1	glutathione reductase [Source:NCBI gene (formerly Entrezgene);Acc:824631]	4.91087e+09	4.73183e+09	4.86829e+09	4.8093e+09		4.83007e+09	Chloroplast
AT3G16640.1	translationally controlled tumor protein [Source:NCBI gene (formerly Entrezgene);Acc:820916]	4.66231e+09	5.19609e+09	4.81058e+09	4.49841e+09		4.79185e+09	APF
AT4G10300.1	RmlC-like cupins superfamily protein [Source:NCBI gene (formerly Entrezgene);Acc:826622]	5.18955e+09	4.72945e+09	4.45854e+09	4.69619e+09		4.76843e+09	Chloroplast
AT2G43530.1		3.73269e+09	5.20235e+09	5.16184e+09	4.95643e+09		4.76333e+09	Extracellular/Cell wall
AT2G28190.1	copper/zinc superoxide dismutase 2 [Source:NCBI gene (formerly Entrezgene);Acc:817365]	5.08641e+09	4.41051e+09	4.8791e+09	4.62876e+09		4.75119e+09	APF
AT2G47400.1	CP12 domain-containing protein 1 [Source:NCBI gene (formerly Entrezgene);Acc:819353]	4.74175e+09	5.02707e+09	4.75669e+09	4.39842e+09		4.73098e+09	Chloroplast
AT2G44790.1	uclacyanin 2 [Source:NCBI gene (formerly Entrezgene);Acc:819088]	5.14623e+09	4.41133e+09	4.56185e+09	4.66296e+09		4.69559e+09	Extracellular/Cell wall
AT3G44310.1	nitrilase 1 [Source:NCBI gene (formerly Entrezgene);Acc:823556]	4.29904e+09	4.46968e+09	5.08726e+09	4.86644e+09		4.68061e+09	APF
AT5G09810.1	actin 7 [Source:NCBI gene (formerly Entrezgene);Acc:830841]	4.38364e+09	4.71551e+09	5.20101e+09	4.42146e+09		4.6804e+09	Chloroplast
AT4G33680.1	Pyridoxal phosphate (PLP)-dependent transferases superfamily protein [Source:NCBI gene (formerly Entrezgene);Acc:829510]	4.82668e+09	4.236e+09	4.67911e+09	4.83265e+09		4.64361e+09	Chloroplast
AT5G34850.1		4.46089e+09	4.63867e+09	4.67942e+09	4.73775e+09		4.62918e+09	Extracellular/Cell wall
AT2G34070.1		4.62462e+09	4.67867e+09	4.49712e+09	4.66565e+09		4.61651e+09	#N/A
AT5G66190.1	ferredoxin-NADP[+]-oxidoreductase 1 [Source:NCBI gene (formerly Entrezgene);Acc:836751]	4.50831e+09	4.848e+09	4.5654e+09	4.53691e+09		4.61465e+09	APF
AT1G53240.1	Lactate/malate dehydrogenase family protein [Source:NCBI gene (formerly Entrezgene);Acc:841757]	4.69962e+09	4.29535e+09	4.67206e+09	4.42141e+09		4.52211e+09	Chloroplast
AT1G07890.1	ascorbate peroxidase 1 [Source:NCBI gene (formerly Entrezgene);Acc:837304]	4.53226e+09	4.17683e+09	4.82255e+09	4.40742e+09		4.48476e+09	Extracellular/Cell wall
AT5G09760.2		4.56802e+09	4.64271e+09	4.38402e+09	4.34264e+09		4.48435e+09	#N/A
AT1G12090.1		3.6956e+09	4.7585e+09	4.32925e+09	5.15157e+09		4.48373e+09	#N/A
AT5G43940.1	GroES-like zinc-binding dehydrogenase family protein [Source:NCBI gene (formerly Entrezgene);Acc:834417]	4.59102e+09	4.01518e+09	4.80485e+09	4.43332e+09		4.46109e+09	Peroxisome
AT1G51790.2		4.44688e+09	4.65563e+09	4.12409e+09	4.55817e+09		4.44619e+09	#N/A
AT5G08280.1	hydroxymethylbilane synthase [Source:NCBI gene (formerly Entrezgene);Acc:830724]	4.41167e+09	4.45788e+09	4.50846e+09	4.37923e+09		4.43931e+09	APF
AT5G16710.1	dehydroascorbate reductase 1 [Source:NCBI gene (formerly Entrezgene);Acc:831532]	4.52759e+09	3.84757e+09	4.65377e+09	4.72715e+09		4.43902e+09	Chloroplast
AT1G16880.1	uridylyltransferase-like protein [Source:NCBI gene (formerly Entrezgene);Acc:838259]	4.225e+09	4.25827e+09	4.90971e+09	4.33886e+09		4.43296e+09	Chloroplast
AT1G20160.1		4.10635e+09	4.75352e+09	4.52863e+09	3.96495e+09		4.33836e+09	APF
AT4G36945.1	PLC-like phosphodiesterases superfamily protein [Source:NCBI gene (formerly Entrezgene);Acc:5008186]	4.19636e+09	4.41337e+09	4.22759e+09	4.36339e+09		4.30018e+09	Plasma membrane
AT2G44290.1	Bifunctional inhibitor/lipid-transfer protein/seed storage 2S albumin superfamily protein [Source:NCBI gene (formerly Entrezgene);Acc:819037]	3.83155e+09	4.57284e+09	3.77485e+09	4.39322e+09		4.14312e+09	Extracellular/Cell wall
AT5G63310.1	nucleoside diphosphate kinase 2 [Source:NCBI gene (formerly Entrezgene);Acc:836451]	3.91084e+09	4.34472e+09	3.94632e+09	4.32635e+09		4.13206e+09	Chloroplast
AT2G28100.1		3.99719e+09	4.39562e+09	4.02353e+09	4.06536e+09		4.12042e+09	Extracellular/Cell wall
AT4G33810.2		3.97404e+09	4.12411e+09	3.79811e+09	4.16184e+09		4.01452e+09	Extracellular/Cell wall
AT4G20850.1		3.975e+09	3.94008e+09	4.10702e+09	3.89608e+09		3.97954e+09	#N/A
AT5G59320.1	Predicted to encode a PR (pathogenesis-related) protein	3.61575e+09	4.37301e+09	3.79084e+09	4.06274e+09		3.96059e+09	APF
AT1G02360.3	iron regulated transporter 3 [Source:NCBI gene (formerly Entrezgene);Acc:842387]	3.55555e+09	4.21528e+09	3.93296e+09	4.10893e+09		3.95318e+09	Extracellular/Cell wall
AT4G31140.1	O-Glycosyl hydrolases family 17 protein [Source:NCBI gene (formerly Entrezgene);Acc:829242]	4.18075e+09	3.76571e+09	3.87358e+09	3.93404e+09		3.93852e+09	Plasma membrane
AT4G00165.2		3.85712e+09	4.01623e+09	4.4966e+09	3.36992e+09		3.93497e+09	Extracellular/Cell wall
AT3G26450.1		4.02994e+09	3.9368e+09	3.81552e+09	3.88177e+09		3.91601e+09	#N/A
AT4G34110.1	poly(A) binding protein 2 [Source:NCBI gene (formerly Entrezgene);Acc:829557]	3.77862e+09	4.01694e+09	3.99765e+09	3.78033e+09		3.89338e+09	Plasma membrane
AT2G04780.2	FASCICLIN-like arabinoogalactan 7 [Source:NCBI gene (formerly Entrezgene);Acc:815021]	3.2693e+09	4.16893e+09	3.91254e+09	4.17254e+09		3.88083e+09	Mitochondrion
AT2G26010.1	alpha/beta-Hydrolases superfamily protein [Source:NCBI gene (formerly Entrezgene);Acc:817604]	3.90389e+09	4.06475e+09	3.85428e+09	3.68039e+09		3.87583e+09	Extracellular/Cell wall
AT3G24503.1		3.98642e+09	3.96292e+09	3.78753e+09	3.74947e+09		3.87158e+09	#N/A
AT1G47128.1	Granulin repeat cysteine protease family protein [Source:NCBI gene (formerly Entrezgene);Acc:841122]	4.07267e+09	3.46286e+09	3.83014e+09	3.71703e+09		3.77067e+09	APF
AT4G20260.4	plasma-membrane associated cation-binding protein 1 [Source:NCBI gene (formerly Entrezgene);Acc:827773]	3.99766e+09	3.69666e+09	3.88708e+09	3.44526e+09		3.75667e+09	Plasma membrane
AT5G56010.1	heat shock protein 81-3 [Source:NCBI gene (formerly Entrezgene);Acc:835699]	3.46952e+09	3.6747e+09	4.15285e+09	3.69947e+09		3.74913e+09	Plasma membrane
AT3G09440.3	Heat shock protein 70 (Hsp 70) family protein [Source:NCBI gene (formerly Entrezgene);Acc:820102]	3.86101e+09	3.73118e+09	3.69123e+09	3.65852e+09		3.73549e+09	APF
AT1G63940.2	monodehydroascorbate reductase 6 [Source:NCBI gene (formerly Entrezgene);Acc:842697]	3.34665e+09	3.87002e+09	3.93688e+09	3.76605e+09		3.7299e+09	Chloroplast
AT4G25900.1	Galactose mutarotase-like superfamily protein [Source:NCBI gene (formerly Entrezgene);Acc:828696]	3.95193e+09	3.96384e+09	3.11759e+09	3.80646e+09		3.70996e+09	Extracellular/Cell wall
AT1G20020.1	ferredoxin-NADP[+]-oxidoreductase 2 [Source:NCBI gene (formerly Entrezgene);Acc:838591]	3.86927e+09	4.05837e+09	3.18618e+09	3.36866e+09		3.62062e+09	APF
AT3G52960.1	Thioredoxin superfamily protein [Source:NCBI gene (formerly Entrezgene);Acc:824462]	3.53245e+09	3.44277e+09	3.50609e+09	3.85357e+09		3.58372e+09	Chloroplast
AT5G04885.2	Glycosyl hydrolase family protein [Source:NCBI gene (formerly Entrezgene);Acc:830368]	3.4217e+09	3.67926e+09	3.55527e+09	3.50155e+09		3.53945e+09	Plasma membrane
AT4G39330.1	cinnamyl alcohol dehydrogenase 9 [Source:NCBI gene (formerly Entrezgene);Acc:830088]	3.04005e+09	3.57827e+09	3.86545e+09	3.67252e+09		3.53908e+09	APF
AT2G43620.1		3.18763e+09	3.80899e+09	3.58328e+09	3.56086e+09		3.53519e+09	APF
AT3G20390.2	endoribonuclease L-PSP family protein [Source:NCBI gene (formerly Entrezgene);Acc:821584]	3.44751e+09	3.56458e+09	3.40978e+09	3.71579e+09		3.53441e+09	Chloroplast
AT5G45680.1	FK506-binding protein 13 [Source:NCBI gene (formerly Entrezgene);Acc:834607]	3.47031e+09	3.72112e+09	3.36309e+09	3.41386e+09		3.4921e+09	Chloroplast
AT3G22060.1	Zn-dependent exopeptidases superfamily protein [Source:NCBI gene (formerly Entrezgene);Acc:824430]	3.5887e+09	3.30071e+09	3.50098e+09	3.4268e+09		3.4543e+09	Extracellular/Cell wall
AT2G21170.3	triosephosphate isomerase [Source:NCBI gene (formerly Entrezgene);Acc:816652]	3.55529e+09	3.34871e+09	3.68974e+09	3.17726e+09		3.44275e+09	APF
AT2G24940.1		3.58466e+09	3.31277e+09	3.25534e+09	3.43569e+09		3.39711e+09	#N/A
AT4G26690.1	PLC-like phosphodiesterase family protein [Source:NCBI gene (formerly Entrezgene);Acc:828776]	3.52611e+09	3.26472e+09	3.41089e+09	3.38638e+09		3.39703e+09	Plasma membrane
AT4G20860.1		3.569e+09	3.29864e+09	3.23028e+09	3.48635e+09		3.39607e+09	#N/A
AT3G59970.3		3.83892e+09	3.14564e+09	3.31371e+09	3.16269e+09		3.36524e+09	#N/A
AT2G20420.1	ATP citrate lyase (ACL) family protein [Source:NCBI gene (formerly Entrezgene);Acc:816561]	3.34539e+09	3.16096e+09	3.33774e+09	3.50482e+09		3.33722e+09	Mitochondrion
AT1G03475.1	Coproporphyrinogen III oxidase [Source:NCBI gene (formerly Entrezgene);Acc:839489]	3.17018e+09	3.19906e+09	3.54395e+09	3.38706e+09		3.32506e+09	APF
AT1G03220.1	Eukaryotic aspartyl protease family protein [Source:NCBI gene (formerly Entrezgene);Acc:838517]	3.23495e+09	3.25454e+09	3.37834e+09	3.39269e+09		3.31513e+09	Extracellular/Cell wall
AT4G24770.1	31-kDa RNA binding protein [Source:NCBI gene (formerly Entrezgene);Acc:828579]	2.95083e+09	3.57091e+09	3.36589e+09	3.30532e+09		3.29824e+09	Chloroplast
AT5G23820.1	MD-2-related lipid recognition domain-containing protein [Source:NCBI gene (formerly Entrezgene);Acc:832447]	3.11107e+09	3.46336e+09	3.22189e+09	3.34084e+09		3.28429e+09	Extracellular/Cell wall
AT1G29670.2	glyceraldehyde 3-phosphate dehydrogenase A subunit 2 [Source:NCBI gene (formerly Entrezgene);Acc:837848]	3.14173e+09	3.31297e+09	3.36843e+09	3.25719e+09		3.27008e+09	APF
AT5G02790.1	Glutathione S-transferase family protein [Source:NCBI gene (formerly Entrezgene);Acc:831798]	3.34822e+09	3.2941e+09	3.09976e+09	3.29329e+09		3.25884e+09	Plasma membrane
AT1G27950.1	glycosylphosphatidylinositol-anchored lipid protein transfer 1 [Source:NCBI gene (formerly Entrezgene);Acc:839688]	4.0696e+09	1.63543e+09	3.6566e+09	3.6368e+09		3.24961e+09	ER
AT5G53460.1	NADH-dependent glutamate synthase 1 [Source:NCBI gene (formerly Entrezgene);Acc:835427]	2.90148e+09	3.64689e+09	3.0661e+09	3.31074e+09		3.2313e+09	Chloroplast
AT5G65620.2	Zincin-like metalloproteases family protein [Source:NCBI gene (formerly Entrezgene);Acc:836688]	3.03978e+09	3.22531e+09	3.42244e+09	3.18801e+09		3.21888e+09	Chloroplast
AT3G26380.1		3.17385e+09	3.31335e+09	3.1651e+09	3.20028e+09		3.21314e+09	#N/A
AT3G23490.2		3.54277e+09	2.43698e+09	3.2111e+09	3.61509e+09		3.20149e+09	#N/A
AT5G15650.1	reversibly glycosylated polypeptide 2 [Source:NCBI gene (formerly Entrezgene);Acc:831419]	3.11593e+09	3.30321e+09	3.29674e+09	3.06759e+09		3.19587e+09	Ribosome
AT3G63190.1	ribosome recycling factor, chloroplast [Source:NCBI gene (formerly Entrezgene);Acc:825494]	3.26657e+09	2.96013e+09	3.14957e+09	3.26228e+09		3.15964e+09	Chloroplast
AT1G43670.1		3.06914e+09	2.87417e+09	3.50515e+09	3.09174e+09		3.13505e+09	#N/A
AT1G17290.1	alanine aminotransferas [Source:NCBI gene (formerly Entrezgene);Acc:838301]	3.35974e+09	3.43181e+09	2.71947e+09	2.98206e+09		3.12327e+09	Mitochondrion
AT3G58610.2	ketol-acid reductoisomerase [Source:NCBI gene (formerly Entrezgene);Acc:825030]	2.89846e+09	3.20653e+09	3.17457e+09	3.13138e+09		3.10273e+09	APF
AT3G26720.1		3.06709e+09	3.14707e+09	3.08197e+09	3.00255e+09		3.07467e+09	Extracellular/Cell wall
AT1G02920.1	plasmodesmata callose-binding protein 3 [Source:NCBI gene (formerly Entrezgene);Acc:838446]	2.88155e+09	3.06865e+09	3.29586e+09	2.74784e+09		2.99848e+09	Extracellular/Cell wall
AT1G09780.1	Phosphoglycerate mutase, 2,3-bisphosphoglycerate-independent [Source:NCBI gene (formerly Entrezgene);Acc:837507]	2.82455e+09	2.19813e+09	3.55086e+09	3.28836e+09		2.96548e+09	Extracellular/Cell wall
AT3G17390.1	S-adenosylmethionine synthetase family protein [Source:NCBI gene (formerly Entrezgene);Acc:821003]	2.95705e+09	2.78074e+09	3.16865e+09	2.93519e+09		2.96041e+09	Plasma membrane
AT1G21680.1	pathosis-related protein 5 [Source:NCBI gene (formerly Entrezgene);Acc:843842]	4.2943e+09	2.40799e+09	2.53951e+09	2.5305e+09		2.94307e+09	Extracellular/Cell wall
AT2G26440.1		2.87148e+09	2.94364e+09	2.89277e+09	2.98143e+09		2.92233e+09	Extracellular/Cell wall
AT5G58090.1	O-Glycosyl hydrolases family 17 protein [Source:NCBI gene (formerly Entrezgene);Acc:835921]	3.08335e+09	2.81407e+09	2.95117e+09	2.82026e+09		2.91721e+09	Extracellular/Cell wall
AT2G37720.1	TRICHOME BIREFRINGENCE-LIKE 15 [Source:NCBI gene (formerly Entrezgene);Acc:818349]	2.96564e+09	2.87944e+09	2.9282e+09	2.88146e+09		2.91369e+09	Chloroplast
AT3G04720.1		2.75027e+09	2.99375e+09	2.78648e+09	2.78458e+09		2.82877e+09	Extracellular/Cell wall
AT1G21750.1	PDI-like 1-1 [Source:NCBI gene (formerly Entrezgene);Acc:838779]	3.08718e+09	2.51311e+09	2.85794e+09	2.84428e+09		2.82563e+09	ER
AT2G40490.1	Uroporphyrinogen decarboxylase [Source:NCBI gene (formerly Entrezgene);Acc:818644]	2.82332e+09	2.71457e+09	2.91278e+09	2.82172e+09		2.81809e+09	Chloroplast
AT5G63800.1	beta-galactosidase involved in seed coat mucilage biosynthesis. Member of Glycoside Hydrolase Family 35	2.62159e+09	2.95752e+09	2.73017e+09	2.89544e+09		2.80118e+09	APF
AT1G62750.1	Translation elongation factor EFG/EF2 protein [Source:NCBI gene (formerly Entrezgene);Acc:842573]	2.48858e+09	2.93502e+09	2.861e+09	2.69294e+09		2.74438e+09	APF
AT4G33090.1	aminopeptidase M1 [Source:NCBI gene (formerly Entrezgene);Acc:829446]	2.54677e+09	2.93662e+09	2.66884e+09	2.75815e+09		2.72759e+09	ER
AT5G14780.1	formate dehydrogenase [Source:NCBI gene (formerly Entrezgene);Acc:831330]	2.43868e+09	2.85876e+09	2.73547e+09	2.83751e+09		2.7176e+09	Chloroplast
AT2G04690.1	ENTH/ANTH/VHS superfamily protein [Source:NCBI gene (formerly Entrezgene);Acc:838056]	2.89745e+09	2.7303e+09	2.684e+09	2.54255e+09		2.71357e+09	Extracellular/Cell wall
AT4G33220.1		2.61829e+09	2.7382e+09	2.7287e+09	2.74629e+09		2.70787e+09	Extracellular/Cell wall
AT1G21880.2	lysm domain GPI-anchored protein 1 [Source:NCBI gene (formerly Entrezgene);Acc:838790]	2.71715e+09	2.69015e+09	2.70056e+09	2.69635e+09		2.70105e+09	Extracellular/Cell wall
AT3G53980.1		2.90087e+09	2.86869e+09	2.59548e+09	2.43735e+09		2.7006e+09	Extracellular/Cell wall
AT1G23190.1	Phosphoglucomutase/phosphomannomutase family protein [Source:NCBI gene (formerly Entrezgene);Acc:838927]	2.69749e+09	2.39096e+09	2.82528e+09	2.76489e+09		2.66966e+09	Plasma membrane
AT3G46970.1		2.60459e+09	2.41706e+09	2.92458e+09	2.62936e+09		2.6439e+09	#N/A
AT2G43535.1		2.6685e+09	2.53897e+09	2.57936e+09	2.73599e+09		2.63071e+09	Extracellular/Cell wall
AT4G03520.1	Thioredoxin superfamily protein [Source:NCBI gene (formerly Entrezgene);Acc:825653]	2.62274e+09	2.63522e+09	2.59825e+09	2.54653e+09		2.60068e+09	Chloroplast
AT4G34260.1	1,2-alpha-L-fucosidase	2.63817e+09	2.37434e+09	2.68222e+09	2.65331e+09		2.58701e+09	APF
AT3G14930.2	Uroporphyrinogen decarboxylase [Source:NCBI gene (formerly Entrezgene);Acc:820722]	2.71897e+09	2.39726e+09	2.63578e+09	2.48902e+09		2.56026e+09	Chloroplast
AT4G11010.1	nucleoside diphosphate kinase 3 [Source:NCBI gene (formerly Entrezgene);Acc:826702]	2.77759e+09	1.96454e+09	2.71977e+09	2.63577e+09		2.52442e+09	Chloroplast
AT1G56190.1	Phosphoglycerate kinase family protein [Source:NCBI gene (formerly Entrezgene);Acc:842072]	2.60494e+09	2.25168e+09	2.5871e+09	2.57582e+09		2.50488e+09	Chloroplast
AT2G01820.1	Leucine-rich repeat protein kinase family protein [Source:NCBI gene (formerly Entrezgene);Acc:814713]	2.6714e+09	2.26982e+09	2.52451e+09	2.54842e+09		2.50354e+09	Plasma membrane
AT1G57720.1		2.52063e+09	2.56945e+09	2.67525e+09	2.23565e+09		2.50025e+09	#N/A
AT5G10450.4	G-box regulating factor 6 [Source:NCBI gene (formerly Entrezgene);Acc:830909]	2.38507e+09	2.49291e+09	2.55328e+09	2.43961e+09		2.46772e+09	Plasma membrane
AT5G54770.1	thiazole biosynthetic enzyme, chloroplast (ARA6) (THI1) (THI4) [Source:NCBI gene (formerly Entrezgene);Acc:835567]	2.50916e+09	2.42659e+09	2.54123e+09	2.3886e+09		2.46639e+09	Chloroplast
AT3G48460.1		2.45901e+09	2.41055e+09	2.45028e+09	2.52293e+09		2.4607e+09	#N/A
AT2G26080.1	glycine decarboxylase P-protein 2 [Source:NCBI gene (formerly Entrezgene);Acc:817149]	2.69213e+09	1.93984e+09	2.63607e+09	2.57257e+09		2.46015e+09	Chloroplast
AT5G50920.1	CLPC homologue 1 [Source:NCBI gene (formerly Entrezgene);Acc:835165]	2.30013e+09	2.612e+09	2.39759e+09	2.33307e+09		2.4107e+09	Chloroplast
AT5G12950.1	Concanavalin A-like lectin protein kinase family protein [Source:NCBI gene (formerly Entrezgene);Acc:836044]	2.49298e+09	2.30388e+09	2.32262e+09	2.46585e+09		2.39633e+09	Extracellular/Cell wall
AT2G05990.2	NAD(P)-binding Rossmann-fold superfamily protein [Source:NCBI gene (formerly Entrezgene);Acc:815152]	2.36022e+09	2.57315e+09	2.05802e+09	2.55894e+09		2.38758e+09	Chloroplast
AT4G31840.1	early nodulin-like protein 15 [Source:NCBI gene (formerly Entrezgene);Acc:829313]	2.23427e+09	2.33754e+09	2.35977e+09	2.43481e+09		2.3416e+09	Extracellular/Cell wall
AT3G02730.1	thioredoxin F-type 1 [Source:NCBI gene (formerly Entrezgene);Acc:821260]	2.5716e+09	2.27018e+09	2.25013e+09	2.2655e+09		2.33935e+09	Chloroplast
AT1G31180.2	isopropylmalate dehydrogenase 3 [Source:NCBI gene (formerly Entrezgene);Acc:840006]	1.94067e+09	3.05298e+09	1.75782e+09	2.56363e+09		2.32877e+09	Chloroplast
AT3G13750.1		2.90231e+09	1.40343e+09	2.44952e+09	2.55398e+09		2.32731e+09	Extracellular/Cell wall
AT5G54960.1		2.23705e+09	2.58426e+09	2.03826e+09	2.25625e+09		2.27896e+09	#N/A
AT1G08200.1		2.24619e+09	2.27033e+09	2.37927e+09	2.17559e+09		2.26784e+09	APF
AT1G74920.1	aldehyde dehydrogenase 10A8 [Source:NCBI gene (formerly Entrezgene);Acc:843831]	2.41362e+09	2.23878e+09	2.1698e+09	2.23415e+09		2.26409e+09	Chloroplast
AT5G01410.1	Aldolase-type TIM barrel family protein [Source:NCBI gene (formerly Entrezgene);Acc:831738]	1.90229e+09	2.46628e+09	2.38653e+09	2.26091e+09		2.254e+09	Plasma membrane
AT3G03780.2	methionine synthase 2 [Source:NCBI gene (formerly Entrezgene);Acc:821147]	2.2014e+09	2.29656e+09	2.18319e+09	2.3275e+09		2.25216e+09	APF
AT1G67280.1	Glyoxalase/Bleomycin resistance protein/Dioxygenase superfamily protein [Source:NCBI gene (formerly Entrezgene);Acc:843048]	2.02705e+09	2.92916e+09	2.06707e+09	1.98109e+09		2.25109e+09	Chloroplast
AT5G11420.1	transmembrane protein, putative (Protein of unknown function, DUF642) [Source:NCBI gene (formerly Entrezgene);Acc:831013]	2.39587e+09	2.03681e+09	2.28737e+09	2.21693e+09		2.23424e+09	Extracellular/Cell wall
AT5G61410.1	D-ribulose-5-phosphate-3-epimerase [Source:NCBI gene (formerly Entrezgene);Acc:836262]	2.07016e+09	2.33741e+09	2.36961e+09	2.09755e+09		2.21868e+09	APF
AT4G29350.1	profilin 2 [Source:NCBI gene (formerly Entrezgene);Acc:829056]	2.19391e+09	2.29006e+09	2.16115e+09	2.15757e+09		2.20067e+09	Chloroplast
AT5G08260.1		2.37049e+09	2.09511e+09	2.12763e+09	2.16754e+09		2.19019e+09	Extracellular/Cell wall
AT3G01910.1	sulfite oxidase [Source:NCBI gene (formerly Entrezgene);Acc:820118]	1.66663e+09	2.85222e+09	1.81033e+09	2.42337e+09		2.18814e+09	Peroxisome
AT2G42590.3	ral regulatory factor 9 [Source:NCBI gene (formerly Entrezgene);Acc:818859]	2.01068e+09	2.14751e+09	2.22854e+09	2.32716e+09		2.17847e+09	Plasma membrane
AT1G49740.1		1.96344e+09	2.44623e+09	2.2202e+09	2.04745e+09		2.16933e+09	Extracellular/Cell wall
AT3G13560.3	O-Glycosyl hydrolases family 17 protein [Source:NCBI gene (formerly Entrezgene);Acc:820558]	1.93719e+09	2.27819e+09	2.19983e+09	2.16521e+09		2.1451e+09	Extracellular/Cell wall
AT5G40370.1	Glutaredoxin family protein [Source:NCBI gene (formerly Entrezgene);Acc:834035]	2.26075e+09	2.00014e+09	2.21984e+09	2.04866e+09		2.13235e+09	Plasma membrane
AT5G58330.1	lactate/malate dehydrogenase family protein [Source:NCBI gene (formerly Entrezgene);Acc:835945]	2.177e+09	2.15029e+09	2.12421e+09	2.07031e+09		2.13045e+09	APF
AT1G77490.1	thylakoidal ascorbate peroxidase [Source:NCBI gene (formerly Entrezgene);Acc:844085]	2.09118e+09	2.40168e+09	1.80117e+09	2.21047e+09		2.12613e+09	Chloroplast
AT1G79550.2	phosphoglycerate kinase [Source:NCBI gene (formerly Entrezgene);Acc:844293]	1.98559e+09	2.00134e+09	2.39864e+09	2.09624e+09		2.12045e+09	APF
AT1G31812.1	acyl-CoA-binding protein 6 [Source:NCBI gene (formerly Entrezgene);Acc:840069]	2.08125e+09	2.29725e+09	2.0826e+09	1.9721e+09		2.1083e+09	Plasma membrane
AT3G24170.3	glutathione-disulfide reductase [Source:NCBI gene (formerly Entrezgene);Acc:822003]	2.51241e+09	1.40277e+09	2.22485e+09	2.28464e+09		2.10617e+09	Peroxisome
AT5G41870.1		2.55437e+09	2.00534e+09	1.87534e+09	1.90099e+09		2.08401e+09	Extracellular/Cell wall
AT3G28940.1	AIG2-like (avirulence induced family protein [Source:NCBI gene (formerly Entrezgene);Acc:822530]	2.13272e+09	2.04065e+09	2.01712e+09	2.09432e+09		2.0712e+09	Plasma membrane
AT5G49910.1	chloroplast heat shock protein 70-2 [Source:NCBI gene (formerly Entrezgene);Acc:835054]	2.23845e+09	1.98339e+09	2.02276e+09	1.99411e+09		2.05968e+09	APF
AT5G20010.1	RAS-related nuclear protein-1 [Source:NCBI gene (formerly Entrezgene);Acc:832123]	1.75259e+09	2.23537e+09	2.08393e+09	2.11409e+09		2.04649e+09	APF
AT5G66570.1	MANGANESE-STABILIZING PROTEIN 1, MSP-1	2.12952e+09	1.89256e+09	2.08484e+09	2.05602e+09		2.04073e+09	Chloroplast
AT4G08390.5	stromal ascorbate peroxidase [Source:NCBI gene (formerly Entrezgene);Acc:826396]	1.85105e+09	2.13856e+09	2.02066e+09	2.13974e+09		2.0375e+09	Chloroplast
AT3G52990.1		2.09345e+09	1.56022e+09	2.22982e+09	2.21928e+09		2.02569e+09	#N/A
AT5G60600.1	4-hydroxy-3-methylbut-2-enyl diphosphate synthase [Source:NCBI gene (formerly Entrezgene);Acc:836181]	2.03942e+09	1.98538e+09	1.99389e+09	2.0388e+09		2.01438e+09	Chloroplast
AT5G52640.1	heat shock-like protein [Source:NCBI gene (formerly Entrezgene);Acc:835341]	2.27378e+09	1.91949e+09	1.61064e+09	2.23313e+09		2.00926e+09	Plasma membrane
AT1G80380.2	P-loop containing nucleoside triphosphate hydrolases superfamily protein [Source:NCBI gene (formerly Entrezgene);Acc:844378]	1.98655e+09	2.00999e+09	1.95595e+09	2.08029e+09		2.0082e+09	Chloroplast
AT1G26560.1		1.91837e+09	2.0431e+09	2.01256e+09	2.02247e+09		1.99912e+09	APF
AT1G12240.1	Glycosyl hydrolases family 32 protein [Source:NCBI gene (formerly Entrezgene);Acc:837777]	1.97445e+09	2.00449e+09	1.95408e+09	2.0626e+09		1.99891e+09	ER
AT5G38480.1	ral regulatory factor 3 [Source:NCBI gene (formerly Entrezgene);Acc:833836]	1.86994e+09	2.09918e+09	2.06559e+09	1.91486e+09		1.98739e+09	Chloroplast
AT2G36460.1	Aldolase superfamily protein [Source:NCBI gene (formerly Entrezgene);Acc:818220]	1.94654e+09	2.18074e+09	1.89064e+09	1.89515e+09		1.97827e+09	Mitochondrion
AT2G42530.1	cold regulated 15b [Source:NCBI gene (formerly Entrezgene);Acc:818853]	2.21167e+09	1.79951e+09	1.87036e+09	2.00946e+09		1.97275e+09	Chloroplast
AT2G47390.1		1.97547e+09	1.90081e+09	2.0316e+09	1.91437e+09		1.95556e+09	#N/A
AT5G44390.1		2.00089e+09	1.73399e+09	2.04253e+09	2.02757e+09		1.95125e+09	#N/A
AT4G20360.2	RAB GTPase homolog E1B [Source:NCBI gene (formerly Entrezgene);Acc:827784]	1.97666e+09	1.77776e+09	2.03259e+09	2.0158e+09		1.9507e+09	APF
AT2G17120.1	lysm domain GPI-anchored protein 2 [Source:NCBI gene (formerly Entrezgene);Acc:816217]	1.94987e+09	1.80824e+09	2.10303e+09	1.92284e+09		1.94599e+09	Mitochondrion
AT5G66530.1	Galactose mutarotase-like superfamily protein [Source:NCBI gene (formerly Entrezgene);Acc:836785]	2.07702e+09	1.82052e+09	1.85285e+09	2.03343e+09		1.94596e+09	APF
AT3G23940.1	dehydratase family [Source:NCBI gene (formerly Entrezgene);Acc:821977]	1.97249e+09	1.60435e+09	2.09011e+09	2.11168e+09		1.94466e+09	Chloroplast
AT2G41530.1	O-Glycosyl hydrolases family 17 protein [Source:NCBI gene (formerly Entrezgene);Acc:842784]	1.69864e+09	2.19138e+09	1.90728e+09	1.96331e+09		1.94015e+09	APF
AT1G72150.1	PATELLIN 1 [Source:NCBI gene (formerly Entrezgene);Acc:843546]	2.05921e+09	1.88536e+09	1.95681e+09	1.81435e+09		1.92893e+09	APF
AT3G08590.1	plant/protein (Protein of unknown function, DUF538) [Source:NCBI gene (formerly Entrezgene);Acc:837452]	1.94904e+09	1.99402e+09	1.93555e+09	1.83436e+09		1.92824e+09	APF
AT4G12900.1		2.0073e+09	1.79473e+09	1.99463e+09	1.9129e+09		1.92739e+09	Extracellular/Cell wall
AT4G38740.1	None	2.35053e+09	1.75415e+09	1.79563e+09	1.80131e+09		1.92541e+09	APF
AT5G59680.1		1.9988e+09	2.03522e+09	1.72095e+09	1.93118e+09		1.92154e+09	#N/A
AT3G06650.1		1.90428e+09	1.85848e+09	2.01139e+09	1.90935e+09		1.92087e+09	#N/A
AT2G15220.1		1.93888e+09	1.98478e+09	1.81636e+09	1.90548e+09		1.91138e+09	Extracellular/Cell wall
AT4G36195.1		1.75789e+09	2.14925e+09	1.89899e+09	1.78279e+09		1.89723e+09	Extracellular/Cell wall
AT3G01480.1	cyclophilin 38 [Source:NCBI gene (formerly Entrezgene);Acc:821137]	1.20186e+09	1.28466e+09	1.35245e+09	3.68664e+09		1.8814e+09	Chloroplast
AT2G25060.1	early nodulin-like protein 14 [Source:NCBI gene (formerly Entrezgene);Acc:817044]	1.96281e+09	1.61797e+09	2.0365e+09	1.89299e+09		1.87757e+09	Extracellular/Cell wall
AT5G53850.5	haloacid dehalogenase-like hydrolase family protein [Source:NCBI gene (formerly Entrezgene);Acc:835466]	2.04049e+09	1.58734e+09	1.89138e+09	1.97373e+09		1.87323e+09	Chloroplast
AT1G78900.1	vacuolar ATP synthase subunit A [Source:NCBI gene (formerly Entrezgene);Acc:844228]	1.89184e+09	1.8022e+09	1.83129e+09	1.8673e+09		1.84816e+09	Chloroplast
AT3G15730.1	phospholipase D alpha 1 [Source:NCBI gene (formerly Entrezgene);Acc:820816]	1.78977e+09	1.71183e+09	1.94405e+09	1.94575e+09		1.84785e+09	Chloroplast
AT5G48540.1		1.7163e+09	1.90735e+09	1.94399e+09	1.81211e+09		1.84494e+09	Extracellular/Cell wall
AT1G78060.1	Glycosyl hydrolase family protein [Source:NCBI gene (formerly Entrezgene);Acc:844141]	1.76566e+09	1.92614e+09	1.77674e+09	1.8703e+09		1.83471e+09	APF
AT1G05260.1	Peroxidase superfamily protein [Source:NCBI gene (formerly Entrezgene);Acc:837028]	1.74989e+09	1.80743e+09	1.86107e+09	1.79241e+09		1.8027e+09	Extracellular/Cell wall
AT1G08110.4	lactoylglutathione lyase family protein / glyoxalase I family protein [Source:NCBI gene (formerly Entrezgene);Acc:837330]	1.72961e+09	1.90326e+09	1.72789e+09	1.75026e+09		1.77776e+09	Extracellular/Cell wall
AT5G36210.1	alpha/beta-Hydrolases superfamily protein [Source:NCBI gene (formerly Entrezgene);Acc:833618]	1.76241e+09	1.58618e+09	1.84484e+09	1.79857e+09		1.748e+09	Extracellular/Cell wall
AT1G53310.1	triosephosphate isomerase [Source:NCBI gene (formerly Entrezgene);Acc:824710]	1.14471e+09	1.94495e+09	1.95538e+09	1.9221e+09		1.74179e+09	APF
AT3G29320.1	Glycosyl transferase, family 35 [Source:NCBI gene (formerly Entrezgene);Acc:822590]	1.60489e+09	1.63352e+09	1.87954e+09	1.81469e+09		1.73316e+09	Chloroplast
AT5G51970.2	GroES-like zinc-binding alcohol dehydrogenase family protein [Source:NCBI gene (formerly Entrezgene);Acc:835272]	1.64764e+09	1.55836e+09	1.9116e+09	1.79955e+09		1.72929e+09	Mitochondrion
AT3G23600.1	alpha/beta-Hydrolases superfamily protein [Source:NCBI gene (formerly Entrezgene);Acc:821939]	1.69126e+09	1.82258e+09	1.77083e+09	1.63132e+09		1.729e+09	APF
AT4G25050.2	acyl carrier protein 4 [Source:NCBI gene (formerly Entrezgene);Acc:828608]	1.89239e+09	1.55748e+09	1.81339e+09	1.62853e+09		1.72295e+09	Chloroplast
AT5G25460.1		1.89358e+09	1.61486e+09	1.61679e+09	1.73236e+09		1.7144e+09	Extracellular/Cell wall
AT1G30230.2	translation elongation factor EF1B/ribosomal protein S6 family protein [Source:NCBI gene (formerly Entrezgene);Acc:839903]	1.78993e+09	1.53203e+09	1.72106e+09	1.76884e+09		1.70296e+09	Ribosome
AT1G55260.1	Bifunctional inhibitor/lipid-transfer protein/seed storage 2S albumin superfamily protein [Source:NCBI gene (formerly Entrezgene);Acc:841970]	1.66794e+09	1.96957e+09	1.53559e+09	1.63495e+09		1.70201e+09	Plasma membrane
AT1G51805.1		1.81494e+09	1.64411e+09	1.66438e+09	1.65321e+09		1.69416e+09	#N/A
AT1G13930.1	oleosin-B3-like protein [Source:NCBI gene (formerly Entrezgene);Acc:837953]	1.87605e+09	1.51993e+09	1.7486e+09	1.45042e+09		1.64875e+09	Extracellular/Cell wall
AT1G47960.1		1.63917e+09	1.53678e+09	1.68211e+09	1.73076e+09		1.6472e+09	Extracellular/Cell wall
AT4G05180.1	PHOTOSYSTEM II SUBUNIT Q-2, PSBQ, PSBQ-2, PSII-Q	1.81873e+09	1.53674e+09	1.66106e+09	1.53929e+09		1.63895e+09	Chloroplast
AT3G51330.1		1.63417e+09	1.5536e+09	1.62014e+09	1.71691e+09		1.6312e+09	Extracellular/Cell wall
AT1G50480.1	10-formyltetrahydrofolate synthetase [Source:NCBI gene (formerly Entrezgene);Acc:841470]	1.44058e+09	1.7005e+09	1.68284e+09	1.59216e+09		1.60402e+09	APF
AT5G67130.1	PLC-like phosphodiesterases superfamily protein [Source:NCBI gene (formerly Entrezgene);Acc:836848]	1.63863e+09	1.52913e+09	1.65795e+09	1.58516e+09		1.60272e+09	Extracellular/Cell wall
AT1G76100.2	plastocyanin 1 [Source:NCBI gene (formerly Entrezgene);Acc:843942]	1.82171e+09	1.02481e+09	1.81381e+09	1.72423e+09		1.59614e+09	Chloroplast
AT2G29570.1		1.65855e+09	1.54472e+09	1.41665e+09	1.71473e+09		1.58366e+09	#N/A
AT4G11600.1	glutathione peroxidase 6 [Source:NCBI gene (formerly Entrezgene);Acc:826765]	1.43571e+09	1.83382e+09	1.48595e+09	1.56869e+09		1.58104e+09	Chloroplast
AT2G23200.1	Protein kinase superfamily protein [Source:NCBI gene (formerly Entrezgene);Acc:816852]	1.65586e+09	1.55185e+09	1.51056e+09	1.5629e+09		1.57029e+09	Extracellular/Cell wall
AT1G50200.2		1.58432e+09	1.52582e+09	1.63685e+09	1.5295e+09		1.56912e+09	#N/A
AT1G16080.1	nuclear protein [Source:NCBI gene (formerly Entrezgene);Acc:838178]	1.60438e+09	1.53996e+09	1.55836e+09	1.55991e+09		1.56565e+09	APF
AT5G55050.1		1.48261e+09	1.84698e+09	1.3799e+09	1.49822e+09		1.55193e+09	#N/A
AT5G41670.4	6-phosphogluconate dehydrogenase family protein [Source:NCBI gene (formerly Entrezgene);Acc:834169]	1.28357e+09	1.59192e+09	1.76155e+09	1.56924e+09		1.55157e+09	Chloroplast
AT5G07440.2	glutamate dehydrogenase 2 [Source:NCBI gene (formerly Entrezgene);Acc:830635]	1.61278e+09	1.54314e+09	1.47062e+09	1.50179e+09		1.53208e+09	Mitochondrion
AT2G28790.2		1.42931e+09	1.52783e+09	1.66643e+09	1.48613e+09		1.52742e+09	Extracellular/Cell wall
AT4G21280.1	photosystem II subunit QA [Source:NCBI gene (formerly Entrezgene);Acc:827877]	1.43723e+09	1.58793e+09	1.54572e+09	1.51758e+09		1.52211e+09	Chloroplast
AT4G16760.1	acyl-CoA oxidase 1 [Source:NCBI gene (formerly Entrezgene);Acc:827381]	1.63356e+09	1.44728e+09	1.34122e+09	1.55195e+09		1.4935e+09	Peroxisome
AT4G24620.1	phosphoglucose isomerase 1 [Source:NCBI gene (formerly Entrezgene);Acc:828564]	1.2706e+09	1.64782e+09	1.5312e+09	1.51372e+09		1.49083e+09	Chloroplast
AT4G30920.1	Cytosol aminopeptidase family protein [Source:NCBI gene (formerly Entrezgene);Acc:829216]	1.48542e+09	1.52525e+09	1.44019e+09	1.49619e+09		1.48676e+09	Chloroplast
AT4G26840.1		1.46606e+09	1.62946e+09	1.43975e+09	1.3865e+09		1.48044e+09	#N/A
AT1G70580.3	alanine-2-oxoglutarate aminotransferase 2 [Source:NCBI gene (formerly Entrezgene);Acc:843395]	1.36744e+09	1.61521e+09	1.45588e+09	1.39438e+09		1.45823e+09	Chloroplast
AT5G16390.1	chloroplastic acetylcoenzyme A carboxylase 1 [Source:NCBI gene (formerly Entrezgene);Acc:831500]	1.28339e+09	1.58549e+09	1.40008e+09	1.55735e+09		1.45658e+09	Chloroplast
AT1G74050.1	Ribosomal protein L6 family protein [Source:NCBI gene (formerly Entrezgene);Acc:843744]	1.8145e+09	1.2142e+09	1.32693e+09	1.44381e+09		1.44986e+09	Ribosome
AT5G18470.1		1.40898e+09	1.50472e+09	1.38601e+09	1.45868e+09		1.4396e+09	Extracellular/Cell wall
AT1G78300.1	ral regulatory factor 2 [Source:NCBI gene (formerly Entrezgene);Acc:844165]	7.97669e+08	3.25761e+09	8.04828e+08	8.53735e+08		1.42846e+09	Mitochondrion
AT2G21250.1	NAD(P)-linked oxidoreductase superfamily protein [Source:NCBI gene (formerly Entrezgene);Acc:816664]	1.43417e+09	1.29741e+09	1.54113e+09	1.4265e+09		1.4248e+09	Mitochondrion
AT2G32520.2	alpha/beta-Hydrolases superfamily protein [Source:NCBI gene (formerly Entrezgene);Acc:817813]	1.48419e+09	1.34083e+09	1.38421e+09	1.46746e+09		1.41917e+09	Chloroplast
AT5G59130.4		1.28315e+09	1.55794e+09	1.4578e+09	1.35182e+09		1.41268e+09	Extracellular/Cell wall
AT2G05710.1	aconitase 3 [Source:NCBI gene (formerly Entrezgene);Acc:815120]	1.49303e+09	1.17094e+09	1.50472e+09	1.45654e+09		1.40631e+09	Chloroplast
AT3G18780.3		1.32301e+09	1.29916e+09	1.60141e+09	1.38845e+09		1.40301e+09	#N/A
AT2G38870.1	Protein kinase family protein [Source:NCBI gene (formerly Entrezgene);Acc:822134]	1.34e+09	1.38884e+09	1.38189e+09	1.4635e+09		1.39356e+09	Extracellular/Cell wall
AT3G27740.1	carbamoyl phosphate synthetase A [Source:NCBI gene (formerly Entrezgene);Acc:822396]	5.49902e+08	4.33334e+08	2.66597e+09	1.90942e+09		1.38966e+09	Chloroplast
AT2G19760.1	profilin 1 [Source:NCBI gene (formerly Entrezgene);Acc:816495]	1.53764e+09	1.32118e+09	1.43345e+09	1.26124e+09		1.38838e+09	Mitochondrion
AT4G18440.1	L-Aspartase-like family protein [Source:NCBI gene (formerly Entrezgene);Acc:827575]	1.24249e+09	1.39581e+09	1.45357e+09	1.44063e+09		1.38312e+09	Chloroplast
AT4G29060.1	elongation factor Ts family protein [Source:NCBI gene (formerly Entrezgene);Acc:829027]	1.30023e+09	1.53767e+09	1.35153e+09	1.3263e+09		1.37894e+09	Chloroplast
AT4G39260.1	cold, circadian rhythm, and RNA binding 1 [Source:NCBI gene (formerly Entrezgene);Acc:830082]	1.5156e+09	1.27243e+09	1.43799e+09	1.28845e+09		1.37862e+09	Peroxisome
AT5G59670.2	Leucine-rich repeat protein kinase family protein [Source:NCBI gene (formerly Entrezgene);Acc:836088]	1.22289e+09	1.56929e+09	1.31013e+09	1.39093e+09		1.37331e+09	Plasma membrane
AT2G22990.3		1.241e+09	1.4773e+09	1.30615e+09	1.44819e+09		1.36816e+09	Extracellular/Cell wall
AT2G20690.1	lumazine-binding family protein [Source:NCBI gene (formerly Entrezgene);Acc:816597]	1.55822e+09	1.10824e+09	1.33992e+09	1.46572e+09		1.36802e+09	Chloroplast
AT3G45010.1		1.39972e+09	1.32481e+09	1.45025e+09	1.28979e+09		1.36614e+09	Extracellular/Cell wall
AT1G78850.1	D-mannose binding lectin protein with Apple-like carbohydrate-binding domain-containing protein [Source:NCBI gene (formerly Entrezgene);Acc:844222]	1.50915e+09	1.41421e+09	1.18806e+09	1.347e+09		1.36461e+09	APF
AT2G42540.2	cold-regulated 15a [Source:NCBI gene (formerly Entrezgene);Acc:818854]	1.57516e+09	1.16961e+09	1.31964e+09	1.38553e+09		1.36248e+09	Chloroplast
AT2G33370.1	Ribosomal protein L14p/L23e family protein [Source:NCBI gene (formerly Entrezgene);Acc:817900]	1.37491e+09	8.48312e+08	1.62977e+09	1.50652e+09		1.33988e+09	Ribosome
AT5G62790	1-deoxy-D-xylulose 5-phosphate reductoisomerase [Source:NCBI gene (formerly Entrezgene);Acc:836400]	1.23656e+09	1.2971e+09	1.35075e+09	1.46754e+09		1.33799e+09	Chloroplast
AT3G26060	Thioredoxin superfamily protein [Source:NCBI gene (formerly Entrezgene);Acc:822203]	1.4356e+09	1.29819e+09	1.23683e+09	1.35464e+09		1.33132e+09	Chloroplast
AT1G78820.1	RAB GTPase homolog E1B [Source:NCBI gene (formerly Entrezgene);Acc:827784]	1.36841e+09	1.23787e+09	1.39262e+09	1.32415e+09		1.33076e+09	APF
AT5G09660.1	peroxisomal NAD-malate dehydrogenase 2 [Source:NCBI gene (formerly Entrezgene);Acc:830825]	1.49214e+09	1.29901e+09	1.26084e+09	1.25371e+09		1.32643e+09	APF
AT4G21580.1		1.22958e+09	1.40063e+09	1.32618e+09	1.33424e+09		1.32266e+09	#N/A
AT5G23870.3	Glycine-rich protein family [Source:NCBI gene (formerly Entrezgene);Acc:815102]	1.02949e+09	1.69733e+09	1.18348e+09	1.37552e+09		1.32146e+09	Extracellular/Cell wall
AT3G57610.1	adenylosuccinate synthase [Source:NCBI gene (formerly Entrezgene);Acc:824930]	1.37998e+09	1.18071e+09	1.41673e+09	1.30508e+09		1.32063e+09	APF
AT1G10760.3	Pyruvate phosphate dikinase, PEP/pyruvate binding domain-containing protein [Source:NCBI gene (formerly Entrezgene);Acc:837619]	1.27154e+09	1.37139e+09	1.29245e+09	1.30112e+09		1.30912e+09	Chloroplast
AT2G19940.2		1.18917e+09	1.49169e+09	1.3775e+09	1.1737e+09		1.30802e+09	#N/A
AT5G49030.3	tRNA synthetase class I (I, L, M and V) family protein [Source:NCBI gene (formerly Entrezgene);Acc:834962]	1.11422e+09	1.69886e+09	1.04439e+09	1.29711e+09		1.28865e+09	Chloroplast
AT1G79690.1	nudix hydrolase homolog 3 [Source:NCBI gene (formerly Entrezgene);Acc:844308]	1.3451e+09	1.06565e+09	1.21505e+09	1.43837e+09		1.26604e+09	Mitochondrion
AT5G42100.1	beta-1,3-glucanase [Source:NCBI gene (formerly Entrezgene);Acc:834215]	1.2302e+09	1.25282e+09	1.26758e+09	1.29775e+09		1.26209e+09	Extracellular/Cell wall
AT4G15802.1		1.1913e+09	1.31268e+09	1.27092e+09	1.27202e+09		1.26173e+09	#N/A
AT2G45790.1		1.12968e+09	1.33388e+09	1.27669e+09	1.28833e+09		1.25715e+09	#N/A
AT2G29450.1	glutathione S-transferase tau 5 [Source:NCBI gene (formerly Entrezgene);Acc:817494]	1.43602e+09	1.11309e+09	1.37425e+09	1.09407e+09		1.25436e+09	Peroxisome
AT2G30970.1	aspartate aminotransferase 1 [Source:NCBI gene (formerly Entrezgene);Acc:817648]	1.08609e+09	1.28348e+09	1.37982e+09	1.26505e+09		1.25361e+09	Peroxisome
AT1G09010.1		1.13482e+09	1.32784e+09	1.22121e+09	1.30043e+09		1.24607e+09	#N/A
AT2G40840.1		1.30277e+09	1.13645e+09	1.29125e+09	1.24255e+09		1.24326e+09	#N/A
AT3G20050.1		1.32569e+09	1.19125e+09	1.19906e+09	1.21757e+09		1.23339e+09	#N/A
AT1G13900.1	Purple acid phosphatases superfamily protein [Source:NCBI gene (formerly Entrezgene);Acc:837949]	1.17096e+09	1.27493e+09	1.19338e+09	1.28558e+09		1.23121e+09	Extracellular/Cell wall
AT1G22300.1	ral regulatory factor 10 [Source:NCBI gene (formerly Entrezgene);Acc:838837]	1.20215e+09	1.18471e+09	1.25896e+09	1.22775e+09		1.21839e+09	Mitochondrion
AT4G29680.1		1.21456e+09	1.10076e+09	1.27469e+09	1.28342e+09		1.21836e+09	#N/A
AT3G56310.1	adenosine kinase 1 [Source:NCBI gene (formerly Entrezgene);Acc:820140]	1.25103e+09	1.25386e+09	1.15644e+09	1.19958e+09		1.21523e+09	Extracellular/Cell wall
AT3G09840.1	cell division cycle 48a	1.24486e+09	1.20554e+09	1.24336e+09	1.15655e+09		1.21258e+09	Proteasome
AT5G06060.1	NAD(P)-binding Rossmann-fold superfamily protein [Source:NCBI gene (formerly Entrezgene);Acc:830493]	1.17199e+09	8.0246e+08	1.48982e+09	1.36057e+09		1.20621e+09	Plasma membrane
AT1G53850.2	20S proteasome alpha subunit E1 [Source:NCBI gene (formerly Entrezgene);Acc:841822]	1.21275e+09	1.23924e+09	1.15562e+09	1.19136e+09		1.19974e+09	Proteasome
AT3G07470.1		1.25016e+09	1.10701e+09	1.20981e+09	1.22474e+09		1.19793e+09	Extracellular/Cell wall
AT3G17640.1		1.39019e+09	1.12656e+09	1.1797e+09	1.05995e+09		1.1891e+09	#N/A
AT4G29740.2		1.28568e+09	1.18464e+09	1.10323e+09	1.17355e+09		1.18677e+09	Extracellular/Cell wall
AT3G16850.1		1.1913e+09	8.79343e+08	1.0312e+09	1.62047e+09		1.18058e+09	Extracellular/Cell wall
AT3G54470.1		1.38087e+09	1.07685e+09	8.16936e+08	1.44347e+09		1.17953e+09	#N/A
AT1G20440.1		1.19033e+09	1.17704e+09	1.21853e+09	1.13187e+09		1.17944e+09	#N/A
AT1G77510.1	PDI-like 1-2 [Source:NCBI gene (formerly Entrezgene);Acc:844087]	1.24133e+09	1.18382e+09	1.15312e+09	1.1365e+09		1.17869e+09	Chloroplast
AT5G28840.1		9.85831e+08	1.1428e+09	1.37073e+09	1.20454e+09		1.17597e+09	#N/A
AT3G53950.1	Nodulin MtN3 family protein [Source:NCBI gene (formerly Entrezgene);Acc:826682]	1.16169e+09	1.11281e+09	1.13263e+09	1.25562e+09		1.16569e+09	Extracellular/Cell wall
AT5G63570.1	glutamate-1-semialdehyde-2,1-aminomutase [Source:NCBI gene (formerly Entrezgene);Acc:836476]	1.02746e+09	1.27103e+09	1.20445e+09	1.13107e+09		1.1585e+09	APF
AT5G48485.1	Bifunctional inhibitor/lipid-transfer protein/seed storage 2S albumin superfamily protein [Source:NCBI gene (formerly Entrezgene);Acc:834904]	1.11047e+09	1.1379e+09	1.23725e+09	1.11922e+09		1.15121e+09	Extracellular/Cell wall
AT4G12290.1		4.10147e+08	3.5199e+09	3.51137e+08	3.223e+08		1.15087e+09	Extracellular/Cell wall
AT3G55330.1	PsbP-like protein 1 [Source:NCBI gene (formerly Entrezgene);Acc:824699]	1.1912e+09	1.21717e+09	1.06132e+09	1.09548e+09		1.14129e+09	Chloroplast
AT1G76080.1	chloroplastic drought-induced stress protein of 32 kD [Source:NCBI gene (formerly Entrezgene);Acc:843940]	1.04874e+09	1.35929e+09	1.09883e+09	1.05659e+09		1.14086e+09	Chloroplast
AT1G09430.1		1.04908e+09	1.15624e+09	1.19359e+09	1.12675e+09		1.13142e+09	Extracellular/Cell wall
AT2G36580.1	Pyruvate kinase family protein [Source:NCBI gene (formerly Entrezgene);Acc:818231]	8.96055e+08	1.19067e+09	1.29075e+09	1.14207e+09		1.12989e+09	ER
AT4G34870.1	rotamase cyclophilin 5 [Source:NCBI gene (formerly Entrezgene);Acc:829639]	1.01526e+09	1.09103e+09	1.24844e+09	1.15582e+09		1.12764e+09	APF
AT5G44130.1	FASCICLIN-like arabinogalactan protein 13 [Source:NCBI gene (formerly Entrezgene);Acc:834436]	1.2639e+09	9.63712e+08	1.11182e+09	1.14936e+09		1.1222e+09	Plasma membrane
AT5G52310.1		1.05922e+09	1.27684e+09	1.10478e+09	1.00472e+09		1.11139e+09	#N/A
AT1G13750.1		9.84465e+08	1.22843e+09	1.09153e+09	1.08473e+09		1.09729e+09	#N/A
AT2G43910.1	HARMLESS TO OZONE LAYER 1 [Source:NCBI gene (formerly Entrezgene);Acc:818995]	1.0587e+09	1.1314e+09	1.12825e+09	1.05852e+09		1.09422e+09	Plasma membrane
AT3G52380.1	chloroplast RNA-binding protein 33 [Source:NCBI gene (formerly Entrezgene);Acc:824403]	1.35228e+09	9.80895e+08	1.02204e+09	1.00643e+09		1.09041e+09	Chloroplast
AT1G02335.1		1.02178e+09	1.36798e+09	1.02253e+09	9.1972e+08		1.083e+09	Extracellular/Cell wall
AT4G36760.2	aminopeptidase P1 [Source:NCBI gene (formerly Entrezgene);Acc:829829]	1.17784e+09	1.15574e+09	9.88865e+08	1.00069e+09		1.08078e+09	ER
AT1G76180.2	Dehydrin family protein [Source:NCBI gene (formerly Entrezgene);Acc:843950]	1.06856e+09	1.13287e+09	9.92229e+08	1.11539e+09		1.07726e+09	Chloroplast
AT3G48990.1	AMP-dependent synthetase and ligase family protein [Source:NCBI gene (formerly Entrezgene);Acc:824060]	1.0848e+09	1.21399e+09	9.49403e+08	1.04544e+09		1.07341e+09	APF
AT5G42020.3	Heat shock protein 70 (Hsp 70) family protein [Source:NCBI gene (formerly Entrezgene);Acc:834207]	9.75092e+08	1.0969e+09	1.12861e+09	1.08177e+09		1.07059e+09	ER
AT4G18970.2		1.05104e+09	1.07437e+09	1.07895e+09	1.06227e+09		1.06666e+09	Extracellular/Cell wall
AT3G02230.1	reversibly glycosylated polypeptide 1 [Source:NCBI gene (formerly Entrezgene);Acc:821233]	1.17601e+09	9.36583e+08	1.08929e+09	1.05689e+09		1.06469e+09	Ribosome
AT5G25090.1	early nodulin-like protein 13 [Source:NCBI gene (formerly Entrezgene);Acc:832580]	9.24025e+08	1.16908e+09	1.03089e+09	1.10112e+09		1.05628e+09	Plasma membrane
AT3G61440.1	cysteine synthase C1 [Source:NCBI gene (formerly Entrezgene);Acc:825317]	8.41224e+08	1.22697e+09	1.13261e+09	9.79734e+08		1.04514e+09	Chloroplast
AT2G05840.1	20S proteasome subunit PAA2 [Source:NCBI gene (formerly Entrezgene);Acc:815135]	1.08394e+09	1.15588e+09	9.03814e+08	1.02097e+09		1.04115e+09	Proteasome
AT1G69740.1	Aldolase superfamily protein [Source:NCBI gene (formerly Entrezgene);Acc:843310]	9.58057e+08	1.02662e+09	1.03975e+09	1.13889e+09		1.04083e+09	Chloroplast
AT5G03630.1	Pyridine nucleotide-disulfide oxidoreductase family protein [Source:NCBI gene (formerly Entrezgene);Acc:831774]	1.00485e+09	1.08951e+09	1.0334e+09	1.03502e+09		1.04069e+09	Chloroplast
AT2G40610.1	cinnamate-4-hydroxylase [Source:NCBI gene (formerly Entrezgene);Acc:817599]	9.11691e+08	1.15406e+09	1.03748e+09	1.04651e+09		1.03744e+09	Extracellular/Cell wall
AT3G22960.1	Pyruvate kinase family protein [Source:NCBI gene (formerly Entrezgene);Acc:821870]	1.14963e+09	9.98282e+08	9.9445e+08	1.00063e+09		1.03575e+09	Chloroplast
AT5G16970.1		1.03137e+09	9.80329e+08	1.02702e+09	1.08426e+09		1.03074e+09	#N/A
AT1G48850.1	chorismate synthase, putative / 5-enolpyruvylshikimate-3-phosphate phospholyase [Source:NCBI gene (formerly Entrezgene);Acc:841307]	1.52847e+09	3.18823e+08	1.29639e+09	9.24928e+08		1.01715e+09	Chloroplast
AT5G58600.1	Pmr5/Cas1p GDSL/SGNH-like acyl-esterase family protein (DUF828) [Source:NCBI gene (formerly Entrezgene);Acc:835974]	9.52585e+08	1.02301e+09	1.00175e+09	1.08423e+09		1.01539e+09	ER
AT2G47010.2		9.47866e+08	1.04416e+09	1.01049e+09	1.03803e+09		1.01014e+09	#N/A
AT3G14920.1		1.003e+09	1.04344e+09	9.65634e+08	1.01101e+09		1.00577e+09	#N/A
AT3G16400.2		8.81488e+08	1.15295e+09	9.85697e+08	9.89647e+08		1.00244e+09	#N/A
AT4G02450.1	HSP20-like chaperones superfamily protein [Source:NCBI gene (formerly Entrezgene);Acc:828006]	1.00882e+09	9.45381e+08	9.60558e+08	1.04658e+09		9.90334e+08	Plasma membrane
AT2G44050.1	6,7-dimethyl-8-ribityllumazine synthase / DMRL synthase / lumazine synthase / riboflavin synthase [Source:NCBI gene (formerly Entrezgene);Acc:819010]	1.00488e+09	9.53291e+08	1.00822e+09	9.87133e+08		9.88382e+08	Chloroplast
AT4G35220.1	Cyclase family protein [Source:NCBI gene (formerly Entrezgene);Acc:829675]	1.06398e+09	1.04133e+09	9.67838e+08	8.77576e+08		9.8768e+08	ER
AT5G11880.1	Pyridoxal-dependent decarboxylase family protein [Source:NCBI gene (formerly Entrezgene);Acc:831061]	9.51558e+08	9.79608e+08	1.03239e+09	9.83726e+08		9.86821e+08	Chloroplast
AT4G08870.1	Arginase/deacetylase superfamily protein [Source:NCBI gene (formerly Entrezgene);Acc:826458]	9.57551e+08	9.57164e+08	1.03365e+09	9.68165e+08		9.79133e+08	Chloroplast
AT1G68560.1	alpha-xylosidase 1 [Source:NCBI gene (formerly Entrezgene);Acc:843185]	1.0612e+09	8.86215e+08	9.92364e+08	9.37929e+08		9.69426e+08	APF
AT5G66120.2	3-dehydroquinate synthase [Source:NCBI gene (formerly Entrezgene);Acc:836744]	1.01383e+09	8.76665e+08	9.88764e+08	9.94163e+08		9.68356e+08	Chloroplast
AT1G48860.1	RNA 3'-terminal phosphate cyclase/enolpyruvate transferase, alpha/beta [Source:NCBI gene (formerly Entrezgene);Acc:841308]	9.52417e+08	9.56703e+08	9.52879e+08	1.00261e+09		9.66152e+08	Chloroplast
AT5G59880.1	actin depolymerizing factor 3 [Source:NCBI gene (formerly Entrezgene);Acc:836110]	7.80757e+08	1.14631e+09	1.08273e+09	8.22717e+08		9.58129e+08	Chloroplast
AT1G31190.1	myo-inositol monophosphatase like 1 [Source:NCBI gene (formerly Entrezgene);Acc:840007]	1.03608e+09	9.02074e+08	9.56578e+08	9.30736e+08		9.56366e+08	Chloroplast
AT5G42740.1		1.22236e+09	7.01181e+08	9.82504e+08	9.06963e+08		9.53252e+08	#N/A
AT4G16720.1	Ribosomal protein L23/L15e family protein [Source:NCBI gene (formerly Entrezgene);Acc:827375]	1.01043e+09	9.67102e+08	9.01669e+08	9.02198e+08		9.4535e+08	Ribosome
AT5G19550.1	aspartate aminotransferase 2 [Source:NCBI gene (formerly Entrezgene);Acc:832075]	8.05175e+08	9.91335e+08	1.00514e+09	9.43355e+08		9.36252e+08	Mitochondrion
AT1G65790.1	receptor kinase 1 [Source:NCBI gene (formerly Entrezgene);Acc:842890]	9.56184e+08	9.38694e+08	9.33954e+08	9.03236e+08		9.33017e+08	Extracellular/Cell wall
AT4G19810.2	blue-copper-binding protein [Source:NCBI gene (formerly Entrezgene);Acc:832145]	9.05553e+08	8.96526e+08	9.86721e+08	9.39817e+08		9.32154e+08	Extracellular/Cell wall
AT1G74260.1	purine biosynthesis 4 [Source:NCBI gene (formerly Entrezgene);Acc:843766]	9.89018e+08	8.64746e+08	9.16311e+08	9.51109e+08		9.30296e+08	Chloroplast
AT2G37220.1	RNA-binding (RRM/RBD/RNP motifs) family protein [Source:NCBI gene (formerly Entrezgene);Acc:818299]	8.14745e+08	1.11484e+09	9.04193e+08	8.84582e+08		9.2959e+08	Chloroplast
AT2G40600.1	appr-1-p processing enzyme family protein [Source:NCBI gene (formerly Entrezgene);Acc:818655]	8.64513e+08	9.6234e+08	9.35244e+08	9.47409e+08		9.27376e+08	Chloroplast
AT1G62780.1	dimethylallyl, adenosine tRNA methylthiotransferase [Source:NCBI gene (formerly Entrezgene);Acc:842577]	9.42429e+08	8.2889e+08	9.57219e+08	9.6992e+08		9.24614e+08	Chloroplast
AT1G78680.1	uclacyanin 2 [Source:NCBI gene (formerly Entrezgene);Acc:819088]	9.89351e+08	8.70699e+08	9.54445e+08	8.80721e+08		9.23804e+08	Extracellular/Cell wall
AT3G54600.1		8.45505e+08	8.27e+08	9.92932e+08	1.02558e+09		9.22754e+08	#N/A
AT3G44100.1	alpha-xylosidase 1 [Source:NCBI gene (formerly Entrezgene);Acc:843185]	8.61978e+08	1.03463e+09	8.676e+08	8.99726e+08		9.15985e+08	Extracellular/Cell wall
AT3G10520.1		8.33721e+08	9.99148e+08	9.79315e+08	8.37487e+08		9.12418e+08	#N/A
AT4G26140.7		5.45949e+08	2.03839e+09	5.56886e+08	5.07562e+08		9.12196e+08	Extracellular/Cell wall
AT2G22290.1	RAB GTPase homolog H1D [Source:NCBI gene (formerly Entrezgene);Acc:816761]	2.3071e+09	4.74861e+08	3.84327e+08	4.55746e+08		9.05508e+08	Mitochondrion
AT3G02770.1		8.25633e+08	9.34792e+08	9.0813e+08	9.44831e+08		9.03346e+08	#N/A
AT1G03870.1	FASCICLIN-like arabinoogalactan 9 [Source:NCBI gene (formerly Entrezgene);Acc:839384]	8.76773e+08	9.27262e+08	8.92694e+08	9.16099e+08		9.03207e+08	Extracellular/Cell wall
AT1G10370.1		8.80752e+08	8.95073e+08	9.02493e+08	9.10963e+08		8.9732e+08	#N/A
AT5G15200.1	Ribosomal protein S4 [Source:NCBI gene (formerly Entrezgene);Acc:831372]	8.51181e+08	8.07882e+08	9.50607e+08	9.78019e+08		8.96922e+08	Ribosome
AT3G18060.1		6.32976e+08	8.76589e+08	1.12969e+09	9.45035e+08		8.96073e+08	#N/A
AT3G10920.1	manganese superoxide dismutase 1 [Source:NCBI gene (formerly Entrezgene);Acc:820263]	9.29851e+08	8.1143e+08	1.03749e+09	7.96039e+08		8.93703e+08	Mitochondrion
AT5G16400.1	thioredoxin F2 [Source:NCBI gene (formerly Entrezgene);Acc:831501]	9.17769e+08	8.49842e+08	8.61607e+08	9.221e+08		8.87829e+08	Chloroplast
AT3G19450.1		8.9382e+08	8.6767e+08	8.84167e+08	8.83792e+08		8.82363e+08	#N/A
AT4G23140.2	cysteine-rich RLK (RECEPTOR-like protein kinase) 6 [Source:NCBI gene (formerly Entrezgene);Acc:828413]	8.06367e+08	8.27072e+08	9.68114e+08	9.11378e+08		8.78233e+08	Plasma membrane
AT3G22110.1	20S proteasome alpha subunit C1 [Source:NCBI gene (formerly Entrezgene);Acc:821774]	8.96471e+08	8.88787e+08	8.40371e+08	8.71988e+08		8.74404e+08	Proteasome
AT5G17380.1	Thiamine pyrophosphate dependent pyruvate decarboxylase family protein [Source:NCBI gene (formerly Entrezgene);Acc:831604]	7.53644e+08	9.13027e+08	8.38736e+08	9.86623e+08		8.73008e+08	Peroxisome
AT3G29360.2		8.6603e+08	9.52953e+08	8.91558e+08	7.8126e+08		8.7295e+08	#N/A
AT3G02780.1	isopentenyl pyrophosphate:dimethylallyl pyrophosphate isomerase 2 [Source:NCBI gene (formerly Entrezgene);Acc:820960]	9.50251e+08	8.76191e+08	8.17534e+08	8.15076e+08		8.64763e+08	Chloroplast
AT4G29840.1	Pyridoxal-5'-phosphate-dependent enzyme family protein [Source:NCBI gene (formerly Entrezgene);Acc:829106]	8.80855e+08	7.93511e+08	9.05459e+08	8.6359e+08		8.60854e+08	Chloroplast
AT3G17210.2	heat stable protein 1 [Source:NCBI gene (formerly Entrezgene);Acc:820980]	1.32039e+09	6.06157e+08	7.47832e+08	7.689e+08		8.6082e+08	Plasma membrane
AT1G02560.1	nuclear encoded CLP protease 5 [Source:NCBI gene (formerly Entrezgene);Acc:839433]	8.59584e+08	8.00488e+08	8.39505e+08	9.43663e+08		8.6081e+08	Extracellular/Cell wall
AT1G70310.1	spermidine synthase 2 [Source:NCBI gene (formerly Entrezgene);Acc:843367]	9.24676e+08	8.44578e+08	8.06203e+08	8.62089e+08		8.59386e+08	Mitochondrion
AT3G02360.1	6-phosphogluconate dehydrogenase family protein [Source:NCBI gene (formerly Entrezgene);Acc:821163]	8.27319e+08	7.50559e+08	8.54238e+08	1.00065e+09		8.58193e+08	Chloroplast
AT4G23100.3	glutamate-cysteine ligase [Source:NCBI gene (formerly Entrezgene);Acc:828409]	8.35865e+08	8.62043e+08	8.68308e+08	8.53541e+08		8.54939e+08	Chloroplast
AT1G50320.1	thioredoxin X [Source:NCBI gene (formerly Entrezgene);Acc:841454]	8.31072e+08	8.30297e+08	9.10872e+08	8.37135e+08		8.52344e+08	Chloroplast
AT4G36360.1	beta-galactosidase 3 [Source:NCBI gene (formerly Entrezgene);Acc:829788]	7.86174e+08	8.76159e+08	8.50645e+08	8.94542e+08		8.5188e+08	Extracellular/Cell wall
AT1G30600.1	Wall-associated kinase family protein [Source:NCBI gene (formerly Entrezgene);Acc:843309]	7.63799e+08	8.91613e+08	8.67792e+08	8.66835e+08		8.4751e+08	Extracellular/Cell wall
AT1G70820.1	phosphoglucomutase, putative / glucose phosphomutase [Source:NCBI gene (formerly Entrezgene);Acc:843419]	7.95164e+08	8.44895e+08	8.38236e+08	8.88273e+08		8.41642e+08	Chloroplast
AT1G29880.1	glycyl-tRNA synthetase / glycine-tRNA ligase [Source:NCBI gene (formerly Entrezgene);Acc:839866]	8.62916e+08	7.78054e+08	8.61797e+08	8.38099e+08		8.35216e+08	Chloroplast
AT1G17100.1		1.10567e+09	6.05623e+08	8.68692e+08	7.60524e+08		8.35128e+08	#N/A
AT3G53900.2	uracil phosphoribosyltransferase [Source:NCBI gene (formerly Entrezgene);Acc:824557]	9.37109e+08	7.76084e+08	8.58901e+08	7.65458e+08		8.34388e+08	Chloroplast
AT5G51720.1	2 iron, 2 sulfur cluster binding protein [Source:NCBI gene (formerly Entrezgene);Acc:835246]	8.41571e+08	9.41155e+08	7.95399e+08	7.57886e+08		8.34003e+08	Chloroplast
AT2G39710.1		8.54435e+08	7.87097e+08	8.58129e+08	8.1616e+08		8.28955e+08	Extracellular/Cell wall
AT1G56450.1	20S proteasome beta subunit G1 [Source:NCBI gene (formerly Entrezgene);Acc:842098]	9.08784e+08	6.66697e+08	8.36815e+08	8.98954e+08		8.27813e+08	Proteasome
AT5G57700.3		8.64405e+08	7.79096e+08	8.03977e+08	8.43434e+08		8.22728e+08	#N/A
AT1G01090.1	pyruvate dehydrogenase E1 alpha [Source:NCBI gene (formerly Entrezgene);Acc:839429]	8.25561e+08	8.30167e+08	8.07827e+08	8.1345e+08		8.19251e+08	Chloroplast
AT2G05790.1	O-Glycosyl hydrolases family 17 protein [Source:NCBI gene (formerly Entrezgene);Acc:815130]	7.86958e+08	8.38712e+08	8.20642e+08	8.27233e+08		8.18386e+08	Extracellular/Cell wall
AT3G54400.1		7.69695e+08	7.59372e+08	8.8096e+08	8.59867e+08		8.17474e+08	APF
AT1G29900.1	carbamoyl phosphate synthetase B [Source:NCBI gene (formerly Entrezgene);Acc:839868]	7.95412e+08	7.49639e+08	9.5174e+08	7.64123e+08		8.15228e+08	Chloroplast
AT4G39970.1	Haloacid dehalogenase-like hydrolase (HAD) superfamily protein [Source:NCBI gene (formerly Entrezgene);Acc:830158]	8.66546e+08	7.9044e+08	7.32324e+08	8.66704e+08		8.14003e+08	Chloroplast
AT5G17710.2	Co-chaperone GrpE family protein [Source:NCBI gene (formerly Entrezgene);Acc:831638]	7.87613e+08	8.28261e+08	8.06822e+08	8.16794e+08		8.09873e+08	Chloroplast
AT4G25130.1	peptide met sulfoxide reductase 4 [Source:NCBI gene (formerly Entrezgene);Acc:828616]	7.71232e+08	8.21261e+08	8.68665e+08	7.75161e+08		8.0908e+08	Chloroplast
AT2G41680.1	NADPH-dependent thioredoxin reductase C [Source:NCBI gene (formerly Entrezgene);Acc:818766]	7.72501e+08	8.01689e+08	8.49315e+08	7.96387e+08		8.04973e+08	Chloroplast
AT5G08300.1	Succinyl-CoA ligase, alpha subunit [Source:NCBI gene (formerly Entrezgene);Acc:830726]	8.26769e+08	8.11765e+08	8.33162e+08	7.4401e+08		8.03927e+08	Mitochondrion
AT4G34150.1	Calcium-dependent lipid-binding (CaLB domain) family protein [Source:NCBI gene (formerly Entrezgene);Acc:829563]	7.55015e+08	8.8329e+08	8.49256e+08	7.23002e+08		8.02641e+08	Plasma membrane
AT2G35840.2	Sucrose-6F-phosphate phosphohydrolase family protein [Source:NCBI gene (formerly Entrezgene);Acc:818157]	8.5077e+08	7.44109e+08	8.23588e+08	7.70527e+08		7.97248e+08	ER
AT1G76680	12-oxophytodienoate reductase 1 [Source:NCBI gene (formerly Entrezgene);Acc:844001]	7.4444e+08	7.92038e+08	8.00987e+08	8.46941e+08		7.96101e+08	Mitochondrion
AT4G17830		7.42367e+08	8.42514e+08	7.91934e+08	7.94794e+08		7.92902e+08	#N/A
AT3G62060.2	plasmodesmata callose-binding protein 4 [Source:NCBI gene (formerly Entrezgene);Acc:843261]	9.63874e+08	6.34936e+08	8.3189e+08	7.30142e+08		7.9021e+08	Extracellular/Cell wall
AT5G55480.1	SHV3-like 1 [Source:NCBI gene (formerly Entrezgene);Acc:835641]	8.36739e+08	7.13277e+08	7.86912e+08	8.22665e+08		7.89898e+08	Plasma membrane
AT1G51890.2	Leucine-rich repeat protein kinase family protein [Source:NCBI gene (formerly Entrezgene);Acc:841616]	8.2994e+08	7.79005e+08	7.52561e+08	7.96017e+08		7.89381e+08	Plasma membrane
AT5G59290.2		7.34278e+08	7.44081e+08	8.55337e+08	8.20881e+08		7.88644e+08	#N/A
AT1G78370.1	glutathione S-transferase TAU 20 [Source:NCBI gene (formerly Entrezgene);Acc:844173]	6.4997e+08	1.2669e+09	6.36325e+08	5.95551e+08		7.87187e+08	APF
AT1G49750.1		6.80555e+08	8.74314e+08	7.69524e+08	8.17614e+08		7.85502e+08	#N/A
AT1G79870.1	D-isomer specific 2-hydroxyacid dehydrogenase family protein [Source:NCBI gene (formerly Entrezgene);Acc:844326]	7.88246e+08	7.44963e+08	8.30605e+08	7.75618e+08		7.84858e+08	Mitochondrion
AT5G56260	Ubiquinol-cytochrome C reductase hinge protein [Source:NCBI gene (formerly Entrezgene);Acc:838075]	7.44866e+08	7.84915e+08	7.96962e+08	8.10527e+08		7.84318e+08	Extracellular/Cell wall
AT3G48000.1	aldehyde dehydrogenase 2B4 [Source:NCBI gene (formerly Entrezgene);Acc:823955]	6.81033e+08	6.98585e+08	8.29654e+08	8.93876e+08		7.75787e+08	Mitochondrion
AT5G57560.1		6.90239e+08	7.79766e+08	8.36259e+08	7.88367e+08		7.73658e+08	#N/A
AT1G80360.4	Pyridoxal phosphate (PLP)-dependent transferases superfamily protein [Source:NCBI gene (formerly Entrezgene);Acc:844376]	7.70804e+08	7.87005e+08	7.39479e+08	7.83558e+08		7.70212e+08	Mitochondrion
AT5G43060.1	Granulin repeat cysteine protease family protein [Source:NCBI gene (formerly Entrezgene);Acc:834321]	7.63939e+08	7.63581e+08	7.18874e+08	8.20576e+08		7.66742e+08	Extracellular/Cell wall
AT1G23205.1		7.69283e+08	7.76726e+08	7.32761e+08	7.84611e+08		7.65845e+08	Extracellular/Cell wall
AT4G37980.1	cinnamyl alcohol dehydrogenase 7 [Source:NCBI gene (formerly Entrezgene);Acc:829954]	8.02586e+08	7.21351e+08	7.53232e+08	7.85805e+08		7.65743e+08	Plasma membrane
AT3G12290.1	Amino acid dehydrogenase family protein [Source:NCBI gene (formerly Entrezgene);Acc:820409]	7.26573e+08	7.22859e+08	8.14527e+08	7.86255e+08		7.62553e+08	Chloroplast
AT1G12310.1	Calcium-binding EF-hand family protein [Source:NCBI gene (formerly Entrezgene);Acc:837785]	7.19474e+08	7.37327e+08	7.47471e+08	8.41294e+08		7.61392e+08	Extracellular/Cell wall
AT5G20080.1	FAD/NAD(P)-binding oxidoreductase [Source:NCBI gene (formerly Entrezgene);Acc:832130]	8.38959e+08	6.14049e+08	7.2107e+08	8.70171e+08		7.61062e+08	Mitochondrion
AT1G09640.1	CYTOCHROME P450 51G1 [Source:NCBI gene (formerly Entrezgene);Acc:837712]	7.2827e+08	8.64723e+08	7.55177e+08	6.95713e+08		7.60971e+08	Extracellular/Cell wall
AT1G66100.1		6.26027e+08	9.36039e+08	7.29316e+08	7.4679e+08		7.59543e+08	Extracellular/Cell wall
AT2G20630.1	PP2C induced by AVRRPM1 [Source:NCBI gene (formerly Entrezgene);Acc:816590]	7.24888e+08	7.97919e+08	7.23381e+08	7.88623e+08		7.58703e+08	Mitochondrion
AT1G53580.1	glyoxalase II 3 [Source:NCBI gene (formerly Entrezgene);Acc:841793]	7.55462e+08	7.28296e+08	7.8738e+08	7.60631e+08		7.57943e+08	Mitochondrion
AT4G09670.1		7.59318e+08	7.35779e+08	7.27028e+08	8.07853e+08		7.57494e+08	#N/A
AT4G01900.1	nitrogen regulatory P-II-like protein [Source:NCBI gene (formerly Entrezgene);Acc:828213]	8.10808e+08	6.11194e+08	7.67144e+08	8.07494e+08		7.4916e+08	Chloroplast
AT1G19920.1	Pseudouridine synthase/archaeosine transglycosylase-like family protein [Source:NCBI gene (formerly Entrezgene);Acc:838580]	8.61273e+08	5.3463e+08	7.99506e+08	7.99117e+08		7.48632e+08	Chloroplast
AT1G33140.1	Ribosomal protein L6 family [Source:NCBI gene (formerly Entrezgene);Acc:840211]	8.51429e+08	6.59061e+08	7.31089e+08	7.46296e+08		7.46969e+08	Ribosome
AT1G04520.1	plasmodesmata-located protein 2 [Source:NCBI gene (formerly Entrezgene);Acc:839502]	7.02693e+08	9.27881e+08	6.35539e+08	6.97817e+08		7.40983e+08	Extracellular/Cell wall
AT3G48720.1		7.76664e+08	6.666e+08	7.31699e+08	7.84546e+08		7.39877e+08	#N/A
AT1G45145.1	thioredoxin H-type 5 [Source:NCBI gene (formerly Entrezgene);Acc:841082]	8.42852e+08	5.50606e+08	8.03865e+08	7.59376e+08		7.39175e+08	Plasma membrane
AT5G63810.1		7.30646e+08	7.31682e+08	6.75928e+08	7.72721e+08		7.27745e+08	Extracellular/Cell wall
AT4G14800.2	20S proteasome beta subunit D2 [Source:NCBI gene (formerly Entrezgene);Acc:827135]	8.69322e+08	6.10171e+08	6.95151e+08	7.36031e+08		7.27669e+08	Proteasome
AT1G30000.2	alpha-mannosidase 3 [Source:NCBI gene (formerly Entrezgene);Acc:839879]	7.51614e+08	6.93417e+08	7.33224e+08	7.27336e+08		7.26398e+08	ER
AT3G21055.2	photosystem II subunit T [Source:NCBI gene (formerly Entrezgene);Acc:821657]	5.77105e+08	7.99129e+08	7.85419e+08	7.29845e+08		7.22875e+08	Chloroplast
ATCG00120.1	None	6.56976e+08	7.935e+08	7.34979e+08	6.96589e+08		7.20511e+08	Chloroplast
AT2G44210.2		8.45459e+08	7.21226e+08	6.34118e+08	6.78337e+08		7.19785e+08	Extracellular/Cell wall
AT4G11521.1		8.07725e+08	6.21884e+08	7.29325e+08	7.1807e+08		7.19251e+08	Extracellular/Cell wall
AT5G49760.1	Leucine-rich repeat protein kinase family protein [Source:NCBI gene (formerly Entrezgene);Acc:835039]	6.60968e+08	8.30172e+08	6.9426e+08	6.89636e+08		7.18759e+08	Plasma membrane
AT2G45990.2	ribosomal RNA small subunit methyltransferase G [Source:NCBI gene (formerly Entrezgene);Acc:819207]	6.54571e+08	7.5785e+08	7.4713e+08	7.14367e+08		7.18479e+08	Chloroplast
AT2G26740.1	soluble epoxide hydrolase [Source:NCBI gene (formerly Entrezgene);Acc:817215]	6.98239e+08	7.41075e+08	7.14911e+08	7.13577e+08		7.1695e+08	Peroxisome
AT5G03350.1	Legume lectin family protein [Source:NCBI gene (formerly Entrezgene);Acc:831863]	6.75017e+08	6.83485e+08	8.06018e+08	7.01273e+08		7.16448e+08	APF
AT5G63980.1		7.66521e+08	6.49879e+08	7.27912e+08	7.04384e+08		7.12174e+08	#N/A
AT3G62750.2	beta glucosidase 8 [Source:NCBI gene (formerly Entrezgene);Acc:825450]	7.9468e+08	4.42166e+08	7.70494e+08	8.1683e+08		7.06042e+08	Peroxisome
AT3G47520.1	malate dehydrogenase [Source:NCBI gene (formerly Entrezgene);Acc:823906]	7.11895e+08	7.14013e+08	7.3983e+08	6.57677e+08		7.05854e+08	APF
AT2G44920.2	Tetratricopeptide repeat (TPR)-like superfamily protein [Source:NCBI gene (formerly Entrezgene);Acc:819101]	7.17307e+08	6.90774e+08	7.13806e+08	6.97139e+08		7.04757e+08	Extracellular/Cell wall
AT5G54500.1	flavodoxin-like quinone reductase 1 [Source:NCBI gene (formerly Entrezgene);Acc:835538]	7.00433e+08	6.91818e+08	7.06984e+08	6.96459e+08		6.98923e+08	Extracellular/Cell wall
AT5G64120.1	fructose-bisphosphate aldolase 1 [Source:NCBI gene (formerly Entrezgene);Acc:816672]	6.59584e+08	7.34012e+08	6.78149e+08	7.14946e+08		6.96673e+08	APF
AT3G60820	N-terminal nucleophile aminohydrolases (Ntn hydrolases) superfamily protein [Source:NCBI gene (formerly Entrezgene);Acc:825253]	5.92128e+08	7.39139e+08	7.106e+08	7.39994e+08		6.95465e+08	Proteasome
AT2G44650.1	chloroplast chaperonin 10 [Source:NCBI gene (formerly Entrezgene);Acc:819073]	1.15518e+09	4.76473e+08	5.85766e+08	5.531e+08		6.92629e+08	Chloroplast
AT2G41740.2		7.37877e+08	6.76724e+08	6.55262e+08	6.90884e+08		6.90187e+08	#N/A
AT5G22580.1	Stress responsive A/B Barrel Domain-containing protein [Source:NCBI gene (formerly Entrezgene);Acc:832321]	7.07142e+08	6.58089e+08	7.26706e+08	6.56453e+08		6.87097e+08	Chloroplast
AT2G01140.1	Aldolase superfamily protein [Source:NCBI gene (formerly Entrezgene);Acc:814643]	7.43037e+08	6.23876e+08	8.04721e+08	5.76423e+08		6.87014e+08	Chloroplast
AT2G17420.1	NADPH-dependent thioredoxin reductase A [Source:NCBI gene (formerly Entrezgene);Acc:816248]	6.5877e+08	7.41092e+08	6.92837e+08	6.53229e+08		6.86482e+08	Mitochondrion
AT1G20225.1		6.58476e+08	5.81461e+08	7.4659e+08	7.52532e+08		6.84765e+08	#N/A
AT4G25370.1	Double Clp-N motif protein [Source:NCBI gene (formerly Entrezgene);Acc:828640]	7.13296e+08	5.98724e+08	7.17148e+08	6.66376e+08		6.73886e+08	Chloroplast
AT4G01610.1		6.78663e+08	6.33441e+08	6.77663e+08	7.05352e+08		6.7378e+08	Extracellular/Cell wall
AT5G15350.1	early nodulin-like protein 17 [Source:NCBI gene (formerly Entrezgene);Acc:831387]	6.36861e+08	7.38726e+08	6.29962e+08	6.55212e+08		6.6519e+08	Plasma membrane
AT5G17310.2	UDP-glucose pyrophosphorylase 2 [Source:NCBI gene (formerly Entrezgene);Acc:831596]	6.39252e+08	6.4147e+08	7.3345e+08	6.31559e+08		6.61433e+08	Plasma membrane
AT3G16520.3		6.4088e+08	5.76903e+08	6.8814e+08	7.18183e+08		6.56026e+08	#N/A
AT4G15530.6	pyruvate orthophosphate dikinase [Source:NCBI gene (formerly Entrezgene);Acc:827226]	6.72064e+08	6.32079e+08	6.71187e+08	6.42533e+08		6.54466e+08	Chloroplast
AT1G56340.1	calreticulin 1a [Source:NCBI gene (formerly Entrezgene);Acc:842087]	8.52574e+08	5.62153e+08	5.93057e+08	6.05979e+08		6.53441e+08	Mitochondrion
AT1G65980.1	thioredoxin-dependent peroxidase 1 [Source:NCBI gene (formerly Entrezgene);Acc:842910]	7.62816e+08	5.98912e+08	6.22191e+08	6.26164e+08		6.52521e+08	Chloroplast
AT3G02520.2	ral regulatory factor 7 [Source:NCBI gene (formerly Entrezgene);Acc:821060]	6.56018e+08	6.51397e+08	6.53039e+08	6.30145e+08		6.4765e+08	Plasma membrane
AT1G09130.3	ATP-dependent caseinolytic (Clp) protease/crotonase family protein [Source:NCBI gene (formerly Entrezgene);Acc:837432]	7.33774e+08	5.71316e+08	6.44393e+08	6.34279e+08		6.4594e+08	Extracellular/Cell wall
AT3G17840.1	receptor-like kinase 902 [Source:NCBI gene (formerly Entrezgene);Acc:821053]	6.93432e+08	5.70678e+08	6.49603e+08	6.40593e+08		6.38576e+08	Extracellular/Cell wall
AT5G56890.1		6.66465e+08	5.54122e+08	6.63398e+08	6.67177e+08		6.3779e+08	#N/A
ATCG00670.1		1.5092e+08	3.31467e+08	1.00848e+09	1.0383e+09		6.32291e+08	#N/A
AT4G00490.1	beta-amylase 2 [Source:NCBI gene (formerly Entrezgene);Acc:827959]	5.52697e+08	5.88344e+08	8.77972e+08	5.09414e+08		6.32107e+08	Extracellular/Cell wall
AT2G31390.1	pfkB-like carbohydrate kinase family protein [Source:NCBI gene (formerly Entrezgene);Acc:817697]	6.27333e+08	6.54498e+08	6.35868e+08	6.07612e+08		6.31328e+08	Peroxisome
AT5G12040.1	Nitrilase/cyanide hydratase and apolipoprotein N-acyltransferase family protein [Source:NCBI gene (formerly Entrezgene);Acc:831077]	6.98376e+08	5.58138e+08	6.1475e+08	6.43641e+08		6.28726e+08	Chloroplast
AT2G44160.1		5.88654e+08	6.43826e+08	6.7265e+08	6.06883e+08		6.28003e+08	#N/A
AT4G13360.1	ATP-dependent caseinolytic (Clp) protease/crotonase family protein [Source:NCBI gene (formerly Entrezgene);Acc:826967]	7.52689e+08	4.13842e+08	6.40671e+08	7.02957e+08		6.2754e+08	Mitochondrion
AT5G19240.1	Glycoprotein membrane GPI-anchored [Source:NCBI gene (formerly Entrezgene);Acc:832044]	5.17948e+08	6.18484e+08	8.41073e+08	5.09869e+08		6.21844e+08	Extracellular/Cell wall
AT4G14030.1		5.84075e+08	5.92045e+08	6.35178e+08	6.70909e+08		6.20552e+08	#N/A
AT1G20450.1		4.99557e+08	8.14e+08	5.39743e+08	5.87556e+08		6.10214e+08	#N/A
AT2G42740.1	ribosomal protein large subunit 16A [Source:NCBI gene (formerly Entrezgene);Acc:818874]	5.99646e+08	6.15594e+08	6.30634e+08	5.9315e+08		6.09756e+08	Ribosome
AT1G35160.2		5.3793e+08	7.22432e+08	5.79304e+08	5.84067e+08		6.05934e+08	#N/A
AT4G24040.1	trehalase 1 [Source:NCBI gene (formerly Entrezgene);Acc:828504]	5.80275e+08	6.07959e+08	5.86166e+08	6.36478e+08		6.02719e+08	Plasma membrane
AT4G38220.2	Peptidase M20/M25/M40 family protein [Source:NCBI gene (formerly Entrezgene);Acc:829978]	5.46054e+08	6.82747e+08	5.73332e+08	5.96103e+08		5.99559e+08	ER
AT3G05990.1		7.65434e+08	6.39567e+08	5.02646e+08	4.81421e+08		5.97267e+08	#N/A
AT2G36060.1	MMS ZWEI homologue 3 [Source:NCBI gene (formerly Entrezgene);Acc:818179]	5.26598e+08	6.33258e+08	5.87466e+08	6.3161e+08		5.94733e+08	ER
AT3G55040.1	glutathione transferase lambda 2 [Source:NCBI gene (formerly Entrezgene);Acc:824670]	6.75382e+08	4.9179e+08	6.38769e+08	5.63743e+08		5.92421e+08	Chloroplast
AT5G37600.1	None	6.05924e+08	5.97044e+08	5.56354e+08	6.08555e+08		5.91969e+08	Plasma membrane
AT2G06925.1		5.83818e+08	5.85289e+08	6.15916e+08	5.78353e+08		5.90844e+08	Extracellular/Cell wall
AT2G04030.1	Chaperone protein htpG family protein [Source:NCBI gene (formerly Entrezgene);Acc:814930]	6.28072e+08	5.09853e+08	5.91457e+08	6.31918e+08		5.90325e+08	Chloroplast
AT1G72060.1		4.87595e+08	7.24819e+08	6.79805e+08	4.63107e+08		5.88831e+08	Extracellular/Cell wall
AT3G47560.2		5.96696e+08	5.93637e+08	5.69118e+08	5.84363e+08		5.85954e+08	#N/A
AT4G28750.1	Photosystem I reaction centre subunit IV / PsaE protein [Source:NCBI gene (formerly Entrezgene);Acc:828996]	6.01637e+08	6.54974e+08	6.13097e+08	4.66482e+08		5.84047e+08	Chloroplast
AT1G80600.1	HOPW1-1-interacting 1 [Source:NCBI gene (formerly Entrezgene);Acc:844399]	5.66334e+08	5.41413e+08	6.42859e+08	5.85342e+08		5.83987e+08	Chloroplast
AT4G26970.1	aconitase 2 [Source:NCBI gene (formerly Entrezgene);Acc:828805]	5.45289e+08	6.3206e+08	5.83514e+08	5.73152e+08		5.83504e+08	Chloroplast
AT4G13430.1	isopropyl malate isomerase large subunit 1 [Source:NCBI gene (formerly Entrezgene);Acc:826975]	7.11804e+08	5.10337e+08	5.73462e+08	5.31613e+08		5.81804e+08	Chloroplast
AT4G31300.1	N-terminal nucleophile aminohydrolases (Ntn hydrolases) superfamily protein [Source:NCBI gene (formerly Entrezgene);Acc:829257]	5.2879e+08	6.53041e+08	6.04745e+08	5.29607e+08		5.79046e+08	Proteasome
AT2G37050.3	Leucine-rich repeat protein kinase family protein [Source:NCBI gene (formerly Entrezgene);Acc:818281]	5.84024e+08	5.70961e+08	5.76318e+08	5.7165e+08		5.75738e+08	Extracellular/Cell wall
AT1G06000.1		4.90639e+08	5.68112e+08	6.17966e+08	6.25545e+08		5.75566e+08	Extracellular/Cell wall
AT1G80460.1	Actin-like ATPase superfamily protein [Source:NCBI gene (formerly Entrezgene);Acc:844385]	5.46689e+08	5.82753e+08	5.91717e+08	5.80595e+08		5.75438e+08	Mitochondrion
AT4G24820.2	26S proteasome regulatory subunit Rpn7 [Source:NCBI gene (formerly Entrezgene);Acc:828585]	4.68757e+08	7.12237e+08	5.71783e+08	5.45365e+08		5.74535e+08	Proteasome
AT2G27020.2	20S proteasome alpha subunit G1 [Source:NCBI gene (formerly Entrezgene);Acc:817244]	6.39338e+08	5.18285e+08	5.40809e+08	5.97971e+08		5.74101e+08	Proteasome
AT4G37000.1	accelerated cell death 2 (ACD2) [Source:NCBI gene (formerly Entrezgene);Acc:829854]	5.9768e+08	4.5161e+08	5.85168e+08	6.50357e+08		5.71203e+08	Chloroplast
AT2G25080.1	glutathione peroxidase 1 [Source:NCBI gene (formerly Entrezgene);Acc:817046]	5.88294e+08	5.22267e+08	5.65281e+08	5.92172e+08		5.67003e+08	Chloroplast
AT5G09730.1		5.64835e+08	5.87096e+08	5.65183e+08	5.49786e+08		5.66725e+08	Extracellular/Cell wall
AT5G39730.1	AIG2-like (avirulence induced family protein [Source:NCBI gene (formerly Entrezgene);Acc:833969]	5.83802e+08	5.34453e+08	5.60649e+08	5.80446e+08		5.64837e+08	Plasma membrane
AT1G54100.2		5.81718e+08	5.26274e+08	5.69956e+08	5.72271e+08		5.62555e+08	#N/A
AT5G06720.1	S-adenosyl-L-methionine-dependent methyltransferases superfamily protein [Source:NCBI gene (formerly Entrezgene);Acc:838886]	5.30852e+08	5.65975e+08	5.73595e+08	5.74816e+08		5.61309e+08	Extracellular/Cell wall
AT5G14260.2	Rubisco methyltransferase family protein [Source:NCBI gene (formerly Entrezgene);Acc:831276]	4.9957e+08	4.29214e+08	6.15645e+08	6.71661e+08		5.54023e+08	Chloroplast
AT5G07090.1	Ribosomal protein S4 (RPS4A) family protein [Source:NCBI gene (formerly Entrezgene);Acc:830600]	5.73589e+08	4.79394e+08	5.97948e+08	5.56212e+08		5.51786e+08	Ribosome
AT3G14350.1	STRUBBELIG-receptor family 7 [Source:NCBI gene (formerly Entrezgene);Acc:820655]	5.38652e+08	6.73616e+08	5.1616e+08	4.64833e+08		5.48315e+08	Plasma membrane
AT4G33030.1	sulfoquinovosyldiacylglycerol 1 [Source:NCBI gene (formerly Entrezgene);Acc:829440]	5.40544e+08	5.89383e+08	5.03004e+08	5.45206e+08		5.44534e+08	Chloroplast
AT1G43170	ribosomal protein 1 [Source:NCBI gene (formerly Entrezgene);Acc:840916]	5.64144e+08	4.31652e+08	5.18959e+08	6.49788e+08		5.41136e+08	Ribosome
AT5G27380.1	glutathione synthetase 2 [Source:NCBI gene (formerly Entrezgene);Acc:832797]	4.41805e+08	6.27315e+08	5.83082e+08	5.08219e+08		5.40105e+08	Chloroplast
AT1G20260.1		5.09898e+08	5.81087e+08	5.55487e+08	5.10855e+08		5.39332e+08	#N/A
AT5G45390.1	CLP protease P4 [Source:NCBI gene (formerly Entrezgene);Acc:834575]	5.19944e+08	4.82466e+08	6.11356e+08	5.4311e+08		5.39219e+08	Chloroplast
AT5G19770.1		4.8582e+08	5.19397e+08	5.79439e+08	5.50528e+08		5.33796e+08	#N/A
AT5G53490.4	Tetratricopeptide repeat (TPR)-like superfamily protein [Source:NCBI gene (formerly Entrezgene);Acc:835431]	5.21988e+08	5.51098e+08	5.39712e+08	5.13628e+08		5.31606e+08	Extracellular/Cell wall
AT2G35620.1	Leucine-rich repeat protein kinase family protein [Source:NCBI gene (formerly Entrezgene);Acc:818130]	5.16923e+08	5.46964e+08	5.25077e+08	5.35404e+08		5.31092e+08	Extracellular/Cell wall
AT4G21380.1	receptor kinase 3 [Source:NCBI gene (formerly Entrezgene);Acc:827890]	4.7235e+08	6.09889e+08	5.24843e+08	5.16278e+08		5.3084e+08	Plasma membrane
AT3G19400.1		4.87457e+08	5.21165e+08	5.34577e+08	5.53686e+08		5.24221e+08	Extracellular/Cell wall
AT4G29260.1	receptor homology region transmembrane domain ring H2 motif protein 1 [Source:NCBI gene (formerly Entrezgene);Acc:836748]	5.10056e+08	5.94546e+08	4.10369e+08	5.78346e+08		5.23329e+08	Extracellular/Cell wall
AT5G63860.1		4.7792e+08	5.46575e+08	5.3935e+08	5.1423e+08		5.19519e+08	#N/A
AT5G20830.3		4.93798e+08	5.04027e+08	5.58685e+08	5.11094e+08		5.16901e+08	#N/A
AT1G62660.1		5.25596e+08	4.76174e+08	5.29723e+08	5.35582e+08		5.16768e+08	#N/A
AT2G18020.1	Ribosomal protein L2 family [Source:NCBI gene (formerly Entrezgene);Acc:816314]	5.9555e+08	5.27928e+08	4.83707e+08	4.44263e+08		5.12862e+08	Ribosome
AT4G14710.5		4.49107e+08	5.4108e+08	5.36789e+08	5.20559e+08		5.11884e+08	#N/A
AT4G29240.1		1.62204e+08	2.5474e+08	2.2259e+08	1.39385e+09		5.08346e+08	Extracellular/Cell wall
AT3G22200.2	Pyridoxal phosphate (PLP)-dependent transferases superfamily protein [Source:NCBI gene (formerly Entrezgene);Acc:821784]	4.73491e+08	5.04619e+08	5.28884e+08	5.26208e+08		5.083e+08	Mitochondrion
AT4G34050.3	S-adenosyl-L-methionine-dependent methyltransferases superfamily protein [Source:NCBI gene (formerly Entrezgene);Acc:829551]	5.93552e+08	4.58785e+08	5.10536e+08	4.65116e+08		5.06997e+08	Plasma membrane
[truncated: 699 more rows]

## Sheet: Supplementary Data 3
Supplementary Data 3. Total list of 219 proteins detected specifically by MS in the APF versus CL.
[truncated: 220 more rows]

[truncated: 5 more sheets: Supplementary Data 4, Supplementary Data 5, Supplementary Data 6, Supplementary Data 7, Supplementary Data 8]
