# Supplementary material for: Proteasomes accumulate in the plant apoplast where they participate in microbe-associated molecular pattern (MAMP)-triggered pathogen defense
Source: Nat Commun. 2025 Feb 14;16:1634. doi: 10.1038/s41467-025-56594-3 (PMC11829042; doi:10.1038/s41467-025-56594-3)
Supplement: Supplementary file 6 — Source Data [file 41467_2025_56594_MOESM6_ESM.xlsx]

## Sheet: Figure 1b
			Biological replicate 1				Biological replicate 1				Biological replicate 1				Average of 3 Biological replicates
			T1	T2	Mean		T1	T2	Mean		T1	T2	Mean
	CL-1	Chl a	0.153	0.154	0.1535		0.14	0.141	0.1405		0.158	0.155	0.1565		0.150167
	CL-2	Chl b	0.212	0.211	0.2115		0.215	0.214	0.2145		0.224	0.224	0.224		0.216667
	CL-3	Chl a+b	0.365	0.366	0.3655		0.342	0.344	0.343		0.394	0.394	0.394		0.3675
	APF-1	Chl a	0	0	0		0	0	0		0	0	0		0
	APF-2	Chl b	0	0	0		0	0	0		0	0	0		0
	APF-3	Chl a+b	0	0	0		0	0	0		0	0	0		0
		Chlorophyll (a+b)
	CL	0.3675
	APF	0

## Sheet: Figure 4C
				Normalized Abundance
	Accession	Subunits	CP/RP	CL, 1	CL, 2	CL, 3	CL, 4	APFp, 1	APFp, 2	APFp, 3	APFp, 4
	AT2G27020	PAG1	CP	1.33856e+08	1.37425e+08	1.47365e+08	1.46038e+08	3.46544e+08	3.44603e+08	3.84069e+08	5.17397e+08				Abundance									Percentage
	AT3G22630	PBD1	CP	1.69129e+07	1.93835e+07	1.19607e+07	1.07364e+07								CL-1	CL-2	CL-3	CL-4	APFp-1	APFp-2	APFp-3	APFp-4		CL-1	CL-2	CL-3	CL-4	APFp-1	APFp-2	APFp-3	APFp-4
	AT1G13060	PBE1	CP	4.05197e+07	4.00554e+07	3.98482e+07	4.2312e+07	3.77349e+06	4.0885e+06	4.44871e+06	9.83769e+06			26S	3.57386e+09	3.55976e+09	3.49897e+09	3.6526e+09	3.0041e+09	2.50473e+09	2.74556e+09	2.53439e+09		0.472615	0.470674	0.46276	0.483015	0.398686	0.332172	0.363502	0.335252
	AT1G16470	PAB1	CP	9.22027e+07	1.02632e+08	8.50393e+07	7.52104e+07	8.26691e+07	7.54068e+07	7.18303e+07	6.09981e+07			CP	1.65346e+09	1.66844e+09	1.61703e+09	1.70773e+09	1.98993e+09	1.6705e+09	1.9539e+09	1.93251e+09		0.218658	0.220602	0.213863	0.225828	0.264092	0.221539	0.258689	0.255634
	AT1G21720	PBC1	CP	1.77098e+07	2.03078e+07	1.99219e+07	1.92661e+07	3.1363e+06	3.10919e+06	3.82754e+06	5.27215e+06			RP	1.9204e+09	1.89133e+09	1.88194e+09	1.94487e+09	1.01417e+09	8.34222e+08	7.91659e+08	6.01881e+08		0.253958	0.250072	0.248898	0.257188	0.134594	0.110633	0.104813	0.0796175
	AT1G53850	PAE1	CP	3.13116e+08	2.60346e+08	3.24837e+08	3.58923e+08	5.91504e+08	4.34284e+08	4.33309e+08	7.47368e+07
	AT1G56450	PBG1	CP	9.25881e+06	1.01766e+07	7.71916e+06	7.4211e+06	2.41006e+07	9.61535e+06	3.21064e+06	4.20766e+06			Total proteome	7.56187e+11	7.56312e+11	7.56109e+11	7.56207e+11	7.53499e+11	7.54046e+11	7.55308e+11	7.55966e+11
	AT2G05840	PAA2	CP	1.73975e+08	1.75611e+08	1.69361e+08	1.8017e+08	2.3031e+08	2.36141e+08	2.81969e+08	3.89777e+08
	AT3G14290	PAE2	CP	2.12382e+06	4.08732e+06	2.50902e+06	798847
	AT3G22110	PAC1	CP	5.81295e+07	5.41781e+07	6.05648e+07	6.33227e+07	1.26055e+08	1.17093e+08	1.86213e+08	2.22487e+08				Average of %
	AT3G51260	PAD1	CP	7.93526e+07	7.61356e+07	7.06867e+07	6.69089e+07	7.78036e+07	7.98573e+07	1.68076e+08	1.58183e+08				CL	APFp
	AT3G60820	PBF1	CP	4.05447e+07	4.15934e+07	3.79545e+07	3.97489e+07	2.62915e+07	2.46887e+07	3.2418e+07	4.05824e+07			26S	0.472266	0.357403
	AT4G14800	PBD2	CP	1.13973e+08	1.23419e+08	1.09035e+08	9.89086e+07	1.01491e+08	1.02585e+08	2.94524e+07	4.53308e+07			CP	0.219737	0.249989
	AT4G31300	PBA1	CP	1.98984e+08	2.5326e+08	1.96145e+08	2.47951e+08	3.27563e+08	1.94241e+08	2.98656e+08	3.44287e+08			RP	0.252529	0.107414
	AT5G35590	PAA1	CP	5.65213e+06	6.77028e+06	4.24493e+06	3.48483e+06
	AT5G40580	PBB2	CP	3.30568e+08	3.04374e+08	3.15406e+08	3.26686e+08	3.78828e+07	3.52837e+07	4.4112e+07	4.5228e+07
	AT5G42790	PAF1	CP	2.65816e+07	3.86818e+07	1.4437e+07	1.98389e+07	1.0806e+07	9.5074e+06	1.2308e+07	1.41835e+07
	AT1G04810	RPN2b	RP	1.79086e+06	1.90217e+06	1.43437e+06	904826
	AT1G20200	RPN3a	RP	4.52283e+08	4.12735e+08	4.634e+08	4.76921e+08
	AT1G29150	RPN6	RP	1.89566e+08	2.02642e+08	1.82782e+08	2.0003e+08	8.9042e+07	1.12754e+08	9.20964e+07	1.02548e+08
	AT1G53750	RPT1a	RP	7.71035e+07	8.18208e+07	7.75206e+07	7.91908e+07
	AT1G64520	RPN12a	RP	2.51207e+06	2.63695e+06	1.50862e+06	1.42332e+06	3.22916e+07	3.07845e+07	3.45138e+07	2.95428e+07
	AT2G20140	RPT2b	RP	5.95972e+07	5.29638e+07	6.18118e+07	6.72585e+07	7.07777e+07	8.52285e+07	6.86857e+07	5.77462e+06
	AT2G20580	RPN1a	RP	1.63908e+08	1.78968e+08	1.52553e+08	1.72416e+08	2.78532e+08	2.18628e+08	1.83435e+08	1.26502e+08
	AT2G32730	RPN2a	RP	9.38503e+07	9.78615e+07	9.07992e+07	8.67784e+07	1.3597e+08	4.97716e+07	8.64125e+07	8.14366e+07
	AT3G05530	RPT5a	RP	1.32795e+08	1.36235e+08	1.35457e+08	1.45087e+08	1.04701e+08	9.99005e+07	6.76955e+07	6.40423e+07
	AT4G19006	RPN9b	RP	4.88672e+07	5.31134e+07	4.2742e+07	3.52894e+07
	AT4G24820	RPN7	RP	1.45834e+08	1.46755e+08	1.34571e+08	1.26208e+08	9.70558e+07	5.66371e+07	4.08541e+07	3.65903e+07
	AT4G38630	RPN10	RP	5.05719e+07	5.27019e+07	5.25125e+07	5.57377e+07
	AT5G05780	RPN8a	RP	5.68654e+06	6.53557e+06	5.64404e+06	5.66456e+06
	AT5G09900	RPN5a	RP	9.46847e+07	1.04827e+08	8.53041e+07	7.62269e+07
	AT5G19990	RPT6a	RP	4.70442e+07	5.22408e+07	3.97389e+07	3.54224e+07
	AT5G23540	RPN11	RP	1.65233e+08	1.75976e+08	1.57359e+08	1.62723e+08	3.13232e+07	4.75671e+07	7.71456e+07	6.15764e+07
	AT5G43010	RPT4a	RP	5.18078e+07	3.00097e+07	5.27814e+07	5.18957e+07	1.24094e+08	1.07902e+08	1.19045e+08	8.03076e+07
	AT5G58290	RPT3	RP	1.3726e+08	1.01402e+08	1.44018e+08	1.65695e+08	5.0379e+07	2.50498e+07	2.1775e+07	1.35604e+07
				Normalized Abundance
	Accession	Subunits	CP/RP	CL, 1	CL, 2	CL, 3	CL, 4	APF, 1	APF, 2	APF, 3	APF, 4
	AT1G13060.1	PBE1	CP	1.07699e+09	1.12793e+09	1.10772e+09	1.10804e+09								Abundance									Percentage
	AT1G16470.1	PAB1	CP	1.58376e+09	1.57703e+09	1.62466e+09	1.65796e+09	4.76796e+08	3.51184e+08	4.55293e+08	4.39941e+08				CL-1	CL-2	CL-3	CL-4	APF-1	APF-2	APF-3	APF-4		CL-1	CL-2	CL-3	CL-4	APF-1	APF-2	APF-3	APF-4
	AT1G21720.1	PBC1	CP	8.79178e+08	9.79676e+08	9.16737e+08	8.81444e+08	1.33412e+08	1.55165e+08	1.52778e+08	1.31e+08			26S	4.87172e+10	4.63232e+10	4.78163e+10	4.872e+10	1.24633e+10	1.24684e+10	1.26608e+10	1.29134e+10		0.591225	0.562104	0.580284	0.591238	0.151683	0.151297	0.153887	0.156709
	AT1G47250.1	PAF2	CP	4.54636e+07	6.93259e+07	8.04528e+07	5.71129e+07							CP	2.34591e+10	2.20369e+10	2.3042e+10	2.42694e+10	8.78211e+09	8.28785e+09	8.20126e+09	8.49149e+09		0.284696	0.267405	0.279631	0.29452	0.106882	0.100568	0.0996832	0.103047
	AT1G53850.2	PAE1	CP					1.21275e+09	1.23924e+09	1.15562e+09	1.19136e+09			RP	2.52581e+10	2.42863e+10	2.47743e+10	2.44506e+10	3.68121e+09	4.18056e+09	4.45954e+09	4.42195e+09		0.306529	0.294699	0.300653	0.296719	0.0448017	0.0507286	0.054204	0.0536618
	AT1G56450.1	PBG1	CP	1.89273e+09	1.7317e+09	1.69952e+09	1.94308e+09	9.08784e+08	6.66697e+08	8.36815e+08	8.98954e+08
	AT2G05840.1	PAA2	CP	1.85678e+08	1.99143e+08	2.26777e+08	1.6165e+08	1.08394e+09	1.15588e+09	9.03814e+08	1.02097e+09			Total proteome	8.24004e+12	8.24104e+12	8.24016e+12	8.24034e+12	8.21667e+12	8.24103e+12	8.22732e+12	8.24042e+12
	AT2G27020.1	PAG1	CP	3.24882e+07	6.66513e+06	2.31098e+07	2.43301e+07
	AT2G27020.2	PAG1	CP	2.9954e+09	2.83819e+09	3.0058e+09	3.03464e+09	6.39338e+08	5.18285e+08	5.40809e+08	5.97971e+08
	AT3G14290.1	PAE2	CP	3.19512e+09	3.37595e+09	3.23503e+09	3.19289e+09								Average of %
	AT3G22110.1	PAC1	CP	9.22127e+08	6.98757e+08	8.10047e+08	1.01821e+09	8.96471e+08	8.88787e+08	8.40371e+08	8.71988e+08				CL	APF
	AT3G22630.1	PBD1	CP	2.70266e+08	2.10859e+08	2.41304e+08	2.65374e+08	9.4702e+07	9.22323e+07	8.95283e+07	9.89513e+07			26S	0.581213	0.153394
	AT3G26340.1	PBE2	CP	1.12839e+08	1.34575e+08	1.25261e+08	1.05989e+08	3.06771e+07	5.31448e+07	4.9173e+07	3.34869e+07			CP	0.281563	0.102545
	AT3G27430.2	PBB1	CP	7.57208e+08	6.6012e+08	7.56013e+08	6.99159e+08							RP	0.29965	0.050849
	AT3G51260.1	PAD1	CP	1.03894e+08	1.74435e+08	1.75668e+08	1.03311e+08	4.05405e+08	4.0251e+08	4.3003e+08	3.80395e+08
	AT3G60820	PBF1	CP	1.11837e+09	9.25898e+08	1.08823e+09	1.06092e+09	5.92128e+08	7.39139e+08	7.106e+08	7.39994e+08
	AT4G14800.2	PBD2	CP	1.40812e+09	1.24989e+09	1.32947e+09	1.3562e+09	8.69322e+08	6.10171e+08	6.95151e+08	7.36031e+08
	AT4G31300.1	PBA1	CP	1.33306e+09	1.19688e+09	1.12125e+09	1.61555e+09	5.2879e+08	6.53041e+08	6.04745e+08	5.29607e+08
	AT5G35590.1	PAA1	CP	1.96956e+09	1.57202e+09	1.85209e+09	1.95304e+09	1.96299e+08	1.60055e+08	1.65412e+08	1.79393e+08
	AT5G40580.1	PBB2	CP	8.77298e+07	8.31585e+07	8.60161e+07	8.13167e+07
	AT5G42790.1	PAF1	CP	1.56189e+09	1.3551e+09	1.57823e+09	1.71819e+09	5.26783e+08	4.71056e+08	4.79061e+08	4.70783e+08
	AT5G66140.1	PAD2	CP	1.92721e+09	1.86961e+09	1.95861e+09	2.231e+09	1.86512e+08	1.31268e+08	9.2054e+07	1.7067e+08
	AT1G04810.1	RPN2b	RP	9.94013e+07	1.01423e+08	9.72174e+07	8.66721e+07
	AT1G20200.1	RPN3a	RP	2.02387e+09	2.02678e+09	2.07767e+09	1.84116e+09	2.6709e+08	2.40752e+08	2.92298e+08	2.98567e+08
	AT1G29150.1	RPN6	RP	2.02828e+09	1.9277e+09	1.81081e+09	1.8688e+09	2.93928e+08	3.82017e+08	3.58235e+08	3.30783e+08
	AT1G53750.1	RPT1a	RP	1.7194e+09	1.36374e+09	1.25027e+09	1.91733e+09	3.07348e+08	3.8793e+08	3.65163e+08	3.47337e+08
	AT1G64520.1	RPN12a	RP	1.03179e+09	1.18136e+09	1.12876e+09	1.03855e+09	3.63935e+07	5.37406e+07	5.67072e+07	5.47332e+07
	AT1G75990.1	RPN3b	RP	7.25381e+07	2.18888e+07	7.82301e+07	7.26772e+07
	AT2G20140.1	RPT2b	RP	8.30625e+08	9.82876e+08	9.90868e+08	9.54493e+08	7.27105e+07	7.27056e+07	7.14511e+07	1.15567e+08
	AT2G20580.1	RPN1a	RP	1.94112e+09	1.82684e+09	2.04712e+09	1.76649e+09	2.23625e+08	3.22465e+08	5.0177e+08	4.83993e+08
	AT2G26590.2	RPN13	RP	9.01383e+07	6.2217e+07	7.38964e+07	9.53069e+07
	AT2G32730.1	RPN2a	RP	1.54605e+09	1.01393e+09	1.55607e+09	1.34436e+09	4.02605e+08	3.0534e+08	3.60349e+08	3.54252e+08
	AT3G05530.1	RPT5a	RP	1.31714e+09	1.48647e+09	1.28033e+09	1.21149e+09	4.20086e+08	5.0531e+08	5.26255e+08	4.78148e+08
	AT3G11270.1	RPN8b	RP	1.66239e+07	2.33653e+07	1.60752e+07	1.51386e+07
	AT4G19006.2	RPN9b	RP	1.00453e+09	7.68154e+08	8.72616e+08	8.0132e+08	2.31702e+08	1.82871e+08	2.53088e+08	2.97903e+08
	AT4G24820.2	RPN7	RP	1.27468e+09	1.294e+09	1.23172e+09	1.17651e+09	4.68757e+08	7.12237e+08	5.71783e+08	5.45365e+08
	AT4G28470.1	RPN1b	RP	2.3354e+07	1.08131e+07	2.28955e+07	2.11822e+07
	AT4G38630.1	RPN10	RP	4.80165e+08	5.77756e+08	5.05786e+08	4.97129e+08
	AT5G05780.1	RPN8a	RP	1.13627e+09	1.30243e+09	1.12624e+09	1.12843e+09	6.1172e+07	6.43638e+07	5.68151e+07	5.95575e+07
	AT5G09900.1	RPN5a	RP	2.32613e+09	2.12565e+09	2.26507e+09	2.36544e+09	2.97388e+08	2.64817e+08	2.89156e+08	2.95082e+08
	AT5G19990.3	RPT6a	RP	1.24029e+09	1.0566e+09	1.25308e+09	1.23831e+09	5.67625e+07	4.08076e+07	8.97689e+07	9.84753e+07
	AT5G23540.1	RPN11	RP	1.83796e+09	1.43978e+09	1.54975e+09	1.78444e+09	3.22824e+08	4.55065e+08	4.47723e+08	4.44297e+08
	AT5G43010.1	RPT4a	RP	1.14833e+09	1.21995e+09	1.13171e+09	1.15093e+09
	AT5G45620.1	RPN9a	RP	1.99345e+08	1.39176e+08	2.48202e+08	1.60097e+08
	AT5G58290.1	RPT3	RP	1.87009e+09	2.33335e+09	2.15995e+09	1.91435e+09	2.18819e+08	1.9014e+08	2.18978e+08	2.17895e+08

## Sheet: Figure 4D
		protein mg/ml	proteasome activity assay	proteasome activity assay/mg protein
	APF-1	0.1361	153	1124.17
	APF-2	0.1333	166	1245.31
	APF-3	0.1237	154	1244.95
	CL-1	0.7784	425	545.992
	CL-2	0.7471	367	491.233
	CL-3	0.6384	388	607.769

## Sheet: Figure 5A
	Biological replicate 1				Biological replicate 2				Biological replicate 3							Percentage				Average of percentage
	T1	T2	Mean		T1	T2	Mean		T1	T2	Mean		Average			BR1	BR2	BR3
CL	640	642	641		654	655	654.5		662	662	662		652.5			98.2375	100.307	101.456		100		CL
CL+BTZ	143	144	143.5		121	125	123		125	127	126		130.833			21.9923	18.8506	19.3103		20.0511		CL+BTZ
CL+MG132	103	104	103.5		109	109	109		98	97	97.5		103.333			15.8621	16.705	14.9425		15.8365		CL+MG132
CL+Epox	141	140	140.5		138	138	138		126	127	126.5		135			21.5326	21.1494	19.387		20.6897		CL+Epox
CL+PIC	576	577	576.5		611	610	610.5		589	588	588.5		591.833			88.3525	93.5632	90.1916		90.7024		CL+PIC
CL+pepstain	560	559	559.5		598	598	598		612	610	611		589.5			85.7471	91.6475	93.6398		90.3448		CL+pepstain
CL+Bestatin	619	619	619		632	630	631		627	626	626.5		625.5			94.8659	96.705	96.0153		95.8621		CL+Bestatin
CL+PMSF	573	572	572.5		601	600	600.5		589	587	588		587			87.7395	92.0307	90.1149		89.9617		CL+PMSF
CL+Leptatin	638	639	638.5		651	652	651.5		658	660	659		649.667			97.8544	99.8467	100.996		99.5658		CL+Leuptatin
CL+E64	632	633	632.5		642	640	641		650	649	649.5		641			96.9349	98.2375	99.5402		98.2375		CL+E64
CL+CB5083	580	579	579.5		490	490	490		501	500	500.5		523.333			88.8123	75.0958	76.705		80.2043		CL+CB-5083
APF	198	197	197.5		179	180	179.5		195	193	194		190.333			103.765	94.3082	101.926		100		APF
APF+BTZ	20	21	20.5		24	25	24.5		18	21	19.5		21.5			10.7706	12.8722	10.2452		11.296		APF+BTZ
APF+MG132	25	25	25		31	30	30.5		27	28	27.5		27.6667			13.1349	16.0245	14.4483		14.5359		APF+MG132
APF+Epox	34	34	34		38	36	37		36	38	37		36			17.8634	19.4396	19.4396		18.9142		APF+Epox
APF+PIC	176	175	175.5		168	166	167		187	187	187		176.5			92.2067	87.7408	98.2487		92.732		APF+PIC
APF+pepstain	196	196	196		175	177	176		192	190	191		187.667			102.977	92.4694	100.35		98.5989		APF+pepstain
APF+Bestatin	195	194	194.5		173	172	172.5		190	189	189.5		185.5			102.189	90.6305	99.5622		97.4606		APF+Bestatin
APF+PMSF	184	185	184.5		174	174	174		186	184	185		181.167			96.9352	91.4186	97.1979		95.1839		APF+PMSF
APF+Leptatin	185	186	185.5		180	178	179		186	187	186.5		183.667			97.4606	94.0455	97.986		96.4974		APF+Leuptatin
APF+E64	185	185	185		178	179	178.5		191	190	190.5		184.667			97.1979	93.7828	100.088		97.0228		APF+E64
APF+CB5083	190	192	191		177	176	176.5		187	188	187.5		185			100.35	92.732	98.5114		97.1979		APF+CB-5083

## Sheet: Figure 5B & Suppl. Figure 3
		Biological replicate 1			Biological replicate 2			Biological replicate 2								Percentage			Average of percentage	One-way ANOVA with Tukey's test
		T1	T2	Mean	T1	T2	Mean	T1	T2	Mean		Average			BR1	BR2	BR3
Figure 5 b	APF (Control)	406	407	406.5	427	424	425.5	409	414	411.5		414.5		APF	98.07	102.654	99.2762		100	a
	APF+BTZ	87	86	86.5	88	87	87.5	84	87	85.5		86.5		APF+BTZ	20.8685	21.1098	20.6273		20.8685	c
	APF+PIC	299	315	307	317	329	323	280	277	278.5		302.833		APF+PIC	74.0651	77.9252	67.1894		73.0599	b
	APF+BTZ+PIC	34	35	34.5	50	49	49.5	51	65	58		47.3333		APF+BTZ+PIC	8.32328	11.9421	13.9928		11.4194	d
Tukey's multiple comparisons test	Mean Diff.	Summary	Adjusted P Value
Control vs. BTZ	79.13	****	<0.0001
Control vs. PIC	26.94	****	<0.0001
Control vs. BTZ+PIC	88.58	****	<0.0001
BTZ vs. PIC	-52.19	****	<0.0001
BTZ vs. BTZ+PIC	9.449	*	0.0326
PIC vs. BTZ+PIC	61.64	****	<0.0001
Supplementary Figure 3	APF (Control)	406	407	406.5	427	424	425.5	409	414	411.5		414.5		APF	98.07	102.654	99.2762		100	a
	APF+SDS	390	384	387	390	402	396	369	376	372.5		385.167		APF+SDS	93.3655	95.5368	89.8673		92.9232	b
	Mock	18	6	12	10	19	14.5	19	16	17.5		14.6667		Mock	2.89505	3.49819	4.22195		3.5384	d
	APF+BTZ	87	86	86.5	88	87	87.5	84	87	85.5		86.5		APF+BTZ	20.8685	21.1098	20.6273		20.8685	c
	APF +ATP	195.891	199.969	197.93	181.805	181.887	181.846	201.527	198.026	199.776		193.184		APF +ATP	102.457	94.1309	103.412		100
	APF -ATP	203.43	195.21	199.32	198.323	198.25	198.286	201.571	200.397	200.984		199.53		APF -ATP	103.176	102.641	104.038		103.285

## Sheet: Figure 5C
	Proteasome activity
	T1	T2	Mean				Average of 3 Biological replicates	One-way ANOVA with Tukey's test
APFp-1	239	230	234.5			APFp (Control)	220	a
APFp-2	217	224	220.5			APFp+BTZ	26.6667	de
APFp-3	210	200	205			APFp-IP (Control)	176.833	b
APFp+BTZ-1	32	30	31			APFp-IP+BTZ	18.3333	e
APFp+BTZ-2	24	23	23.5			APFp-Sup (Control)	90.1667	c
APFp+BTZ-3	28	23	25.5			APFp-Sup + BTZ	42.1667	d
APFp-IP-1	176	177	176.5
APFp-IP-2	166	163	164.5
APFp-IP-3	191	188	189.5
APFp-IP+BTZ-1	17	19	18
APFp-IP+BTZ-2	20	20	20
APFp-IP+BTZ-3	17	17	17
APFp-Sup-1	94	89	91.5
APFp-Sup-2	90	88	89
APFp-Sup-3	89	91	90
APFp-Sup + BTZ-1	48	43	45.5
APFp-Sup + BTZ-2	44	48	46
APFp-Sup + BTZ-3	33	37	35
Control-1	20	19	19.5
Control-2	23	25	24
Control-3	22	25	23.5
Tukey's multiple comparisons test	Mean Diff.	Summary	Adjusted P Value
APFpp vs. APFp+BTZ	193.3	****	<0.0001
APFpp vs. APFp-IP	43.17	***	0.0005
APFp vs. APFp-IP+BTZ	201.7	****	<0.0001
APFp vs. APFp-Sup	129.8	****	<0.0001
APFp vs. APFp-Sup+BTZ	177.8	****	<0.0001
APFp+BTZ vs. APFp-IP	-150.2	****	<0.0001
APFp+BTZ vs. APFp-IP+BTZ	8.333	ns	0.8273
APFp+BTZ vs. APFp-Sup	-63.5	****	<0.0001
APFp+BTZ vs. APFp-Sup+BTZ	-15.5	ns	0.2893
APFp-IP vs. APFp-IP+BTZ	158.5	****	<0.0001
APFp-IP vs. APFp-Sup	86.67	****	<0.0001
APFp-IP vs. APFp-Sup+BTZ	134.7	****	<0.0001
APFp-IP+BTZ vs. APFp-Sup	-71.83	****	<0.0001
APFp-IP+BTZ vs. APFp-Sup+BTZ	-23.83	*	0.0435
APFp-Sup vs. APFp-Sup+BTZ	48	***	0.0002

## Sheet: Figure 6B&C
			Flg22					Flg22+BTZ					Mock
	0		146	139	141	128		86	83	112	102		47	46	70	45
	2		23	33	28	39		50	27	23	24		15	32	26	28
	4		78	101	67	86		378	50	72	114		14	9	20	16
	6		757	543	287	257		1062	336	204	484		6	18	18	8
	8		1709	1395	783	798		1446	769	671	1213		11	13	10	13
	10		2015	1683	1602	1579		1720	1123	1170	1920		8	6	26	6
	12		2152	1847	1744	1750		1653	1205	1518	2159		5	8	41	6
	14		1989	1551	1497	1588		1365	1050	1603	2100		10	15	28	18
	16		1793	1471	1085	1133		989	868	1031	1660		13	9	26	22
	18		1273	1208	889	973		751	588	871	1199		8	10	21	19
	20		1003	616	598	582		550	401	568	848		13	12	18	28
	22		788	431	401	412		401	305	335	628		7	23	19	24
	24		549	289	311	387		289	241	273	474		6	37	13	16
	26		336	183	208	341		223	192	158	382		5	27	24	17
	28		229	109	158	274		163	168	117	291		13	11	29	21
	30		158	94	128	211		130	133	108	233		18	20	34	18
	32		94	57	91	172		100	96	78	197		27	16	20	16
	34		64	41	82	109		86	69	84	170		19	18	26	14
	36		43	34	85	87		81	66	80	153		22	21	29	17
	38		46	28	79	63		60	46	74	109		20	31	16	26
	40		28	29	70	51		65	43	83	114		29	26	17	23
	42		22	30	71	46		48	47	71	98		19	16	15	25
	44		31	20	62	41		48	56	62	105		19	21	17	31
	46		28	22	69	39		55	45	64	91		30	20	13	24
	48		16	30	63	35		45	47	96	69		28	10	23	22
	50		20	27	58	21		52	42	68	64		22	17	19	26
	52		31	31	10	13		36	56	89	51		27	16	16	26
	54		31	35	17	16		35	56	68	57		12	15	24	26
	56		33	51	28	20		45	61	75	55		14	18	25	41
	58		33	47	13	25		47	67	86	59		15	21	8	44
	60		27	62	17	16		45	45	79	64		18	18	14	61
			Flg22					Flg22+BTZ					Mock
	TLI (2-40)		15.127	11.743	10.193	10.892		11.562	7.776	9.121	14.472		0.269	0.362	0.461	0.356
	Average		11.9887					10.7328					0.362
	TLI - Mcok TLI		14.765	11.381	9.831	10.53		11.2	7.414	8.759	14.11
	Average		11.6268					10.3707
	One-way ANOVA with Tukey's test		a					a
	Tukey's multiple comparisons test	Mean Diff.	Summary	Adjusted P Value
	Flg22 vs. Flg22+BTZ	1.256	ns	0.7825
	Flg22 vs. Flg22+PIC	2.661	ns	0.2415
	Flg22 vs. Flg22+BTZ+PIC	3.991	*	0.0475
	Flg22+BTZ vs. Flg22+PIC	1.405	ns	0.7215
	Flg22+BTZ vs. Flg22+BTZ+PIC	2.735	ns	0.2224
	Flg22+PIC vs. Flg22+BTZ+PIC	1.33	ns	0.7526

## Sheet: Figure 6D&E
			APF+Pst DC3000						APF+Pst DC3000+BTZ						APF+Pst DC3000+PIC						APF+Pst DC3000+B+P						APF						Pst DC3000						Mock
	0		142	100	91	57	103		78	58	37	74	56		59	92	71	118	47		51	50	108	38	53		46	67	31	27	40		42	43	47	45	45		42	33	27	31	33
	2		25	17	24	24	23		26	16	24	19	37		20	38	25	27	16		20	21	18	23	23		23	40	16	21	14		19	30	22	28	33		15	20	10	10	17
	4		34	34	26	48	47		17	21	38	25	47		15	55	27	13	14		28	33	21	40	54		11	27	16	19	18		12	37	25	22	22		13	6	6	9	17
	6		88	56	53	147	96		34	64	52	43	52		36	90	34	28	49		34	31	29	51	66		23	23	6	12	15		10	49	27	37	42		15	12	10	11	11
	8		107	122	108	399	153		106	134	127	70	95		41	143	45	84	83		39	43	31	69	91		27	24	15	16	16		22	51	31	34	58		5	3	9	4	8
	10		247	228	304	467	480		129	168	200	208	121		59	244	83	194	176		53	48	36	87	101		25	28	11	27	20		42	55	40	39	60		6	5	11	10	9
	12		349	285	465	499	416		151	149	220	286	147		63	274	125	168	157		60	72	51	101	108		28	23	9	24	21		44	62	43	55	75		6	8	4	10	11
	14		335	309	501	480	351		131	138	211	301	156		77	286	163	197	93		75	88	84	105	112		30	21	13	14	13		60	75	57	67	83		3	15	7	10	11
	16		285	268	444	411	273		110	137	206	293	130		108	244	143	158	65		44	92	104	100	117		21	23	10	37	7		71	88	56	99	101		12	3	3	1	10
	18		197	152	363	387	187		100	122	187	251	111		136	223	139	139	38		54	108	118	108	104		17	24	11	32	8		89	192	61	111	112		14	7	6	3	7
	20		177	124	305	297	129		84	102	209	233	97		151	204	115	119	32		49	110	97	113	98		29	33	28	29	11		102	205	65	123	156		5	12	2	6	7
	22		127	101	231	264	105		59	116	179	216	82		127	171	99	101	30		46	100	96	102	92		25	28	24	34	10		112	169	64	123	156		11	14	0	2	14
	24		105	104	217	211	92		43	107	165	204	79		110	131	98	73	34		46	94	65	96	81		15	22	13	36	21		122	134	63	131	161		8	6	5	7	8
	26		93	97	165	161	75		45	111	142	191	73		85	109	84	61	24		40	78	72	83	87		14	29	26	27	17		97	113	52	129	135		0	11	6	3	11
	28		78	83	177	148	66		38	84	130	186	65		81	76	73	34	22		31	85	70	79	91		25	26	17	11	23		89	86	64	134	120		9	2	3	6	5
	30		54	79	132	108	51		47	90	123	176	59		66	63	80	33	19		35	78	57	63	93		31	19	13	24	21		84	98	71	116	90		7	6	8	4	7
	32		50	66	117	94	52		39	69	127	139	58		51	48	68	16	28		31	77	77	62	102		36	25	11	15	15		79	77	78	113	110		12	3	0	7	6
	34		53	58	109	80	47		35	59	101	112	66		62	39	57	22	35		32	72	55	64	99		20	25	10	19	21		78	72	82	90	85		7	3	3	17	11
	36		36	59	115	54	42		36	49	103	114	56		53	36	50	15	25		26	78	59	71	98		29	19	18	22	19		50	67	91	87	78		12	4	9	5	8
	38		31	56	81	41	51		44	50	77	103	53		58	29	64	17	12		23	57	59	63	87		32	19	12	38	15		40	46	100	79	74		14	6	4	7	9
	40		35	49	69	34	55		31	39	65	108	53		61	26	55	13	19		22	62	48	67	82		36	25	13	24	15		44	48	105	82	62		14	6	3	13	8
	42		25	41	82	37	43		22	27	64	97	43		70	21	67	10	28		14	46	50	59	87		45	22	6	13	18		47	45	123	83	59		21	7	5	12	5
	44		27	38	67	29	36		23	26	46	93	39		65	19	71	18	14		16	41	46	54	85		36	40	14	27	20		54	53	111	71	70		27	7	5	20	20
	46		23	20	63	26	27		34	13	38	86	29		80	20	64	19	10		13	50	43	42	90		44	24	7	34	26		55	35	127	67	62		17	10	4	12	21
	48		19	17	61	28	23		17	17	35	79	25		66	20	59	19	16		20	40	44	44	75		40	40	16	32	15		64	32	119	59	66		35	14	14	9	23
	50		23	10	55	29	16		25	9	35	82	32		51	12	74	23	11		15	35	43	50	81		31	25	17	27	14		66	22	134	58	77		28	8	19	7	11
	52		20	10	54	21	27		12	12	37	83	20		40	15	67	21	20		17	38	55	42	87		36	22	19	14	14		67	28	148	52	86		30	10	15	9	20
	54		29	12	59	19	16		10	3	33	89	19		46	12	54	16	18		15	29	38	43	83		39	21	18	10	17		75	36	150	51	84		38	14	17	10	14
	56		22	11	64	27	14		22	13	31	76	27		52	11	52	17	12		14	39	47	46	68		24	20	18	18	9		85	26	181	42	82		38	8	17	12	10
	58		16	17	71	36	10		16	0	45	77	19		45	15	69	18	19		15	32	50	37	76		28	19	6	21	6		79	46	172	44	79		35	14	16	12	21
	60		22	16	74	34	15		7	16	38	62	12		54	21	67	15	26		22	27	38	33	85		26	21	14	12	8		73	46	143	47	72		25	4	17	7	7
			APF+Pst DC3000						APF+Pst DC3000+BTZ						APF+Pst DC3000+PIC						APF+Pst DC3000+B+P						APF						Pst DC3000						Mock
	TLI (2-40)		2.506	2.347	4.006	4.354	2.791		1.305	1.825	2.686	3.278	1.637		1.46	2.529	1.627	1.512	0.971		0.788	1.427	1.247	1.547	1.786		0.497	0.503	0.292	0.481	0.32		1.266	1.754	1.197	1.699	1.813		0.188	0.152	0.109	0.145	0.195
	Average		3.2008						2.1462						1.6198						1.359						0.4186						1.5458						0.1578
	TLI - Mcok TLI		2.3482	2.1892	3.8482	4.1962	2.6332		1.1472	1.6672	2.5282	3.1202	1.4792		1.3022	2.3712	1.4692	1.3542	0.8132		0.6302	1.2692	1.0892	1.3892	1.6282		0.3392	0.3452	0.1342	0.3232	0.1622		1.1082	1.5962	1.0392	1.5412	1.6552	-0.1578
	Average		3.043						1.9884						1.462						1.2012						0.2608						1.388
	One-way ANOVA with Tukey's test		a						ab						b						bc						c						bc
	Tukey's multiple comparisons test	Mean Diff.	Summary	Adjusted P Value
	APF+Pst DC3000 vs. APF+Pst DC3000+BTZ	1.055	ns	0.082
	APF+Pst DC3000 vs. APF+Pst DC3000+PIC	1.581	**	0.0031
	APF+Pst DC3000 vs. APF+Pst DC3000+B+P	1.842	***	0.0005
	APF+Pst DC3000 vs. APF	2.782	****	<0.0001
	APF+Pst DC3000 vs. Pst DC3000	1.687	**	0.0015
	APF+Pst DC3000+BTZ vs. APF+Pst DC3000+PIC	0.5264	ns	0.7118
	APF+Pst DC3000+BTZ vs. APF+Pst DC3000+B+P	0.7872	ns	0.3052
	APF+Pst DC3000+BTZ vs. APF	1.728	**	0.0012
	APF+Pst DC3000+BTZ vs. Pst DC3000	0.6324	ns	0.5371
	APF+Pst DC3000+PIC vs. APF+Pst DC3000+B+P	0.2608	ns	0.9794
	APF+Pst DC3000+PIC vs. APF	1.201	*	0.0352
	APF+Pst DC3000+PIC vs. Pst DC3000	0.106	ns	0.9997
	APF+Pst DC3000+B+P vs. APF	0.9404	ns	0.1502
	APF+Pst DC3000+B+P vs. Pst DC3000	-0.1548	ns	0.9981
	APF vs. Pst DC3000	-1.095	ns	0.0653

## Sheet: Figure 6F&G
			APF + Flagellin					APF + Flagellin + BTZ					APF + Flagellin + PIC					APF + Flagellin + BTZ + PIC					Flagellin					APF					Mock
	0		74	69	94	76		174	118	181	166		164	176	189	173		102	117	145	126		74	106	129	110		134	143	144	120		66	74	59	74
	2		38	30	82	87		27	36	20	19		29	26	28	22		15	22	19	17		21	22	25	12		21	24	13	32		33	21	21	20
	4		106	107	193	184		86	47	31	27		51	87	31	58		32	38	17	23		31	45	26	16		26	27	7	31		18	27	10	18
	6		243	307	368	297		102	69	34	43		72	103	95	71		47	28	28	22		37	53	27	29		35	33	18	30		27	18	12	17
	8		449	461	463	484		149	93	52	44		89	111	98	76		32	34	23	25		42	50	38	30		28	28	17	29		21	24	10	28
	10		491	503	512	550		193	105	103	84		91	107	104	89		45	36	37	21		43	48	26	36		36	16	20	31		19	18	17	10
	12		460	671	486	609		207	142	113	75		107	91	141	103		43	41	36	33		48	55	21	39		29	14	16	23		15	21	23	12
	14		444	564	501	639		212	153	125	93		135	107	128	154		59	48	41	30		52	42	28	65		24	25	27	26		22	25	17	11
	16		401	517	413	511		194	162	147	89		156	98	119	148		49	40	36	36		73	47	40	72		14	16	20	27		15	22	25	25
	18		375	425	392	384		171	202	109	96		157	91	101	137		39	33	35	30		68	82	54	48		15	18	18	30		14	24	15	28
	20		327	389	287	359		144	193	114	105		142	103	98	131		36	37	27	24		51	102	87	37		19	19	15	29		23	25	16	26
	22		307	319	231	253		101	188	97	117		137	106	97	148		41	42	28	34		60	111	78	42		23	14	14	32		17	15	24	27
	24		237	258	223	189		108	174	104	128		118	132	102	102		33	32	24	39		82	107	92	53		11	21	24	33		16	27	12	12
	26		238	222	155	169		103	165	91	112		107	114	94	110		32	50	32	27		114	123	141	59		12	20	14	37		11	21	13	15
	28		202	182	127	100		84	142	87	102		102	108	115	107		37	56	38	28		126	124	109	63		16	32	18	30		12	26	26	23
	30		226	160	116	79		93	102	79	97		114	106	102	97		41	47	48	25		102	117	157	79		15	30	29	28		13	32	17	21
	32		173	111	98	92		96	103	81	93		109	115	109	105		27	58	49	29		132	105	177	87		9	34	21	25		18	34	23	22
	34		183	102	79	77		87	98	70	81		95	87	128	112		38	44	49	25		111	93	143	104		21	24	21	20		13	31	21	23
	36		147	78	57	72		92	82	76	64		82	93	107	99		26	53	45	27		122	108	113	122		20	28	28	22		24	25	22	31
	38		136	78	66	60		87	77	65	78		74	65	97	102		29	41	52	21		105	90	124	141		29	23	29	29		28	33	19	35
	40		112	65	40	73		96	65	78	59		78	28	89	96		33	25	51	21		117	111	87	137		26	11	32	18		26	35	10	31
	42		113	51	36	72		69	74	61	83		63	34	84	75		37	35	46	35		97	104	106	122		32	17	31	16		16	25	12	20
	44		108	52	28	70		63	66	58	75		66	34	91	81		43	31	61	37		93	91	92	149		26	34	35	24		10	20	17	24
	46		69	37	30	52		41	63	67	72		53	38	76	64		23	23	48	22		107	119	83	151		26	20	36	27		12	23	23	33
	48		58	43	38	40		43	68	60	59		44	39	63	53		35	36	47	27		114	103	75	120		17	24	36	25		15	13	29	20
	50		41	43	25	30		55	70	77	45		46	37	57	47		41	47	50	14		87	86	81	101		14	21	30	35		17	15	31	22
	52		50	48	16	31		34	57	76	51		46	25	55	31		45	36	53	20		96	94	97	94		25	25	28	31		25	11	10	25
	54		33	26	26	29		32	59	73	43		44	34	51	33		29	46	62	18		127	82	63	97		32	21	30	27		13	12	17	34
	56		48	27	16	22		36	61	71	44		40	25	60	38		25	44	55	34		98	76	56	86		36	19	27	29		19	15	18	27
	58		32	28	22	32		24	53	67	48		51	13	47	24		31	38	48	39		93	71	86	93		36	19	23	24		16	10	14	16
	60		26	21	33	25		30	51	79	37		49	27	37	29		22	32	46	48		115	83	69	85		26	15	37	25		13	10	26	19
			APF + Flagellin					APF + Flagellin + BTZ					APF + Flagellin + PIC					APF + Flagellin + BTZ + PIC					Flagellin					APF					Mock
	TLI (2-40)		5.295	5.549	4.889	5.268		2.432	2.398	1.676	1.606		2.045	1.878	1.983	2.067		0.734	0.805	0.715	0.537		1.537	1.635	1.593	1.271		0.429	0.457	0.401	0.562		0.385	0.504	0.353	0.435
	Average		5.25025						1.93125						1.39725						1.3255												0.41925
	TLI - Mcok TLI		4.87575	5.12975	4.46975	4.84875		2.01275	1.97875	1.25675	1.18675		1.62575	1.45875	1.56375	1.64775		0.31475	0.38575	0.29575	0.11775		1.11775	1.21575	1.17375	0.85175		0.00975	0.03775	-0.01825	0.14275
	Average		4.831					1.60875					1.574					0.2785					1.08975					0.043
	One-way ANOVA with Tukey's test		a					b					b					c					b					c
	Tukey's multiple comparisons test	Mean Diff.	Summary	Adjusted P Value
	APF+Flagellin vs. APF+Flagellin+BTZ	3.222	****	<0.0001
	APF+Flagellin vs. APF+Flagellin+PIC	3.257	****	<0.0001
	APF+Flagellin vs. APF+Flagellin+BTZ+PIC	4.553	****	<0.0001
	APF+Flagellin vs. Flagellin	3.741	****	<0.0001
	APF+Flagellin vs. APF	4.788	****	<0.0001
	APF+Flagellin+BTZ vs. APF+Flagellin+PIC	0.03475	ns	>0.9999
	APF+Flagellin+BTZ vs. APF+Flagellin+BTZ+PIC	1.33	****	<0.0001
	APF+Flagellin+BTZ vs. Flagellin	0.519	ns	0.0533
	APF+Flagellin+BTZ vs. APF	1.566	****	<0.0001
	APF+Flagellin+PIC vs. APF+Flagellin+BTZ+PIC	1.296	****	<0.0001
	APF+Flagellin+PIC vs. Flagellin	0.4843	ns	0.0801
	APF+Flagellin+PIC vs. APF	1.531	****	<0.0001
	APF+Flagellin+BTZ+PIC vs. Flagellin	-0.8113	**	0.0013
	APF+Flagellin+BTZ+PIC vs. APF	0.2355	ns	0.7109
	Flagellin vs. APF	1.047	****	<0.0001

## Sheet: Figure 6H&I
			APF (PAG1-FLAG) + Flagellin						APF-IP Sup + Flagellin						APF-IP Sup + Flagellin + BTZ						APF-IP Eluant + Flagellin						APF-IP Eluant + Flagellin + BTZ						Mock
	0		89	73	36	22	35		69	54	51	46	52		33	41	46	49	79		33	47	46	51	29		30	48	30	54	38		34	39	22	40	30
	2		26	42	43	27	14		18	32	21	30	19		21	23	19	30	27		16	23	21	17	14		11	22	20	15	17		15	16	24	18	22
	4		47	50	94	26	22		21	15	23	18	17		8	11	20	24	27		17	17	9	23	9		21	12	7	12	15		13	18	10	6	14
	6		70	84	136	69	37		30	19	12	22	25		12	18	20	35	43		33	38	14	8	17		10	13	8	4	21		12	9	16	13	13
	8		131	148	213	125	99		58	12	22	25	28		20	10	31	56	43		65	72	13	22	17		26	16	7	11	42		10	11	18	9	12
	10		167	190	293	161	160		95	19	24	45	51		22	27	45	72	98		115	129	23	35	31		59	16	14	18	79		19	6	32	7	9
	12		222	235	344	251	243		100	28	47	82	60		40	53	66	85	105		141	181	34	87	46		89	19	31	12	103		32	12	38	9	11
	14		298	264	406	274	358		95	38	71	99	82		66	66	92	106	112		192	212	53	162	91		141	24	40	26	101		29	19	34	12	12
	16		318	290	416	281	435		114	43	100	120	98		107	126	74	116	132		197	255	68	203	119		218	26	61	13	118		17	10	23	10	10
	18		290	312	448	279	465		117	45	136	133	106		131	154	79	129	135		194	251	88	272	147		232	27	68	21	112		8	10	23	15	9
	20		272	278	451	254	507		118	54	155	125	81		168	154	84	102	129		182	218	110	312	147		243	35	55	18	105		6	13	12	11	11
	22		215	279	405	250	469		115	54	151	98	99		172	153	57	109	121		190	210	100	311	171		259	31	53	15	82		6	10	17	9	6
	24		163	221	392	211	448		110	45	157	89	86		162	125	69	96	93		146	151	92	275	170		242	30	43	17	81		12	7	7	6	8
	26		127	210	409	180	350		104	54	134	76	53		140	103	49	82	109		137	126	97	255	162		226	32	47	21	62		5	14	9	7	13
	28		97	164	370	139	295		99	43	120	56	65		101	77	39	70	83		101	109	86	174	133		202	41	31	14	53		12	4	8	9	7
	30		80	140	339	113	251		81	44	119	45	39		96	53	35	63	67		76	77	59	146	89		162	40	19	20	49		8	8	11	8	10
	32		66	123	320	81	184		89	36	108	34	41		68	37	28	57	61		83	74	56	103	75		155	44	14	20	34		16	14	11	6	11
	34		56	114	294	66	148		90	45	73	32	31		51	17	22	53	46		54	52	54	63	63		111	49	17	19	43		9	9	10	12	7
	36		44	96	262	59	145		81	34	60	21	23		47	19	24	50	45		64	37	47	56	44		109	51	13	21	35		10	10	12	7	8
	38		22	84	231	53	116		85	36	58	19	26		33	22	29	37	36		56	44	30	42	40		88	42	17	15	31		8	7	14	14	14
	40		23	67	214	33	97		73	35	52	22	31		29	12	29	35	42		55	27	22	32	22		68	35	17	16	36		15	9	14	14	12
	42		19	56	174	32	69		54	39	33	12	24		23	12	26	35	35		56	19	27	26	30		62	38	11	10	39		10	12	3	17	12
	44		20	58	174	24	75		56	28	30	14	26		16	19	15	29	21		53	18	14	15	20		51	35	13	17	30		13	6	17	7	8
	46		23	45	143	30	62		66	30	25	15	27		12	15	14	29	26		43	17	21	17	12		42	18	16	19	23		10	11	8	11	14
	48		18	41	112	26	75		55	30	18	28	22		22	12	22	28	29		36	19	13	7	12		33	26	9	14	22		3	17	13	14	7
	50		10	40	105	23	54		49	19	15	16	18		11	11	17	24	24		36	13	15	22	13		29	32	10	12	18		12	8	7	13	11
	52		14	30	86	26	51		32	27	16	16	29		12	10	20	25	20		30	16	8	12	16		22	13	13	10	27		18	13	16	15	7
	54		18	30	78	22	44		35	20	17	12	28		14	10	22	22	15		42	23	17	15	11		18	16	5	8	23		15	13	15	12	17
	56		16	33	82	24	34		47	18	11	16	24		13	8	16	20	15		30	16	13	14	17		21	22	11	16	19		16	5	14	7	4
	58		17	31	72	21	27		41	20	18	19	26		11	14	16	17	24		27	18	14	17	8		19	19	15	12	13		12	20	8	10	14
	60		16	35	57	16	30		39	15	17	14	26		15	13	22	26	17		16	18	16	16	15		12	13	9	14	15		15	12	16	10	15
			APF (PAG1-FLAG) + Flagellin						APF-IP Sup + Flagellin						APF-IP Sup + Flagellin + BTZ						APF-IP Eluant + Flagellin						APF-IP Eluant + Flagellin + BTZ						Mock
	TLI (2-40)		2.734	3.391	6.08	2.932	4.843		1.693	0.731	1.643	1.191	1.061		1.494	1.26	0.911	1.407	1.554		2.114	2.303	1.076	2.598	1.607		2.672	0.605	0.582	0.328	1.219		0.262	0.216	0.343	0.202	0.219
	Average		3.996						1.2638						1.3252						1.9396						1.0812						0.2484
	TLI - Mcok TLI		2.4856	3.1426	5.8316	2.6836	4.5946		1.4446	0.4826	1.3946	0.9426	0.8126		1.2456	1.0116	0.6626	1.1586	1.3056		1.8656	2.0546	0.8276	2.3496	1.3586		2.4236	0.3566	0.3336	0.0796	0.9706
	Average		3.7476						1.0154						1.0768						1.6912						0.8328
	One-way ANOVA with Tukey's test		a						b						b						b						b
	Tukey's multiple comparisons test	Mean Diff.	Summary	Adjusted P Value
	APF (PAG1-FLAG)+Flagellin vs. APF-IP Sup+Flagellin	2.732	***	0.0004
	APF (PAG1-FLAG)+Flagellin vs. APF-IP Sup+Flagellin+BTZ	2.671	***	0.0006
	APF (PAG1-FLAG)+Flagellin vs. APF-IP Eluant+Flagellin	2.056	**	0.0075
	APF (PAG1-FLAG)+Flagellin vs. APF-IP Eluant+Flagellin+BTZ	2.915	***	0.0002
	APF-IP Sup+Flagellin vs. APF-IP Sup+Flagellin+BTZ	-0.0614	ns	>0.9999
	APF-IP Sup+Flagellin vs. APF-IP Eluant+Flagellin	-0.6758	ns	0.7107
	APF-IP Sup+Flagellin vs. APF-IP Eluant+Flagellin+BTZ	0.1826	ns	0.9967
	APF-IP Sup+Flagellin+BTZ vs. APF-IP Eluant+Flagellin	-0.6144	ns	0.7752
	APF-IP Sup+Flagellin+BTZ vs. APF-IP Eluant+Flagellin+BTZ	0.244	ns	0.9901
	APF-IP Eluant+Flagellin vs. APF-IP Eluant+Flagellin+BTZ	0.8584	ns	0.5051

[truncated: 10 more sheets: Figure 7A (BTZ), Figure 7B (MG-132), Figure 7 C (Epox), Figure 8B, Figure 8C&D, Figure 8E, Suppl. Figure 4, Suppl. Figure 6, Suppl. Figure 7, Suppl. Figure 8B ]
